# Supplementary material for: The extrafollicular B cell response is a hallmark of childhood idiopathic nephrotic syndrome
Source: Nat Commun. 2023 Nov 24;14:7682. doi: 10.1038/s41467-023-43504-8 (PMC10667257; doi:10.1038/s41467-023-43504-8)
Supplement: Supplementary file 8 — Supplementary Data 5 [file 41467_2023_43504_MOESM8_ESM.xlsx]

## Sheet: FindMarkers_Bsubcluster markers
B0				B1				B2				B3				B4				B5				B6				B7				B8				B9
Gene	logFC	Padj		Gene	logFC	Padj		Gene	logFC	Padj		Gene	logFC	Padj		Gene	logFC	Padj		Gene	logFC	Padj		Gene	logFC	Padj		Gene	logFC	Padj		Gene	logFC	Padj		Gene	logFC	Padj
BACH2	0.407215	3.95942e-95		TNFSF9	0.585193	3.44e-193		MARCKS	0.319536	1.29e-35		COTL1	0.532158	8.84e-109		YBX3	0.620049	8.94e-102		S100A10	0.879026	2.4e-164		ENC1	0.893793	0		FOS	0.602909	2.85272e-71		JCHAIN	1.69212	2.13e-175		IGLC2	1.67096	1.51e-116
FCER2	0.373991	9.49073e-77		DUSP2	0.568031	2.37e-138		S100A10	0.309017	9.99e-30		CD1C	0.485605	6.49e-167		NEIL1	0.576786	7.05e-112		ARPC1B	0.72433	1.05e-122		TNFRSF1B	0.824927	4.95e-235		CD69	0.527188	1.23407e-63		MZB1	1.61713	1.12e-242		JCHAIN	1.60287	1.63e-118
KIAA0226L	0.328012	9.79795e-67		NR4A2	0.456619	3.42e-132		RP5-887A10.1	0.295288	1.72e-46		CRIP1	0.464738	7.68e-129		PMEPA1	0.508082	2.16e-73		S100A4	0.687754	1.21e-84		METRNL	0.822444	8.76e-140		FOSB	0.481307	1.20629e-42		TXNDC5	1.60567	0		MZB1	1.5679	3.58e-168
YBX3	0.322427	2.19729e-48		MYC	0.453449	3.97e-80		PDE4D	0.291971	1.77e-32		TNFRSF13B	0.43363	3.85e-88		BACH2	0.507108	1.79e-72		TKT	0.687405	1.1e-111		RGS2	0.798763	5.17e-119		TNFAIP3	0.461719	6.02551e-33		IGKC	1.56798	3.16e-150		TXNDC5	1.52012	3.87e-208
COL19A1	0.316668	2.01461e-68		BCL2A1	0.448199	7.97e-91		LTB	0.290164	1.34e-46		LSP1	0.408915	2.09e-72		TCL1A	0.464487	5.53e-101		ACTG1	0.64019	1.46e-97		HSPB1	0.756416	1.34e-101		GADD45B	0.446118	1.70883e-28		DERL3	1.38357	0		DERL3	1.32088	1.62e-235
ADAM28	0.312132	1.16601e-43		NR4A3	0.419671	6.26e-74		CRIP1	0.260834	2.24e-36		GPR183	0.408395	6.08e-63		TMEM123	0.41126	1.36e-52		CD79B	0.631664	2.28e-90		SRGN	0.715565	1.56e-113		DUSP1	0.445383	1.45732e-50		IGLL5	1.36764	1.46e-274		FKBP11	1.25054	1.07e-201
TMEM123	0.276244	1.80552e-48		FOSB	0.400176	2.13e-80		CD70	0.241536	1.37e-21		CD82	0.399718	3.56e-66		CREM	0.403121	9.18e-41		RAC2	0.612569	2.06e-92		RHOB	0.699658	5.64e-102		DUSP2	0.441749	3.21591e-28		ITM2C	1.32519	3.05e-251		PPIB	1.24257	1.29e-102
LINC00926	0.273551	3.73357e-52		AC079767.4	0.399898	6.88e-89		TUBB	0.216935	3.69e-14		RILPL2	0.392909	9.28e-58		HRK	0.388168	4.32e-52		CAPG	0.611939	6.96e-104		LITAF	0.69934	3.62e-99		IGLV2-23	0.391559	0.0141845		FKBP11	1.31108	8.07e-296		ITM2C	1.23934	2.5e-156
PIK3IP1	0.265161	1.66442e-35		SEMA7A	0.399695	5.03e-82		PLP2	0.215009	8.79e-14		PPP1R14A	0.391992	5.94e-86		CHMP1B	0.387574	1.95e-31		GAPDH	0.610362	7.61e-137		TUBB6	0.697304	1.43e-127		JUN	0.38562	4.85865e-37		IGHA1	1.30479	7.66e-92		IGHA1	1.23155	3.38e-59
EIF1B	0.249221	1.22374e-55		NR4A1	0.398829	8.37e-84		HOPX	0.213944	2.24e-30		ARPC1B	0.387557	1.49e-54		VPS37B	0.381317	1.61e-37		CORO1A	0.600885	5.9e-106		ADGRE5	0.684887	1.36e-93		NFKBIZ	0.374176	3.36677e-18		SEC11C	1.28333	9.95e-214		SEC11C	1.2227	1.15e-136
IGHD	0.247726	4.41911e-34		MIR155HG	0.397987	2.23e-56		BLK	0.202211	6.96e-12		CCDC50	0.361822	6.13e-57		H1FX	0.380475	4.91e-29		ANXA2	0.591202	2.37e-94		PSAP	0.667589	8.34e-92		ZBTB10	0.350898	1.7657e-17		PPIB	1.27909	8.06e-152		MYDGF	1.20815	1.23e-160
S1PR1	0.247147	9.59344e-28		CDKN1A	0.376674	5.51e-74		HLA-DQA2	0.199861	1.42e-08		LTB	0.361523	3.4e-70		AFF3	0.373596	7.62e-41		GSTK1	0.591154	1.06e-86		TMEM2	0.656765	1.68e-97		CCNL1	0.328869	7.84576e-26		MYDGF	1.27345	6.4e-253		SDF2L1	1.15889	1.59e-231
IL4R	0.244131	1.6741e-31		CCR7	0.36812	1.23e-65		EBI3	0.193236	1.27e-16		CD24	0.349787	1.39e-65		SNX9	0.370888	1.71e-48		COTL1	0.577665	1.57e-79		CIB1	0.643647	1.34e-89		NR4A2	0.314255	2.05163e-21		SDF2L1	1.16141	0		IGLC3	1.14328	5.18e-71
TCL1A	0.226077	2.29943e-46		TRAF4	0.365711	1.61e-65		CRIP2	0.191202	2.24e-15		GRN	0.34704	1.34e-54		AREG	0.370139	1.3e-32		CLIC1	0.569587	1.27e-79		ITGB2	0.64165	6.22e-101		CHMP1B	0.312085	6.95766e-08		SSR3	1.14368	5.48e-231		SSR3	1.11346	1.06e-162
SATB1	0.210911	2.94049e-40		GADD45B	0.351919	1.37e-45		NEK6	0.184626	1.82e-28		ACP5	0.345489	2.45e-53		DUSP5	0.363657	1.89e-30		CAPZB	0.566575	6.76e-79		FCRL5	0.632443	2.52e-98		PMAIP1	0.301141	2.99413e-08		PDIA4	1.1355	0		PDIA4	1.10753	2.77e-256
SNX9	0.21037	3.58443e-35		GPR183	0.345529	2.33e-56		BASP1	0.18107	1.54e-07		S100A4	0.345342	9.59e-40		GALNT2	0.352108	5.2e-29		CRIP1	0.557158	4.34e-110		FGR	0.621203	1.06e-166		AREG	0.294297	9.95383e-09		TNFRSF17	1.12856	0		HM13	1.04428	1.85e-167
FOXP1	0.199524	5.81846e-33		CXCR5	0.339012	1.2e-51		COX17	0.175302	3.77e-07		CLECL1	0.34236	3.61e-70		GRASP	0.344521	1.97e-48		EBI3	0.552218	1.11e-129		CREM	0.612195	3.57e-69		SNX9	0.285706	8.39148e-14		XBP1	1.11452	4.26e-208		LGALS1	1.03731	1.77e-108
AGPAT5	0.19702	3.31472e-15		SOCS3	0.334134	8.33e-73		CD82	0.170783	1.04e-06		LY6E	0.340293	9.23e-43		RBM38	0.340612	1.17e-58		CD99	0.539881	2.52e-69		NEAT1	0.600853	3.56e-69		RSRP1	0.282672	3.39365e-11		HM13	1.10772	6.06e-275		XBP1	1.02271	4.14e-124
ITM2B	0.19694	1.69542e-29		ZFP36	0.329697	2.65e-169		COCH	0.169439	3.83e-30		FCRLA	0.338735	3.31e-59		NR4A3	0.325015	2.52e-25		LSP1	0.524721	6.39e-81		CD19	0.587745	4.51e-65		SLC2A3	0.281014	1.25331e-11		IGHA2	1.09705	3.9e-97		TNFRSF17	1.02218	0
GALNT2	0.19541	1.24672e-12		RILPL2	0.324707	5.72e-47		CHCHD10	0.166259	1.52e-07		2023-09-06	0.33401	3.56e-42		LRRFIP1	0.323787	7.75e-37		PPP1CA	0.519797	5.04e-68		MCL1	0.587369	1.37e-73		ZNF331	0.279654	3.51274e-12		LMAN1	1.03631	5.82e-273		IGHG1	1.01004	6.26e-29
SMAP2	0.1953	3.09652e-35		SAMSN1	0.32384	3.93e-44		HIGD2A	0.160476	1.56e-07		MARCKS	0.331257	7.87e-36		FADS3	0.321612	3.87e-30		LTB	0.51946	1.15e-92		GRN	0.577372	1.71e-74		RGS1	0.277696	7.95702e-06		UBE2J1	1.03599	2.67e-155		LMAN1	1.00445	5.63e-182
SARAF	0.193736	3.00699e-74		LY9	0.321364	2.58e-43		BCL3	0.156	4.33e-05		IFITM2	0.328915	2.2e-38		NR4A1	0.31917	4.33e-34		ACP5	0.516096	1.32e-82		LRMP	0.568208	1.24e-69		NEAT1	0.277119	3.9363e-06		LGALS1	1.03205	1.05e-144		UBE2J1	0.999979	7.84e-104
TUBA1A	0.190154	2.60461e-31		CD69	0.319877	6.27e-58		ARID5B	0.152656	0.000127771		PLD4	0.324465	4.13e-68		MANBA	0.31914	2.56e-25		BLK	0.511116	2.24e-61		COTL1	0.559132	3.08e-61		HECA	0.276675	7.72022e-08		VIMP	1.02553	8.35e-216		P4HB	0.990374	6.33e-134
LAPTM5	0.189558	4.9534e-120		GNG2	0.315642	4.11e-44		GAPDH	0.150569	2.36e-09		IFNGR2	0.32432	3.23e-38		BIRC3	0.318715	1.13e-27		GPX1	0.500565	1.15e-57		DUSP5	0.556416	1.16e-59		BACH2	0.275292	5.86112e-09		P4HB	1.0207	4.8e-198		CD38	0.953862	3.81e-295
CCR7	0.189333	1.12389e-23		ZNF331	0.307472	1.43e-45		CD80	0.147612	5.74e-13		GAPDH	0.323779	1.72e-60		LDLRAD4	0.318195	4.94e-23		CTSH	0.496709	2.86e-66		ZEB2	0.556382	1.71e-67		CSRNP1	0.275137	5.10737e-08		AQP3	1.01768	0		CD27	0.921375	3.19e-120
SPRY1	0.186205	4.03249e-49		FOS	0.299173	2.53e-40		BBC3	0.146717	3.16e-07		CAPG	0.322539	5.91e-48		FCER2	0.317893	1.25e-24		UBE2J1	0.492416	1.44e-59		NR4A3	0.545806	1.74e-53		SLC38A2	0.273715	1.91724e-07		SPCS1	0.975143	4.62e-133		AQP3	0.920983	0
H1FX	0.184241	1.52867e-10		KDM6B	0.297001	1.09e-40		GRAMD1C	0.146319	7.3e-15		CHCHD10	0.321499	3.92e-38		ZNF331	0.315706	3.25e-30		ITGB1	0.486841	2.63e-47		LY6E	0.54457	5.39e-61		CD55	0.272307	8.69353e-19		SSR4	0.974364	5.16e-141		VIMP	0.916962	1.02e-126
CXCR4	0.182454	2.08828e-56		CD70	0.294344	2.54e-45		RHOG	0.140147	0.000138609		SYK	0.320493	5.48e-43		CD55	0.310874	3.24e-42		GRAMD1C	0.484097	9.38e-180		GPR137B	0.543732	3.6e-131		CCL4	0.271128	2.72348e-07		HSP90B1	0.968811	5.51e-128		HSP90B1	0.91469	5.77e-82
ARID5A	0.180919	6.18151e-13		RGS1	0.287728	3.63e-30		SLC25A6	0.139385	2.85e-25		PFN1	0.320042	1.91e-103		HERPUD1	0.299978	6.27e-49		TMEM156	0.482756	3.59e-65		ARL4C	0.540739	1.04e-50		DENND4A	0.266908	1.85035e-06		CD38	0.954729	0		MANF	0.911692	6.96e-209
STK17A	0.178963	5.55168e-28		NFKB1	0.281709	2.03e-43		TOMM7	0.137396	7.53e-25		POU2F2	0.318776	1.4e-42		KIAA0226L	0.297329	4.44e-23		HOPX	0.475255	7.22e-121		NR4A2	0.534312	3.18e-76		GNLY	0.266865	5.84073e-05		RPN2	0.932843	1.17e-170		SSR4	0.906993	2.5e-94
CHPT1	0.176833	2.5923e-15		TGIF1	0.281382	4.44e-37		MGAT4A	0.134191	5.83e-07		PLAC8	0.317688	6.19e-38		MYADM	0.293709	3.22e-24		ARHGDIB	0.473137	2.86e-89		CD86	0.534105	4.4e-96		PELI1	0.265414	1.93012e-07		CD27	0.931296	1.61e-188		OSTC	0.895992	3.29e-125
ABCG1	0.175417	2.22333e-12		PPP1R15A	0.27644	6.65e-57		KYNU	0.133762	7.34e-09		S100A6	0.304976	7.76e-31		SLC2A3	0.28813	4.84e-24		MYL12A	0.470211	1.59e-53		ZBTB32	0.529454	2.06e-84		LY9	0.263454	8.70774e-07		MANF	0.927281	3.34e-299		SPCS3	0.888955	2.56e-96
AC241585.2	0.175301	5.98558e-11		PIM3	0.264562	7.1e-46		LY86	0.133224	0.00117201		PKM	0.303737	2.76e-35		CXCR4	0.286499	3.74e-64		CD53	0.468635	7.53e-50		GPR18	0.527801	1.85e-93		DNAJB1	0.263432	3.92438e-07		FKBP2	0.922825	1.19e-186		LMAN2	0.88277	1.02e-105
MYADM	0.173154	3.17676e-18		ARHGAP24	0.260437	9.07e-35		RPS20	0.13284	1.92e-17		CXXC5	0.303446	1.02e-34		RNF144B	0.285859	7.35e-29		COX5A	0.465831	7.69e-55		KLF2	0.527199	1.61e-107		NR4A1	0.263295	5.64705e-12		LMAN2	0.917362	5e-174		SPCS1	0.880225	5.71e-77
BTG1	0.172615	6.20257e-106		MARCKS	0.259901	1.59e-28		TCF7	0.132083	4.19e-09		BHLHE40	0.30232	2.14e-36		SOX4	0.285156	1.09e-22		PTPN6	0.465608	2.41e-52		FCRL3	0.515363	7.83e-112		IGHV3-43	0.261105	1		DDOST	0.913737	2.41e-138		PRDM1	0.877946	1.87e-279
MXI1	0.170119	1.63863e-12		EGR1	0.259249	1.01e-39		TESC	0.131659	0.000187152		ANXA2	0.300844	1.17e-37		IL21R	0.279311	2.16e-28		ANXA4	0.464	5.62e-145		ASAH1	0.514758	1.98e-53		PPP1R15A	0.256264	2.98538e-19		TMEM258	0.913518	2.23e-126		RPN2	0.87412	8.13e-101
LYN	0.167519	2.49682e-24		IL2RA	0.258899	1.03e-77		CD40	0.129754	0.0282091		RALGPS2	0.300715	8.95e-31		DUSP1	0.277671	2.1e-31		TPI1	0.460767	9.21e-54		BORCS5	0.514108	1.96e-64		RBKS	0.25624	2.37524e-05		SPCS2	0.910285	1.87e-137		DAD1	0.87214	2.77e-93
APLP2	0.15933	1.04331e-11		SPIB	0.252348	8.6e-26		TMEM238	0.128073	0.0524699		CTSZ	0.30066	9.18e-36		IGHD	0.27069	3.36e-19		HN1	0.460018	2.38e-87		HES4	0.510472	6.66e-96		FCRL1	0.251597	2.43929e-06		OSTC	0.901648	4.75e-177		TMEM258	0.870145	1.36e-75
KLF3	0.157512	4.65535e-06		CD83	0.250361	9.76e-98		COMMD6	0.127492	1.21e-09		PDLIM1	0.299402	7.49e-36		MKNK2	0.269012	2.22e-26		PFN1	0.455338	1.03e-130		FCRLA	0.508447	6.04e-60		ATF7IP	0.247645	2.40369e-05		DAD1	0.901405	4.67e-149		FKBP2	0.866374	2.18e-113
RCN2	0.155117	8.05831e-07		EGR3	0.249297	3.68e-63		RHOF	0.125579	0.0337421		PPP1CA	0.296022	4.36e-33		MTSS1	0.267408	4.68e-18		MARCKS	0.454662	7.66e-44		ITGB2-AS1	0.502351	2.4e-77		IL4R	0.24446	6.98432e-05		SEC61G	0.890099	1.79e-119		IGHA2	0.850492	4.41e-56
FADS3	0.154162	1.25583e-10		PMAIP1	0.247974	1.2e-22		SWAP70	0.123128	0.0120495		RAC2	0.29568	5.89e-29		PTGER4	0.265781	7.4e-19		C4orf48	0.452719	1.3e-68		NRROS	0.495611	1.55e-51		INTS6	0.242674	0.000280475		IGKV1-12	0.888768	7.04e-130		DDOST	0.850375	1.06e-80
PLPP5	0.153141	6.38217e-06		DDIT4	0.245372	4.34e-27		RP11-731F5.2	0.122803	2.17e-06		FCRL2	0.291104	4.01e-57		CLEC2B	0.261041	1.63e-09		GNAI2	0.452691	6.34e-50		SAT1	0.490808	2.69e-62		BIRC3	0.242395	1.00778e-06		LIME1	0.879477	0		SEC61G	0.846713	1.91e-71
THRAP3	0.153033	1.03417e-05		SAT1	0.241292	2.66e-32		IER5	0.122577	0.0353988		TPM3	0.288847	1.65e-30		ISCA1	0.258915	4.03e-15		PDLIM1	0.452241	4.84e-51		DUSP2	0.489492	4.65e-38		IGHM	0.240334	5.48606e-06		PRDM1	0.867987	0		IGLV1-47	0.838963	2.8e-41
HIF1A	0.151849	3.48247e-19		RGS2	0.238969	1.11e-22		TEX9	0.1217	7.44e-16		CD79B	0.287128	2.24e-27		GADD45B	0.255343	6.64e-14		LY86	0.447603	1.58e-57		MS4A1	0.484604	6.54e-91		ARIH1	0.232445	0.000369115		SPCS3	0.865712	1.13e-131		SPCS2	0.836139	2.65e-81
LYST	0.14205	1.21167e-05		NINJ1	0.238297	6.1e-23		CAPG	0.120083	0.0238255		GNAI2	0.282192	7.64e-29		TNFRSF18	0.253396	3.61e-23		CPNE5	0.446691	3.81e-83		ITGB7	0.483134	1.23e-52		NFKBIA	0.231729	1.02599e-35		RPN1	0.860973	4.55e-148		IGLL5	0.822474	1.69e-57
FAM3C	0.141069	0.00532209		NAMPT	0.237285	9.5e-24		RPL36A	0.117374	4.46e-18		KLK1	0.280658	1.76e-81		NR4A2	0.251954	2.62e-20		GMFG	0.442876	6.16e-45		CD164	0.476069	1.56e-43		RALGAPA1	0.230111	9.66124e-06		ZBP1	0.860767	1.46e-203		ZBP1	0.813064	2.45e-119
NCK2	0.138482	7.88946e-06		NFKBID	0.23248	6.46e-32		SOD1	0.116958	0.0897379		TRAPPC1	0.280389	6.06e-31		PEG10	0.251725	2.16e-39		NT5C	0.442378	5.7e-57		RP5-1171I10.5	0.474497	2.81e-41		MYLIP	0.22927	0.000122819		KDELR2	0.85248	1.59e-212		KDELR2	0.78604	3.43e-133
ZEB1	0.137714	0.000534985		BCL2	0.231559	1.92e-22		PPDPF	0.116337	8.8e-08		RNASET2	0.27896	8.16e-29		FOXP1	0.247942	1.75e-20		S100A6	0.440925	1.3e-38		ARL4D	0.474356	6.29e-134		ZNF10	0.228282	6.22755e-06		TMED9	0.84779	1.38e-165		RRBP1	0.785855	4.62e-192
HIP1R	0.132023	0.00193022		CKAP4	0.230961	5.72e-24		RP11-73E17.2	0.115001	0.000354481		UCP2	0.27644	3.06e-25		FAM129C	0.24529	1.53e-12		PYCARD	0.440599	6.37e-73		IDI1	0.473581	6.95e-42		IL6ST	0.227622	4.06081e-06		RRBP1	0.843192	0		LIME1	0.777997	8.14e-187
RPS4Y1	0.126921	0.00182187		SLC2A3	0.229533	3.75e-22		UQCRB	0.114605	8.99e-06		SNX3	0.275736	4.74e-26		CDC37	0.243718	3.74e-15		PSMB9	0.438647	8.5e-53		FAM49A	0.471341	5.71e-48		METTL12	0.226955	1.04195e-08		CALR	0.818113	7.64e-94		CALR	0.77613	2.02e-53
RCSD1	0.12611	6.65308e-05		DUSP1	0.228775	2.94e-28		EEF1B2	0.114102	2.78e-49		TPI1	0.275103	1.26e-31		ARID5A	0.242901	1.87e-12		LCP1	0.437555	5.49e-46		POU2F2	0.470548	9.98e-43		DDIT4	0.226136	0.00535061		HSPA5	0.816624	2.93e-88		HSPA5	0.772847	8.61e-56
SNHG8	0.125948	7.38468e-22		IRF4	0.227463	3.74e-19		KLF10	0.113182	1		CAPZB	0.270704	6.7e-26		FOSL2	0.242158	1.98e-17		GSN	0.435083	1.54e-133		MTSS1	0.469703	3.37e-43		SERTAD1	0.225977	3.27167e-05		ERN1	0.807688	0		IGHG2	0.771933	1.33e-39
C12orf57	0.125093	6.05079e-13		REL	0.227004	2.43e-45		PXDC1	0.111966	8.57e-19		GPX1	0.266211	1.31e-25		IRS2	0.242042	2.2e-20		HCST	0.43491	1.36e-53		MAP3K8	0.468892	2.36e-54		ABLIM1	0.224555	0.000165335		RABAC1	0.791443	5.85e-98		RPN1	0.768925	9.77e-85
HHEX	0.125079	0.000339536		HERPUD1	0.226865	3.01e-41		SMDT1	0.110906	0.00735188		LITAF	0.265514	7.54e-24		IGLL5	0.236959	1.27e-14		GPSM3	0.428807	1.66e-43		EMP3	0.465014	1.04e-65		NFKB1	0.22335	7.94108e-09		ERLEC1	0.782041	1.05e-161		CITED2	0.766616	2.31e-95
2023-03-03	0.123379	0.000655714		PPIF	0.224732	1.86e-25		NINJ1	0.107384	1		ARHGAP24	0.26551	1.05e-32		FTH1	0.234186	8.98e-158		PLEK	0.426834	7.88e-42		PHACTR1	0.462455	4.21e-40		IGKV4-1	0.222404	0.0471699		CITED2	0.777776	2.03e-132		IGLV1-44	0.748752	1.16e-14
ACSM3	0.121456	1.20384e-16		BHLHE40	0.224053	2.87e-21		ANKRD33B	0.107242	0.54498		MYL12A	0.261185	5.3e-23		NFKBID	0.231802	4.21e-20		PGLS	0.42615	3.22e-47		TUBA4A	0.460825	2.26e-38		SMG1	0.221895	0.0158546		PDIA6	0.776816	1.01e-94		TMED9	0.747916	2.97e-91
WHAMM	0.121198	0.0363828		RGS16	0.22295	4.29e-31		PKM	0.107022	1		CRIP2	0.260215	1.5e-44		MBNL2	0.231401	7.36e-09		ANXA6	0.425886	1.25e-51		FCGR2B	0.455677	3.96e-56		PTGER4	0.220465	2.57182e-05		CANX	0.773824	9.54e-137		RABAC1	0.741206	4.57e-58
HLA-DQB2	0.121171	0.048873		IL6	0.221455	1.86e-42		SELM	0.106491	4.6e-05		CMTM7	0.260074	7.27e-34		NFKB1	0.228934	8.09e-18		ARPC5	0.424592	2.05e-48		CD72	0.452971	4.49e-58		MBNL2	0.218792	0.0174539		SUB1	0.749034	1.13e-116		ERN1	0.737688	4.25e-205
CIRBP	0.121053	3.90573e-32		MCL1	0.220514	5.4e-22		LYL1	0.106184	0.00550612		ALDOA	0.259575	3.35e-23		ZFP36L2	0.228081	1.09e-21		TESC	0.421679	6.5e-92		ITGAX	0.450456	6.02e-166		CD83	0.214416	7.52038e-31		IGHG1	0.746982	9.46e-18		ITGB7	0.72359	3.1e-86
TSPAN13	0.120641	1.77975e-06		UBALD2	0.217566	7.26e-48		HIPK2	0.105125	0.0399183		TUBA4A	0.259527	1.49e-22		ARRDC4	0.226373	4.5e-52		ATP5G3	0.419063	2.27e-40		IFITM2	0.443643	4.8e-37		GNG2	0.213747	0.0113094		SEC61B	0.734708	2.24e-100		IGLV6-57	0.720982	7.23e-38
STAG3	0.120436	4.14367e-05		JUNB	0.217254	9.26e-83		LYPLAL1	0.104919	0.00122933		RAB11FIP1	0.258264	3.27e-24		DDIT4	0.225345	5.12e-09		ARPC2	0.416834	2.49e-59		PTPN22	0.440207	1.07e-49		SLC38A1	0.213616	0.00888353		CRELD2	0.733294	1.19e-204		CANX	0.720914	4.03e-92
GABPB1	0.118778	0.0347444		CDC37	0.209798	2.62e-18		PFN1	0.10365	3.9e-05		TKT	0.257598	2.3e-25		KDM6B	0.224734	1.77e-11		UCP2	0.414459	8.08e-37		KPNA2	0.439434	2.64e-41		HNRNPH1	0.211758	0.0207678		HDLBP	0.731348	1.41e-258		PDIA6	0.719352	4.39e-55
SSH2	0.115268	0.000684925		BIRC3	0.206837	7.54e-18		PVT1	0.103561	0.00059226		TRAF4	0.256571	5.77e-20		HMCES	0.223926	1.1e-18		C9orf16	0.406777	1.23e-38		MAP1LC3B	0.438733	3.49e-37		TYROBP	0.211161	2.54496e-06		ITGB7	0.728164	3.32e-123		SEC61A1	0.692842	1.18e-144
SECISBP2L	0.114346	1		IRF2BP2	0.206587	1.21e-16		RPL38	0.103433	1.11e-37		ARPC2	0.255779	1.98e-29		CD72	0.222605	3.64e-14		CD82	0.406574	1.86e-41		SERTAD1	0.430549	3.08e-43		PPP1R15B	0.2102	0.00598185		KDELR1	0.727753	1.38e-181		CRELD2	0.691615	2.12e-120
AGO2	0.113864	0.417302		GRASP	0.203913	3.44e-20		RPL27A	0.102807	1.78e-21		BRK1	0.254828	6.08e-25		GNA13	0.222574	4.09e-10		SELL	0.406449	3.86e-49		RIN3	0.425482	1.69e-52		XIST	0.210109	1		NUCB2	0.725444	0		ERLEC1	0.688646	3.31e-90
IFNGR1	0.111672	1		IER2	0.203406	4.55e-34		NFKBIA	0.102785	8.06e-11		SH3BGRL3	0.254811	5.65e-41		RP11-231C14.7	0.221777	1.56e-15		PTP4A2	0.4049	1.08e-38		SYK	0.424897	3.84e-36		TSPYL2	0.209952	0.00675375		CLPTM1L	0.723084	2.91e-206		HDLBP	0.685812	6.12e-141
CD40	0.111497	0.0387998		CREM	0.202625	2.34e-15		TOX	0.102723	1.97e-08		PTPN1	0.253981	3.4e-21		SC5D	0.220595	2.98e-13		CD80	0.40481	4.5e-115		PLAC8	0.424691	1.4e-32		DDX3X	0.208922	0.000374627		CD59	0.722323	0		SUB1	0.669714	1.68e-65
LSR	0.110999	0.0269697		LMNA	0.200364	2.96e-11		UBXN1	0.102646	0.0343276		PPP1R14B	0.251663	6.63e-27		RGS2	0.218812	1.45e-07		RASGRP2	0.40316	2.3e-37		KLF3	0.422451	1.96e-35		TMEM2	0.20718	0.000810118		SLC9A3R1	0.71434	2.12e-240		CLPTM1L	0.667436	6.1e-135
JARID2	0.110922	0.206195		WSB1	0.199163	2.68e-15		ALKBH7	0.102536	1		C4orf48	0.250426	1.54e-31		IL4R	0.2183	3.46e-11		HMGA1	0.402478	1.56e-36		CD99	0.422272	2.79e-34		DDIT3	0.206037	0.046949		SEC61A1	0.712674	1.55e-209		CD59	0.666347	1.57e-187
CAMK2D	0.11055	0.16212		NFKBIA	0.193503	9.76e-61		RPS26	0.102467	7.61e-31		AHNAK	0.249997	6.55e-20		KDM4B	0.216716	2.34e-08		TRAPPC1	0.401199	4.37e-40		NR4A1	0.422193	2.59e-38		LINC00926	0.204748	0.000563167		PRDX4	0.712317	2.83e-160		PEBP1	0.66545	3.65e-43
CD37	0.110525	1.57493e-46		ANKRD33B	0.188647	1.61e-17		MARCKSL1	0.0993206	1		ARHGAP25	0.24981	5.67e-22		NRARP	0.216456	4.98e-25		ARL6IP5	0.397701	3.42e-51		PLEKHO1	0.42211	4.1e-37		TRA2A	0.202327	0.00139284		MLEC	0.709384	4.56e-250		ANXA2	0.660607	6.14e-61
AKAP2	0.110315	1		NFKBIZ	0.188465	4.39e-13		FNBP1	0.0991572	1		SMARCB1	0.249184	4.08e-25		BIRC2	0.215839	1.55e-07		CNN2	0.397648	3.9e-34		TSPAN3	0.42069	2.5e-37		KLF6	0.202111	3.55245e-11		COPE	0.70099	2.08e-78		SEC61B	0.659132	2.41e-54
CYP2R1	0.109602	1.15502e-08		SRSF2	0.187852	1.72e-16		STAG3	0.0990147	0.00181131		SSBP4	0.249178	3.45e-30		DIRC2	0.215297	5.66e-13		AES	0.395745	5.3e-59		SERTAD3	0.420346	1.53e-90		EIF4A2	0.201756	0.00120372		ABCB9	0.693687	0		PRDX4	0.650331	1.88e-88
CD200	0.109245	4.15867e-21		CSRNP1	0.185527	4.65e-13		RP3-395M20.12	0.09836	0.600512		NDUFB2	0.248017	1.43e-22		GABARAPL1	0.214414	1.97e-19		PDE4D	0.395728	2.8e-44		RGCC	0.420215	3.83e-22		ZFP36	0.200321	1.18933e-21		PSME2	0.69091	1.38e-82		IGHG4	0.64264	3.74e-59
PMEPA1	0.108639	0.00644822		CD24	0.183818	2.17e-16		PLEK	0.0976288	1		BCL2A1	0.247589	3.94e-17		C7orf50	0.213868	7.01e-09		ITGB2-AS1	0.394605	2.04e-73		CRIP1	0.417608	3.92e-52		IER2	0.196707	3.62645e-10		TXN	0.681923	1.33e-109		NUCB2	0.627841	1.62e-192
ZFP36L1	0.108216	6.5972e-12		EFHD2	0.182023	5.93e-12		VPREB3	0.0971716	0.796474		RGS19	0.246611	2.3e-28		YPEL5	0.212221	3.5e-19		BRK1	0.392932	2.52e-37		MAPRE2	0.417239	4.21e-37		AIF1	0.195171	1.57266e-05		ANXA2	0.678817	2.91e-88		ABCB9	0.626877	2.95e-299
COX4I1	0.10643	4.69347e-71		ARHGAP25	0.180141	2.96e-12		COX8A	0.0967872	1		CYB561A3	0.246445	1.98e-30		AGPAT5	0.211537	2.04e-07		CCDC50	0.390724	1.43e-38		ZNF331	0.416027	7.21e-34		IGHV3-20	0.193518	1		MRPS24	0.678239	1.39e-109		COX5A	0.626321	5.6e-46
OGFRL1	0.105471	0.0983272		IFRD1	0.180065	7.3e-13		HLA-DPB1	0.0962326	3.07e-05		BANK1	0.245687	7.17e-19		RBKS	0.211029	2.6e-07		ARPC5L	0.390296	1.33e-36		ARPC5L	0.41602	9.12e-33		CH507-42P11.8	0.191517	0.000460791		TRIB1	0.676315	1.87e-259		COPE	0.62515	2.64e-41
ADK	0.10389	1		MIDN	0.180064	9.96e-13		KLF11	0.0961857	0.00488126		UGCG	0.245223	1.24e-32		TUBB6	0.210524	4.86e-10		OAZ1	0.387935	3.84e-62		NSMCE3	0.413938	8.27e-30		EIF2AK3	0.191386	0.266366		PEBP1	0.675147	3.03e-64		NDUFB7	0.622061	9.42e-59
FTH1	0.103255	2.55611e-65		SRSF7	0.179633	4.02e-17		CCNI	0.0961102	0.00017913		CIB1	0.24418	1.08e-19		METRNL	0.210389	2.58e-08		CUTA	0.387341	1.3e-33		CNOT2	0.412228	5.37e-33		JUNB	0.190596	3.08513e-28		UQCRQ	0.67491	5.15e-77		KDELR1	0.621815	5.38e-108
NUCKS1	0.103043	0.124985		LDLRAD4	0.179158	1.05e-14		RGS19	0.0958715	1		TSTD1	0.244049	3.11e-20		FOS	0.20811	1.25e-11		HSH2D	0.386487	1.3e-39		DUSP4	0.410075	8.83e-42		NUP58	0.190298	0.0189709		COX5A	0.664614	1.03e-76		DNAJB11	0.621497	1.23e-75
SNX29	0.102982	0.954683		PHACTR1	0.178201	4.12e-12		EIF3E	0.095741	0.090787		ARPC3	0.242148	2.97e-30		PLEKHG1	0.207921	9.86e-09		TCEB2	0.386438	1.3e-38		HSPE1	0.4078	2.66e-29		PHACTR1	0.187858	0.496048		SRM	0.658229	8.66e-92		KRTCAP2	0.620981	2.8e-42
PDE3B	0.101553	1.27512e-06		CD55	0.17783	1.46e-18		NME2	0.0957377	0.100656		NRROS	0.242014	6.93e-28		PDE4B	0.207407	1.12e-09		ZYX	0.384277	2.61e-66		THEMIS2	0.40745	2.87e-44		VPS37B	0.186131	0.627716		DCPS	0.652333	9.06e-279		TXN	0.617297	3.03e-61
PAIP2	0.101483	0.00271796		DDX3X	0.177378	1.45e-12		ANXA7	0.0956526	1		LCP1	0.241209	3.38e-21		ARRDC2	0.205039	1.08e-07		HSPA8	0.383445	1.1e-34		LBH	0.406242	1.55e-43		CAMK2D	0.185388	0.068521		IDH2	0.64684	1.02e-158		TRAM1	0.61611	1.73e-53
HLA-DQB1	0.100142	4.71965e-24		PTP4A1	0.175766	3.76e-11		HMGN1	0.0956096	0.739999		CAPNS1	0.24089	2.77e-25		PER1	0.203484	8.16e-08		PTPRCAP	0.382836	1.51e-46		CKAP2	0.404385	3.15e-37		IGHV4-34	0.185077	1		TRAM1	0.642388	2.23e-81		HRASLS2	0.615713	0
EPB41L4A-AS1	0.0998139	1		ATP1B3	0.175255	4.86e-11		GPSM3	0.0947892	1		PPP1CC	0.240687	5.94e-23		IRF2BP2	0.202608	8.39e-09		SYTL1	0.382618	2.21e-42		DAPP1	0.403888	3.43e-34		MAP3K8	0.184112	5.27982e-05		CHPF	0.640257	0		LINC00152	0.615303	2.7e-175
RBM23	0.0995549	1		SQSTM1	0.175041	7e-19		ABHD14B	0.0944934	1		CFL1	0.239516	3.66e-41		PRR7	0.200336	2.81e-07		ATPIF1	0.382045	2.5e-40		MEF2A	0.400554	2.47e-30		COL19A1	0.183909	0.000127109		CLIC1	0.639198	5.79e-62		UQCRQ	0.614526	6.87e-43
FCRL1	0.0988471	1		TCF4	0.174409	2.11e-10		MZT2B	0.0938858	0.103168		CLIC1	0.238548	2.72e-17		C1orf228	0.200058	1.7e-13		2023-09-06	0.381902	4.63e-31		CAPNS1	0.395542	1.27e-31		BCL2	0.183559	0.460015		DNAJB11	0.63891	1.74e-117		TRIB1	0.613207	1.75e-182
TMEM2	0.098769	0.44529		CD44	0.174252	2.88e-18		FAM60A	0.0935193	1		UQCR11	0.238348	7.41e-18		LAMTOR5	0.198852	7.85e-10		COX5B	0.381672	2.17e-33		WSB1	0.390718	2.6e-27		KLF9	0.183445	0.000701617		SSR2	0.636551	2.7e-69		MTDH	0.613008	8.4e-40
PLEKHA1	0.0973753	4.38946e-07		IGHV3-23	0.173768	0.000208887		ZBTB7A	0.0931952	1		VOPP1	0.238273	4.18e-22		PIM3	0.198089	1.29e-14		LDHB	0.381642	6.47e-33		B4GALT1	0.385769	1.45e-31		FAM46C	0.182009	0.0772801		PRDX5	0.636531	2.5e-67		B4GALT3	0.612675	3.48e-161
LINC01215	0.0966137	1		MAP3K8	0.173592	9.87e-13		RPS14	0.0922122	9.38e-137		FCGR2B	0.237632	2.03e-32		USP36	0.195301	5.9e-08		SND1	0.381605	2.33e-56		FCRL2	0.384811	5.98e-44		CXCR5	0.180671	0.199196		MAN1A1	0.633241	1.27e-176		CHPF	0.612276	0
RRM2B	0.0960624	0.80006		DUSP10	0.173355	9.28e-14		RNASEK	0.0913469	1		ZBTB32	0.23749	2.37e-40		CDKN1A	0.194204	9.02e-09		BASP1	0.377297	4.57e-31		NKG7	0.381302	1.32e-38		IL21R	0.179539	0.00600126		GSTP1	0.629524	3.07e-64		PSME2	0.610966	7.8e-43
CD83	0.0959928	3.40343e-09		KLF6	0.173237	3.76e-23		GNG7	0.0908375	1		CORO1A	0.23547	6.63e-18		SARAF	0.192899	2.58e-26		ATP5J2	0.375576	2e-34		PIKFYVE	0.380939	2.02e-27		EGR1	0.17953	0.0372429		EAF2	0.628428	2.26e-171		MRPS24	0.610233	1.5e-64
RRAS2	0.0950809	1		AP3S1	0.173092	5.83e-13		RP11-290D2.6	0.0907298	1		TBCB	0.233962	1.31e-27		RP11-511P7.5	0.191928	8.44e-10		CAPNS1	0.375419	2.5e-39		GGA2	0.378436	2.49e-30		2023-03-06	0.178349	1		TMED10	0.623924	1.66e-69		ATP5A1	0.605391	1.41e-41
GBP4	0.0946683	2.00933e-09		CKS2	0.171411	2.39e-10		TRAF4	0.0907236	1		SIGLEC10	0.233916	5.67e-60		PLD4	0.19181	2.84e-09		MIS18BP1	0.375164	2.85e-44		UGCG	0.377395	2.88e-34		CLK1	0.178089	0.222015		KRTCAP2	0.622909	1.02e-59		STT3A	0.602603	8.08e-195
MGAT5	0.0942184	1		PIKFYVE	0.170971	7.69e-14		LINC00936	0.0906467	1		CTSH	0.233276	1.24e-20		BTG2	0.19023	4.31e-14		ARPC3	0.374074	7.61e-57		FLNA	0.377238	1.14e-29		SMCHD1	0.177594	0.00884792		B4GALT3	0.620536	3.18e-241		TMED10	0.600554	2.36e-45
SIPA1L1	0.0939741	1		IER5	0.169033	6.54e-11		VEGFB	0.0902841	1		PGLS	0.23245	2.55e-22		IDI1	0.189711	2.85e-06		ATP5F1	0.373017	1.87e-36		LSP1	0.376887	1.03e-31		IL7R	0.176133	1.64354e-06		SSR1	0.619335	1.9e-152		MLEC	0.599513	2.43e-140
LIMD2	0.0939614	9.14434e-25		DUSP4	0.167005	7.86e-13		MTFP1	0.090165	1		NXPH4	0.232145	5.25e-86		RCN2	0.187148	5.16e-06		GNG5	0.371782	5.05e-34		SLC2A3	0.376797	1.33e-26		ZFP36L2	0.175939	4.8013e-06		ISG20	0.614683	8.93e-67		SSR2	0.593458	6.62e-43
MAT2B	0.092863	1		ATP6V0C	0.166252	2.04e-15		LSP1	0.0894638	1		AP2S1	0.231786	1.8e-30		IL16	0.187089	1.58e-05		VASP	0.371386	2.87e-49		GRB2	0.37524	9.11e-27		CCNH	0.175466	1		TMEM208	0.613027	3.19e-126		SRM	0.592562	6.88e-55
C17orf49	0.0925831	1		KLF10	0.166235	1.12e-08		TNF	0.0888341	1		ARHGDIB	0.231775	1.56e-25		NUP58	0.187037	9.16e-06		SPI1	0.370798	2.6e-47		TPM3	0.374559	4.43e-30		RP11-489E7.4	0.174498	0.0406431		REEP5	0.612759	6.14e-93		IGLV2-23	0.590894	2.03e-09
RPA3	0.092522	1		BCL2L11	0.165927	5.15e-09		UQCRH	0.088388	0.478188		APBB1IP	0.231384	4.96e-26		DBI	0.185407	2.77e-06		TNFRSF13B	0.370768	1.44e-41		TLN1	0.373051	7e-27		FUS	0.174467	0.00181028		PDIA3	0.609519	1.16e-56		SSR1	0.589538	1.01e-91
PDCD4	0.0922643	0.0494204		SERPINB9	0.16477	1.35e-10		ST13	0.0881681	1		NAA38	0.22941	2.42e-23		ANKRD37	0.184658	0.000287278		TCEA1	0.370462	5.04e-30		FAM46C	0.372064	4.76e-25		REL	0.174102	2.8532e-09		ATP5A1	0.607577	4.16e-61		ISG20	0.589023	1.04e-44
LYSMD2	0.0913928	1		SNN	0.164252	1.48e-11		EMP3	0.0878784	0.254119		LAMTOR4	0.228858	6.72e-20		LAPTM5	0.182762	9.15e-49		NME2	0.369958	2.02e-49		CLECL1	0.370567	3.36e-35		QKI	0.172336	1		PRDX2	0.603144	7.81e-120		GLCCI1	0.584132	6.03e-121
CEP68	0.0913531	9.64755e-06		ARL4A	0.164191	1.42e-09		NDUFA6	0.0875037	1		ENO1	0.228785	9.34e-18		ITM2B	0.182052	1.44e-09		TPM3	0.36917	2.42e-31		INSIG1	0.367975	6.6e-30		SNHG15	0.172213	0.887793		VIM	0.602477	4.5e-65		IDH2	0.584064	2.96e-88
FOXO1	0.0912807	1		TUBB4B	0.163803	2.13e-09		SSPN	0.0872863	0.00784314		APRT	0.226856	2.64e-17		BTG1	0.181837	1.17e-48		PPA1	0.368116	1.76e-41		RP11-731F5.2	0.364038	6.24e-40		S100A9	0.172135	1		MTDH	0.600622	8.22e-51		POU2AF1	0.582965	1.2e-75
HLA-DMB	0.089932	0.00180885		CD82	0.16242	9.42e-10		C9orf16	0.086354	1		MIF	0.226025	1.78e-22		CD9	0.181336	7.62e-50		C1QBP	0.367795	1.2e-33		STK17B	0.361606	1.81e-28		FCER2	0.170322	0.837097		IGKV4-1	0.600402	1.83e-11		ATP5J	0.576673	2.68e-44
FAM107B	0.0897704	0.0210882		NFE2L2	0.162269	3.09e-09		NDUFB9	0.0860973	1		PSMB9	0.225831	1.99e-20		GNB5	0.181172	5.65e-06		FAM96A	0.367261	2.26e-41		DUSP1	0.361033	3.17e-34		RANBP2	0.169407	1		NT5DC2	0.59959	0		PRDX5	0.573897	8.93e-39
RP5-1187M17.10	0.0892926	8.72563e-11		HES1	0.161506	3.24e-11		PFDN5	0.0860746	5.86e-14		YPEL3	0.225508	6.4e-16		KLHL24	0.181006	0.000612854		LAMTOR4	0.36661	5.07e-32		S100A11	0.35982	1.68e-27		MAPRE2	0.169352	1		TXNDC11	0.596969	1.65e-119		CFLAR	0.573485	4.53e-46
GLTSCR2	0.0889058	6.46206e-27		ETV6	0.160082	1.04e-08		UBE2N	0.085574	1		TOR3A	0.225194	5.24e-19		P2RX1	0.180948	8.28e-18		LGALS1	0.366546	2.74e-30		GNAI2	0.356964	1.14e-23		HES1	0.168263	1		NDUFB7	0.595615	2.27e-84		CLIC1	0.570078	3.32e-34
ABCB1	0.0885368	5.78666e-17		DDX21	0.160018	8.43e-19		RSL1D1	0.0855323	1		EBI3	0.224659	2.77e-39		RHOH	0.180645	2.79e-13		PRELID1	0.364467	1.9e-33		SEPW1	0.354841	1.65e-29		GALNT2	0.16743	1		HRASLS2	0.591762	0		SEC13	0.568832	2.5e-80
C4orf32	0.0883402	0.0172687		DDX24	0.158816	2.07e-12		DEK	0.0848402	1		NME2	0.223591	8.68e-21		ZFAND5	0.180513	0.000917433		YWHAB	0.363481	6.09e-32		SMIM14	0.353881	7.85e-28		RP11-325F22.2	0.167228	1		SRGN	0.588562	4.05e-49		GAPDH	0.567338	4.41e-47
TSPAN33	0.0883172	1		RALGPS2	0.157702	8.24e-09		SEL1L3	0.0846661	1		SEMA7A	0.223491	3.38e-23		RGCC	0.180375	0.0529496		CD27	0.36232	2.48e-47		ACP5	0.351926	1.01e-23		IGLC2	0.166784	1		S100A6	0.588017	1.05e-38		PDIA3	0.565106	1.31e-32
TMEM38B	0.0882368	1		NUP58	0.156573	7.95e-09		GPR183	0.0846155	1		PTPRCAP	0.223293	1.68e-19		SMAP2	0.179293	4.32e-10		ALDOA	0.361903	9.3e-29		HCK	0.351682	8.51e-48		GOLGB1	0.166421	1		ATP5J	0.586036	1.77e-66		REEP5	0.562205	4.48e-58
IGHV3-30	0.0880644	1		TNFAIP3	0.155768	2.51e-08		ABHD5	0.0845523	0.0560664		ZDHHC21	0.223059	1.42e-40		TLE1	0.178683	0.00031225		BCAS4	0.360458	1.28e-52		LGMN	0.34995	6.79e-56		NLRP1	0.165633	0.05825		IGKV3-20	0.585386	6.73e-05		MRPL52	0.558468	3.92e-53
PIK3CA	0.0876785	1		TOR3A	0.154933	2.79e-07		PSIP1	0.0844138	1		GTF3A	0.222345	3.38e-17		PLPP5	0.177626	0.000907393		LRMP	0.356851	3.75e-38		CNFN	0.347953	3.64e-45		UTRN	0.165498	1		GAPDH	0.58504	2.37e-69		SLC9A3R1	0.558446	2.64e-115
STAG2	0.0871246	1		MKNK2	0.154579	8.39e-10		FBL	0.0843504	1		PTPRJ	0.221866	9.44e-49		CSRNP1	0.177044	1.57e-05		ICAM3	0.356572	2.14e-27		MPP6	0.345557	7.04e-39		PRMT9	0.165196	0.00190137		MRPL52	0.583597	7.08e-88		S100A10	0.558068	9.92e-30
TXNIP	0.0870361	5.85183e-05		H3F3B	0.154067	5.42e-68		TXNIP	0.084255	1		LDHB	0.221413	8.84e-17		APLP2	0.176743	3.34e-08		SH3BGRL3	0.356111	7.05e-59		GPR183	0.344752	2.3e-21		ZEB1	0.164467	1		ATP5G3	0.58114	3e-51		EAF2	0.55731	3.68e-112
BNIP3L	0.0856835	1		NFKB2	0.152917	2.49e-07		KLF6	0.0840686	1		FLNA	0.221364	1.28e-23		ELL2	0.176591	0.000438307		AP2S1	0.354806	1.17e-44		CDK2AP2	0.34417	1.32e-31		BTG2	0.163943	0.000100783		HCST	0.580101	1.06e-91		SLAMF7	0.554621	8.07e-156
TGFBR2	0.0852789	1		KDM4B	0.151918	5.64e-08		RPS25	0.0835484	1.14e-79		MYL12B	0.220999	2.52e-15		JARID2	0.17651	5.22e-07		CFL1	0.35396	5.15e-70		RHOA	0.343587	2.35e-34		RHOB	0.163239	0.568447		TMBIM6	0.579288	7.79e-53		TMBIM6	0.553192	8.12e-34
VAV3	0.084011	0.463601		HSP90AB1	0.151269	1.77e-37		EIF3K	0.0835349	0.215662		KPNA2	0.220417	5.36e-24		LY9	0.176265	0.0007719		HCLS1	0.352146	1.54e-27		OAZ1	0.341866	1.52e-42		TAGAP	0.162615	6.27796e-06		NDUFA13	0.577515	8.21e-52		VIM	0.551273	3.44e-38
TMPO	0.0839759	1		TNFRSF13C	0.151119	8.03e-08		RPS12	0.0833061	9.56e-113		ATP6V0B	0.219723	3.47e-17		TBC1D1	0.175596	9.7e-05		CSK	0.350961	1.83e-33		RNF139	0.341788	7.03e-25		FYN	0.162482	0.222748		DNAJC1	0.574848	3.26e-187		TMEM208	0.546157	1.2e-75
TCP11L2	0.0834493	1		DNAAF2	0.151032	3.55e-06		RPL17	0.0829749	5.32e-21		WASF2	0.217881	3.42e-18		BRI3	0.173034	0.000132841		CD70	0.350695	5.27e-38		CTSZ	0.341318	6.05e-21		HOOK2	0.161942	0.179746		STT3A	0.572737	4.5e-251		GSTP1	0.545792	2.79e-31
CRY1	0.083306	3.28155e-07		ICAM1	0.149839	1.96e-11		RPL14	0.0828481	6.52e-68		GMFG	0.217854	8.84e-16		HSPE1	0.172664	7.72e-05		PNOC	0.35047	7.72e-44		SH3BGRL3	0.339578	1.06e-49		CD72	0.160986	0.0265391		TMEM59	0.572429	4.85e-65		CTSD	0.544689	1.68e-133
HNRNPA1	0.083174	2.53904e-27		ANKRD37	0.148512	4.44e-09		ZFAS1	0.0827428	0.0123941		SPIB	0.217453	1.72e-17		ARL6IP1	0.172577	0.000686285		FAS	0.349616	5.76e-77		HLA-DQA1	0.339011	2.06e-59		DYNC1H1	0.160109	1		LINC00152	0.570944	1.93e-202		ITGA4	0.544505	1.64e-45
TAPT1	0.0820919	1		TUBA1B	0.147693	1.81e-07		PYURF	0.0826618	1		PLP2	0.216535	2.15e-15		RARA	0.170481	0.00192143		NDUFB10	0.348694	9.03e-36		UPF2	0.338683	1.72e-19		SRSF7	0.159902	0.00121078		TIMM8B	0.56814	1.82e-153		ERGIC3	0.542416	7.49e-38
USP11	0.0818552	1		GNA13	0.146815	6.97e-07		CD52	0.0826347	2.83e-06		PRKCB	0.216399	1.65e-14		ZFP36L1	0.169874	1.1e-09		GNB2	0.348153	9e-35		CBX4	0.337773	1.08e-21		DLEU2	0.15913	0.177127		SLAMF7	0.56707	3.96e-265		ISOC2	0.542404	1.08e-182
SESTD1	0.0815807	1		USP36	0.146468	6.04e-09		RPL21	0.0821853	1.12e-61		RP11-731F5.2	0.216084	2.67e-35		PIK3R1	0.167421	0.00411635		MAP4K1	0.346282	6.03e-50		CYP51A1	0.336992	4.12e-24		SAMD4B	0.158098	0.298093		IGKV1-5	0.561763	1.51e-12		DNAJC1	0.539988	1.74e-124
IGHM	0.0806391	1.09357e-05		TNF	0.144924	1.01e-06		FAM102A	0.0812578	1		TNF	0.215301	1.57e-24		RFTN1	0.166681	0.00369363		SEPW1	0.345901	8.84e-45		RGS1	0.336409	9.85e-18		TTC19	0.155796	1		ANXA5	0.560963	3.55e-106		ATP5G3	0.536793	6.33e-30
SVIP	0.0803918	1		FAM49A	0.144489	1.48e-07		TAGLN2	0.0812554	4.79e-06		HLA-DRB5	0.215291	1.07e-37		TUBB4B	0.165432	0.000246404		COX6B1	0.34411	6.11e-28		MYO9B	0.336122	1.66e-25		MBNL1	0.155475	0.304075		GAB1	0.557184	1.17e-223		ATP5J2	0.536397	9.93e-32
ITPR1	0.0798329	1		YPEL5	0.144474	2.84e-11		RELB	0.0805954	1		NME4	0.215177	9.16e-26		HSP90B1	0.165185	6.04e-08		POU2AF1	0.343873	9.61e-42		HLA-DPA1	0.335604	5.08e-113		H1FX	0.15547	1		CTSD	0.555918	8.47e-173		NDUFB10	0.535	5.33e-51
PAWR	0.0797422	1		SNHG15	0.144069	7.26e-07		HSPA8	0.0804246	1		MS4A1	0.214623	4.98e-19		ABCG1	0.164119	4.54e-05		ARID5B	0.343864	2.5e-29		HLA-DRB5	0.335362	2.16e-63		BTAF1	0.155332	1		ITGA4	0.55452	1.1e-68		TMEM59	0.534066	3.56e-39
MT-ND2	0.0797076	7.32649e-22		EIF4A3	0.143195	1.66e-05		ORAI1	0.0803275	1		RP5-1171I10.5	0.213379	4.1e-16		CHPT1	0.163472	0.00124151		AP1S2	0.34308	2.18e-58		AKAP13	0.334486	1.18e-19		MORF4L2	0.155044	1		RPS27L	0.554352	2.2e-89		IGLV2-8	0.531616	1.64e-10
ZNF22	0.0794684	1		PPP1CB	0.139338	5.01e-06		RPS29	0.0797751	2.21e-60		PRR13	0.213274	6.35e-15		TACC1	0.163315	0.0102558		TRAPPC5	0.342229	7.08e-40		MTPN	0.333651	5.32e-20		PHF1	0.154843	1		DNAJC3	0.553876	5.7e-101		PRDX2	0.530995	3.48e-66
ZSCAN18	0.0794609	0.00219358		ZBTB10	0.137832	2.74e-07		UBE2I	0.0796535	1		PTRHD1	0.213035	1.95e-22		PPP1CB	0.163232	0.00505915		SUB1	0.341918	9.56e-37		FOS	0.333628	1.23e-21		ADAM28	0.154489	1		WARS	0.550312	2.68e-154		NUCB1	0.530689	7.85e-85
GPR137	0.0793246	1		SLCO4A1	0.137758	2.38e-22		PTPRCAP	0.0787732	1		ITGB1	0.211868	1.37e-20		FYTTD1	0.162941	0.00899877		RNASEK	0.339012	1.59e-25		PLD4	0.333045	2.48e-28		FOXP1	0.154449	0.0253734		SEC13	0.549367	6e-102		HCST	0.52804	1.07e-47
FXYD5	0.0792999	5.52043e-19		SPOCK2	0.137315	1.13e-06		RPSA	0.0786889	1.66e-33		SAMSN1	0.211648	1.51e-17		TNFAIP3	0.162779	7.9e-05		DYNLL1	0.335833	4.65e-35		SLA	0.332139	1.31e-40		HUWE1	0.153649	1		CUTA	0.54745	6.18e-47		MAN1A1	0.527682	3.97e-84
TSC22D3	0.0792392	2.09672e-17		SBDS	0.136938	4.55e-06		PGLS	0.0785504	1		LAMTOR5	0.211622	1.24e-13		EIF2AK3	0.162664	0.0192011		C11orf31	0.33537	4.02e-24		RASGEF1B	0.331402	1.99e-18		ITSN2	0.153497	1		NDUFB6	0.541815	7.33e-97		DNAJC3	0.525627	1.62e-62
RP11-297B17.3	0.0790303	0.00208095		GPR65	0.136905	1.24e-08		NCF4	0.0781457	1		MAP4K1	0.211523	3.32e-28		UBALD2	0.162283	1.42e-15		MAP2K2	0.33535	2.23e-29		PPP1R14A	0.329695	8.04e-20		CD22	0.152372	1		ROMO1	0.540746	9.16e-46		TIMM8B	0.521065	1.87e-93
INTS6	0.078943	1		DNAJA1	0.136873	6.63e-07		BCAS4	0.0780142	1		DDAH2	0.211156	1.28e-28		RNMT	0.157997	0.000252355		SMARCB1	0.334949	9.26e-30		HSPD1	0.3293	4.37e-17		CELF2	0.15231	1		NDUFB10	0.53953	4.34e-71		ROMO1	0.520601	4.54e-28
GRASP	0.0785519	8.16206e-05		MANBA	0.136809	8.15e-06		DNAJC5B	0.0774454	5.9e-13		CD99	0.210891	5.56e-14		VPREB3	0.156221	0.00172948		CNPY3	0.334782	1.07e-26		ALDOA	0.328808	1.34e-21		FNIP1	0.152281	1		MGAT1	0.537594	2.13e-191		NDUFA13	0.520028	3.66e-28
AFF3	0.0784767	0.274877		FNBP1	0.135438	6e-05		ARL6IP4	0.0772551	1		CD52	0.21055	1.11e-51		RRM2B	0.156054	1.83e-05		HMGN3	0.333976	4.6e-35		MEF2C	0.327778	7.39e-18		CXCR4	0.151937	2.84163e-09		IGKV3-11	0.535703	2.71e-13		SRGN	0.518806	4.36e-25
BCL6	0.0784159	1		TNFRSF18	0.135417	6.42e-13		CKAP4	0.0770977	1		PIKFYVE	0.21009	4.96e-21		EIF1B	0.155324	2.21e-06		CFLAR	0.332881	3.37e-31		SERPINB1	0.327179	4.99e-22		MON2	0.151903	1		GLCCI1	0.534253	2.44e-153		GAB1	0.515098	2.98e-163
BEX4	0.0780702	1		RASGEF1B	0.135325	2.33e-05		KCNN4	0.0768299	1		IGHM	0.209069	1.44e-16		HSPD1	0.155207	0.0381593		SSBP4	0.332175	1.97e-32		EMD	0.32505	4.07e-18		DNAJB14	0.151713	1		LGALS3	0.523593	6.63e-177		HSPA8	0.514766	5.63e-29
CA2	0.0778673	3.335e-07		ALOX5	0.134756	2.35e-11		GSTK1	0.0765359	1		HIGD2A	0.208336	3.88e-13		CCT2	0.155085	0.0106724		UFC1	0.331739	3.77e-25		2023-09-06	0.324875	8.71e-19		PIK3IP1	0.151377	1		MEI1	0.52331	5.8e-228		LRPAP1	0.513917	1.64e-58
ATF7IP	0.0777858	1		TUBA4A	0.134686	3.06e-05		MBD2	0.0764341	1		ACTG1	0.207252	2.13e-15		LYN	0.154221	2.3e-06		PRR13	0.33083	8.5e-24		MALT1	0.32426	1.54e-21		NPIPB5	0.151308	0.00287061		TUFM	0.523097	9.94e-56		IGHV3-23	0.51207	0.00536149
COBLL1	0.0777289	1		ZFAS1	0.134382	3.74e-12		BTF3	0.0764033	1.72e-08		EML4	0.207056	8.05e-13		MCTP2	0.154117	3.75e-05		ECH1	0.330142	1.64e-39		CCR6	0.320266	8.64e-31		IGHV3-48	0.151081	1		MESDC2	0.522369	2.75e-129		IGHG3	0.510685	1.64e-17
SRSF10	0.0769546	0.000195192		RAB11FIP1	0.13372	2.23e-05		PIP4K2A	0.0759249	1		NDUFA4	0.206651	2.04e-12		ATP6V0D1	0.154077	0.0497014		CAP1	0.329541	1.01e-35		SYT1	0.319666	1.37e-130		IFRD1	0.150811	1		IGKV3-15	0.52178	2.98e-08		TIFA	0.51011	8.73e-77
AC245100.1	0.0765492	1		CYCS	0.133665	1.08e-06		RAB31	0.0758565	1		PRELID1	0.206289	2.32e-16		PIK3CA	0.153904	0.00405527		UQCRH	0.329026	1.66e-31		CLEC2D	0.319262	1.25e-23		SLAMF1	0.150046	0.023644		TECR	0.520977	4.41e-100		DCPS	0.508516	2.41e-132
VCPKMT	0.0763853	1		RBKS	0.133582	6.01e-07		CUTA	0.0756815	1		SNN	0.206185	2.05e-22		GPR18	0.153607	8.39e-06		CRIP2	0.328065	9.95e-41		HES1	0.317635	3.3e-18		TCP11L2	0.149296	1		ATP5G1	0.520961	5.14e-81		SRPRB	0.506659	1.27e-105
AUTS2	0.0756786	0.000128789		RALGDS	0.133163	2.05e-08		RASSF6	0.0754294	0.00246756		COX6B1	0.206111	1.92e-11		PCDH9	0.153167	6.02e-24		S1PR4	0.327871	2.51e-33		PRKX	0.317097	8.73e-29		STAT3	0.149199	1		ERGIC3	0.520849	7.99e-51		RPS27L	0.50598	2.49e-52
PRKCE	0.075362	1		ZFAND5	0.132549	8.93e-05		RPL9	0.0753666	7.03e-36		HMGN3	0.206087	2.28e-19		TUBA4A	0.153103	0.00863529		NDUFB2	0.327261	6.81e-25		GLUD1	0.316558	7.69e-22		PARP15	0.149102	1		ATP5J2	0.520412	7.99e-46		YIF1B	0.503929	1.04e-125
CTD-3184A7.4	0.0750465	1		TGFB1	0.131203	1.33e-06		PSME1	0.0752606	1		GRHPR	0.205179	2.64e-27		ALG13	0.153061	0.0258128		HLA-DMB	0.327207	1.11e-21		PTPN6	0.314287	6.48e-16		CHD2	0.148066	1		LRPAP1	0.517617	1.92e-82		S100A6	0.501301	5.15e-19
SKAP1	0.0749391	0.0794968		HIST1H4C	0.131078	1.54e-08		RPS21	0.0752452	2.25e-92		BCL2L11	0.204278	2.03e-17		EIF4A3	0.152814	0.044783		COX6C	0.32583	3.98e-26		BCL2A1	0.314086	1.2e-15		LYZ	0.147918	1		CDK2AP2	0.516983	1.07e-118		AURKAIP1	0.500355	3.62e-45
TBC1D1	0.0747265	1		ARL5B	0.131057	1.84e-07		ATP5I	0.0750721	1		TALDO1	0.203757	8.61e-21		TDG	0.152707	0.0107545		TALDO1	0.323745	5.73e-38		ARID5B	0.313623	1.15e-15		SPTAN1	0.147798	1		PSMA5	0.516476	3.01e-116		FDX1	0.499853	5.16e-79
ST6GALNAC3	0.0746442	3.39234e-09		ELL2	0.130843	0.00018288		DUT	0.0747008	1		HCK	0.203742	1.24e-38		UTRN	0.152372	0.00968585		ITGB2	0.32283	8.91e-36		SPON2	0.312952	1.78e-71		NPEPPS	0.147764	1		IGHG2	0.515487	5.37e-17		NDUFB6	0.499356	1.46e-60
YTHDC1	0.0744586	1		ATP1A1	0.130671	7.05e-07		CAST	0.0744129	1		ATP6V0E1	0.203559	8.6e-18		WHAMM	0.152336	0.0337864		CD52	0.321686	1.38e-79		TUBB2A	0.312577	1.89e-22		FAM129C	0.147558	1		PRELID1	0.513098	4.71e-48		TXNDC11	0.49756	5.39e-70
SCML1	0.0743771	7.21852e-06		FUS	0.130515	5.54e-06		LDHB	0.0742713	1		SOD1	0.202211	9.29e-14		MID1IP1	0.151869	5.14e-11		BANK1	0.321514	1.35e-20		IDS	0.311597	3.1e-17		CD7	0.147454	0.0102253		ISOC2	0.512328	2.47e-210		ANXA5	0.491587	5.94e-55
ZCCHC10	0.0738072	1		SLC7A5	0.130132	2.97e-09		ZNF821	0.0737152	1		G3BP2	0.201993	1.9e-12		HGSNAT	0.151605	3.5e-08		PPP1R18	0.32034	4.36e-50		ARPC2	0.309942	2.14e-27		VAV3	0.147063	1		GLRX	0.511145	8.05e-225		SEMA4A	0.490546	2.6e-279
BAZ2A	0.0736505	1		SRGN	0.129164	0.000178798		MRPL54	0.0732361	1		ATP5G3	0.201839	2.41e-12		SNHG8	0.151102	1.17e-09		LY6E	0.320032	7.72e-21		WIPF1	0.308626	3.51e-17		FOXO1	0.146971	1		SPN	0.510298	0		RARRES3	0.485723	5.08e-35
MMD	0.0736459	1		PRNP	0.127861	0.00053385		ITGB1	0.0731547	1		TCEA1	0.201402	3.2e-12		LFNG	0.150107	0.00390032		PSMB10	0.319612	1.61e-34		ALOX5AP	0.30677	7.48e-23		KMT2C	0.146753	1		POU2AF1	0.508453	3.43e-83		ACTG1	0.484043	1.49e-24
CENPC	0.0730961	1		UBE2S	0.127564	0.000391227		EIF3H	0.0730037	1		C9orf16	0.201354	1.3e-12		PWWP2B	0.149661	3.5e-05		PKM	0.316649	5.02e-24		KBTBD8	0.306167	7.22e-35		AFF4	0.146635	1		WDR83OS	0.508324	4.47e-41		SND1	0.483546	7.23e-65
SLC39A8	0.0729341	0.61037		SNX9	0.127392	5.01e-05		SAMSN1	0.0728699	1		ITGB7	0.201279	8.17e-21		APBB2	0.14961	4.87e-44		TBC1D10C	0.31599	2.84e-24		PARP15	0.305493	7.47e-17		CST3	0.146592	0.0766369		PHPT1	0.507045	1.39e-111		BSG	0.482406	1.09e-45
FAM129C	0.0726677	1		IGHV3-7	0.125959	1		SIAH1	0.0727942	1		LY86	0.201144	8.03e-18		PTPRE	0.149295	3.13e-05		RAB31	0.31552	5.54e-43		CASP9	0.304874	1.69e-28		NSF	0.145881	1		S100A10	0.506904	3.6e-36		IGLV3-19	0.480095	1.32e-05
IGHV1-69-2	0.0725594	1		FAM177A1	0.125947	0.00105265		BTNL9	0.0726985	7.3e-13		MAP3K8	0.200965	2.95e-12		GPR146	0.149272	1.28e-11		CORO1B	0.314074	6.06e-36		CSK	0.304523	6.64e-17		DDX17	0.145532	1		POLR2L	0.506069	7.64e-41		CCDC167	0.477089	1.6e-100
EEF1D	0.0725084	3.63439e-38		BCL9L	0.124105	2.46e-09		ZFP36L1	0.0725228	1		SLC15A4	0.200876	5.49e-25		IER2	0.149263	2.31e-10		CD86	0.313555	4.59e-55		ST8SIA4	0.303926	8.54e-17		ATP1A1	0.145021	1		SDF4	0.506063	6.46e-88		ANKRD28	0.475345	6.48e-79
TSG101	0.072338	1		MYO1E	0.123766	4.8e-08		RPL22	0.0724389	1.36e-28		DRAP1	0.200731	9.07e-16		ELF1	0.14876	3.01e-06		HIGD2A	0.31299	1.41e-21		SLC38A1	0.303716	2.28e-15		IRS2	0.14493	0.631134		MRPS34	0.50213	1.16e-110		ATPIF1	0.473305	2.53e-34
FAM65A	0.0716242	1		ZC3H12A	0.123598	1.06e-05		RPS16	0.0722141	2.37e-41		CNPY3	0.200548	3.17e-14		CD79A	0.148369	1.76e-35		UBE2I	0.312193	8.13e-21		TCIRG1	0.303474	1.69e-17		PPP4R3A	0.144839	1		FDX1	0.500918	2.22e-100		CDK2AP2	0.472833	2.39e-69
ESAM	0.0713738	4.08738e-08		NRROS	0.123177	0.000187219		RPS10	0.0722084	2.41e-44		PTPN6	0.200441	3.77e-14		BORCS5	0.147889	0.00882514		TOR3A	0.311045	1.98e-24		TRAPPC1	0.302926	2.27e-16		NUFIP2	0.144182	1		DPM3	0.499626	1.77e-111		IGLV2-11	0.472792	1.18e-10
PFDN5	0.0712735	4.9403e-29		HOOK2	0.122971	3.04e-08		APRT	0.0720386	1		PARP15	0.200336	3.14e-18		MXI1	0.147783	0.00180955		NDUFB9	0.310744	1.01e-21		CTR9	0.302843	2.87e-23		NFKBID	0.143675	0.024146		ITGB1	0.498326	7.62e-40		PSMD8	0.472255	7.8e-35
CASZ1	0.0710152	1		ALYREF	0.122771	0.000447253		TMA7	0.0720172	1		UPF2	0.200258	5.11e-14		CDKN2D	0.147732	0.0974789		POLR2L	0.310604	1.34e-20		G3BP2	0.301819	2.48e-14		NKG7	0.143526	1		TIFA	0.496745	3.62e-109		NDUFA11	0.471488	6.81e-32
PLEKHG1	0.0707004	1		RHOH	0.121324	5.22e-07		MFSD10	0.0717744	1		MPEG1	0.19964	1.23e-45		ELF2	0.147515	0.21266		MIF	0.310202	6.57e-34		CD22	0.301691	2.37e-16		PCF11	0.142595	1		IFI27L2	0.496679	2.8e-86		IGLV2-14	0.470865	0.0158815
HVCN1	0.0702191	1		RBM25	0.12107	0.0015692		EEF1G	0.0717232	2.25e-14		ODC1	0.197824	1.04e-10		JUNB	0.147226	3.65e-23		YPEL3	0.309579	1.09e-19		TOX	0.301179	1.23e-58		ELL2	0.141856	1		ATPIF1	0.495033	2.58e-49		S100A4	0.470744	1.56e-21
C11orf58	0.0699302	1		FYTTD1	0.121034	0.00294252		SPIB	0.0716807	1		ATP5J2	0.197451	1.27e-13		NCL	0.147119	6.25e-11		ACTB	0.308477	9.52e-119		MT2A	0.29938	4.04e-22		IGLV2-14	0.141695	1		HSPA8	0.494769	2.98e-35		PSMA5	0.468916	7.45e-71
RB1CC1	0.0697	1		SYNGR2	0.120961	7.02e-08		SCIMP	0.0716372	1		HLA-DQA2	0.197369	2.3e-11		PIM2	0.146511	0.00550651		UQCR11	0.308289	6.67e-20		TRIM38	0.299205	1.41e-20		PDE4B	0.141661	1		PLPP5	0.493579	8.82e-56		MESDC2	0.468479	1.73e-75
DIRC2	0.0696973	1		SWAP70	0.120749	0.000578645		IRF5	0.0713522	1		CYB5R3	0.196301	2.97e-17		SYAP1	0.146263	1		CLECL1	0.308259	3.2e-37		IGHG3	0.298974	1.41e-23		HIPK1	0.141118	1		GPAA1	0.490662	2.7e-132		NDUFA1	0.466524	5.81e-22
TINF2	0.0694478	1		CXCR4	0.120648	5.98e-12		KPNA4	0.0712722	1		VASP	0.195668	8.41e-21		TPM4	0.146141	0.10081		SP140	0.307848	1.68e-26		ARHGAP25	0.297972	4.3e-15		H3F3B	0.141069	8.61935e-19		ECH1	0.490279	1.96e-77		PRELID1	0.465871	1.86e-25
RPL21	0.0693399	5.77413e-71		FCRL2	0.120622	1.64e-07		RPS28	0.0712321	9.46e-106		SET	0.194939	8.22e-11		IGHV4-34	0.145723	1		USMG5	0.30648	6.48e-22		MPRIP	0.297578	1.17e-32		ANXA1	0.140533	0.441751		ACADVL	0.490205	1.46e-73		LGALS3	0.465025	2.4e-119
ANKRD44	0.0692401	1		LITAF	0.120227	0.00753975		BCL2A1	0.0710985	1		SBNO1	0.194176	2.06e-23		RASGEF1B	0.145443	0.00263058		ITGA4	0.306007	4.33e-26		RAC2	0.297351	6.09e-15		MYC	0.14047	1		NUCB1	0.48948	4.81e-116		IGLV3-1	0.463116	9.46e-15
HLA-DRB1	0.0689257	7.15725e-11		RARA	0.120037	0.000480016		RP11-731F5.1	0.0710112	4.52e-16		FYTTD1	0.19405	6.39e-15		CLEC17A	0.144655	0.00440153		NDUFB4	0.305725	6.44e-22		CD81	0.296711	4.07e-17		CCL3L3	0.140165	3.40292e-11		CCDC167	0.488694	4.55e-137		FNDC3B	0.462557	1.09e-135
IRAK3	0.0682669	4.30952e-07		ARRDC2	0.119747	0.000571848		SMAGP	0.0708067	0.282333		PTP4A2	0.193667	8.09e-13		CMTM7	0.144527	0.281944		NCF4	0.305332	1.41e-33		HLA-DQA2	0.295514	5.17e-09		IGLV1-44	0.140131	1		FNDC3B	0.486992	1.23e-205		TECR	0.461338	1.08e-59
RNF103	0.067846	1		NR1H2	0.119483	0.00145818		YWHAH	0.0706192	1		CCDC85B	0.193648	5.6e-14		TSPYL2	0.144208	0.0254581		DNAJC15	0.304411	3.56e-27		RP11-444D3.1	0.290158	2.11e-82		ACIN1	0.140115	1		PREB	0.4856	5.57e-210		ZNHIT1	0.459916	1.47e-61
CD74	0.0678199	3.75785e-62		PPP1R15B	0.119292	0.000127338		RALGDS	0.0705929	1		TBC1D10C	0.192506	1.8e-12		CLEC2D	0.143239	0.0508381		PDCD5	0.303897	2.64e-36		SLC25A29	0.289918	2.53e-71		TCF25	0.139825	1		TMED2	0.484968	2.03e-69		SPATS2	0.45877	3.22e-137
RPL30	0.0677496	3.23424e-117		PKIG	0.11914	2.29e-05		RPL32	0.0705314	1.14e-93		ARPC5	0.191316	1.89e-17		SIAH2	0.142981	0.212736		MEF2C	0.303879	1.27e-18		POLB	0.289487	2.12e-24		PCMTD1	0.139563	1		IGHV3-7	0.48285	0.000313856		MRPS34	0.457689	2.16e-58
ZBTB16	0.0677085	2.98924e-05		SLC25A33	0.118603	4.18e-05		COTL1	0.0704862	1		TXNL4A	0.191054	1.06e-12		LYST	0.142801	0.0639163		IFNGR2	0.303874	5.1e-19		CD63	0.289225	2.31e-18		SSH2	0.139042	1		CFLAR	0.482186	4.69e-50		CUTA	0.456478	6.65e-22
IGHV3-11	0.0674643	1		PABPC1	0.117831	4.56e-19		HLA-DRA	0.0704084	0.0450732		TOMM5	0.191032	2.86e-12		SH3TC1	0.142348	3.76e-06		AIM2	0.303655	2.16e-87		KLF6	0.287509	6.44e-25		CITED2	0.138998	1		TMCO1	0.481031	4.66e-90		NT5DC2	0.455063	4.15e-254
BCL7A	0.0674585	1		ADGRE5	0.117545	0.000927263		PSMB9	0.0703371	1		SLC7A5	0.190297	1.07e-22		IGHV1-69-2	0.141717	1		PARP1	0.303308	8.01e-26		OTUD1	0.287235	1.79e-20		IGHD	0.138663	1		IGHG4	0.480516	1.52e-41		ALG5	0.454414	3.98e-80
TRIM22	0.0674234	1		SKIL	0.117469	0.00154604		RPL31	0.0702498	1.22e-07		THEMIS2	0.190258	5.29e-18		STX5	0.14126	0.242279		FAM65B	0.303263	3.52e-22		CNPY3	0.286926	1.29e-13		TNRC6B	0.138658	1		SIL1	0.479781	1.05e-204		MGAT1	0.454388	4.7e-94
RFTN1	0.0672202	1		PEA15	0.11696	3.08e-06		RPL30	0.0700803	1.62e-82		GRB2	0.19017	4.95e-11		IGHV3-30	0.141057	1		MAZ	0.303181	6.69e-32		H2AFZ	0.286208	1.43e-11		TRA2B	0.138382	1		SLC35B1	0.479558	1.19e-141		PSMB3	0.454253	3.65e-30
EBAG9	0.0666757	1		ST14	0.116522	3.51e-14		ARPC1B	0.0698594	1		CDC40	0.189357	1.06e-16		FAM177A1	0.140614	0.160087		WDR83OS	0.302968	5.39e-21		NCF4	0.286113	1.43e-15		AP000769.1	0.138341	1		MIF	0.474761	3.98e-54		RP11-1070N10.3	0.454	1.94e-178
ZNF24	0.0666187	1		RPS20	0.116061	5.07e-13		ALDOA	0.0695454	1		WEE1	0.188564	6.4e-28		DDX27	0.140469	0.226486		BIN2	0.301347	3.17e-41		AMD1	0.286016	9.43e-14		ZFC3H1	0.13803	1		IGHV4-61	0.474156	1.55e-16		MEI1	0.453809	1.02e-137
GNA12	0.0664455	1		IL10RA	0.115716	0.00371748		NDUFAF4	0.0692155	1		CCR6	0.187634	6.81e-24		EFHD2	0.139995	0.0946012		PGAM1	0.301266	8.09e-26		PTP4A2	0.284812	1.01e-12		XRN1	0.137912	1		PSMB3	0.473533	3.47e-43		HYOU1	0.453049	4.46e-110
SESN1	0.0664164	1		RHOG	0.114561	0.00185315		RPLP2	0.0691809	8.96e-57		SNRPD2	0.187385	2.28e-12		NRROS	0.139936	0.084068		MZT2A	0.300694	2.08e-19		GPCPD1	0.28459	1.09e-14		MAML2	0.137711	0.364122		ACTG1	0.473244	1.53e-33		TUFM	0.449198	3.61e-28
MCTP2	0.0660062	1		JUND	0.11446	5.26e-58		SVIP	0.0688933	1		FAM49A	0.186982	9.79e-18		H3F3A	0.13966	9.47e-32		MRPS6	0.300386	2.62e-37		GSTP1	0.284184	4.09e-13		USP15	0.137344	1		NDUFA1	0.47266	9.46e-33		SEC11A	0.449139	2.23e-39
COMMD2	0.0657458	1		RBM38	0.114136	4.81e-05		RPS18	0.0688075	6.82e-83		VEGFB	0.18693	1.6e-13		IKZF2	0.139539	3.73e-22		RUNX3	0.300323	2.14e-42		JAZF1	0.284077	9.05e-27		RASA2	0.137068	1		SRPRB	0.472319	9.46e-137		ECH1	0.448409	2.59e-46
ANKRD49	0.0653611	1		ZBTB20	0.113932	1.7e-05		CNPY3	0.0684227	1		ARL4C	0.186788	3.97e-11		ISG20	0.138783	0.000207315		TWF2	0.300021	1.59e-44		SNX3	0.283371	1.3e-13		IGLV2-8	0.13695	1		DYNLRB1	0.472086	2.91e-61		UQCR10	0.446351	5.64e-24
XAB2	0.0653475	1		AHNAK	0.113897	0.00612675		RPL35A	0.0682272	2.65e-51		GSN	0.186089	2.22e-34		TAPT1	0.138724	0.00176206		UBE2N	0.299966	1.27e-22		CHD1	0.282404	4.34e-13		BRD2	0.13674	1		SEC14L1	0.470923	1.31e-60		DYNLRB1	0.445952	1.39e-39
RPS6KA3	0.0653221	1		ECE1	0.112441	0.000105319		BANK1	0.068183	1		HMGA1	0.185684	3.15e-11		UBE2B	0.138674	0.0110996		WAS	0.299294	1.65e-28		YWHAH	0.281346	6.31e-11		YBX3	0.136647	1		SPATS2	0.470637	3.28e-204		NDUFAF3	0.444077	6.69e-65
VEZF1	0.0649872	1		CH507-42P11.8	0.112184	6.59e-08		RPL27	0.0678467	6.31e-21		HLA-DPA1	0.185407	9.64e-45		NUAK2	0.138291	0.0753641		MYEOV2	0.29928	1.74e-25		SERPINB8	0.281004	2.76e-38		TMF1	0.136507	1		ANKRD28	0.468723	1.32e-123		C15orf57	0.442625	5.37e-80
TCAF2	0.0647458	1		SMG1	0.112024	0.00874883		RPS6	0.0678419	2.85e-56		SS18L2	0.185066	9.38e-14		TGIF1	0.138083	0.082014		SUMO1	0.298399	2.32e-22		AREG	0.280201	7e-08		CKS2	0.136386	1		ZNHIT1	0.468166	6.92e-95		UBE2G1	0.442449	2.52e-41
IL6ST	0.0647049	1		RGS19	0.111814	0.00530744		RPS15A	0.0677998	9.76e-93		PLEK	0.184692	9.88e-12		CD83	0.137202	7.54e-12		FCMR	0.297554	6.36e-18		EHBP1L1	0.280102	4.28e-23		AMD1	0.135733	1		NDUFAB1	0.467413	4.97e-79		PSMB6	0.442312	2.79e-26
AFF1	0.0644223	1		AC104024.1	0.111379	1.4e-14		RPL41	0.0675551	2.55e-08		SH3BGRL	0.184574	2.99e-12		SPRY1	0.13619	5.52e-11		SEL1L3	0.29726	6.74e-23		CCDC107	0.279658	4.16e-13		LUC7L	0.135699	1		NDUFA11	0.467342	1.61e-46		PPA1	0.442123	1.1e-34
CEP95	0.0643547	1		RAB8B	0.111053	0.00580004		SYPL1	0.0672252	1		TLN1	0.184267	3.85e-15		CMSS1	0.135314	0.0340157		ITGB7	0.297119	1.43e-29		SBDS	0.279495	9.35e-14		PER1	0.135422	1		IER3IP1	0.466777	8.44e-105		BIK	0.441266	3.37e-196
USP16	0.0640568	1		CCDC107	0.11073	0.00306848		RPLP1	0.0671638	5.95e-102		RHOG	0.184088	1.06e-08		ZNRD1	0.134813	1		PRDX5	0.29711	1.17e-20		SSBP4	0.278054	2.16e-13		SRSF10	0.134966	0.221501		ZBTB38	0.46669	8.82e-145		IER3IP1	0.440336	6.36e-70
P2RY14	0.064023	3.89783e-08		CCNL1	0.109198	0.000137811		UXT	0.0667665	1		SRPK2	0.184075	3.28e-14		MRPS26	0.134804	1		PSMB8	0.296712	2.97e-20		CD68	0.277477	1.85e-42		ARID4B	0.134834	1		AURKAIP1	0.466391	1.41e-57		ACADVL	0.439911	1.69e-46
ABCB4	0.0639025	0.000241089		GLA	0.108987	7.9e-05		MZT2A	0.0667511	1		SPI1	0.184049	2.9e-17		HNRNPA1	0.134434	1.02e-22		S100A11	0.296664	1.67e-30		FOXN3	0.276736	3.04e-13		LINC-PINT	0.134697	1		COX6B1	0.465832	1.75e-30		COX5B	0.439729	8.44e-18
ZNF318	0.0635992	1		IGKV4-1	0.108171	1		CD58	0.0664327	1		MZT2A	0.18377	4.18e-11		TSPAN13	0.134408	0.000355248		FKBP1A	0.296519	1.98e-33		RAB2A	0.275172	2.39e-13		TXNIP	0.134568	1		PARP1	0.464589	5.29e-55		POLR2L	0.437857	3.52e-20
CIR1	0.0635276	1		MTHFD2	0.108123	0.00241031		RPL39	0.0662912	2.52e-74		TUBB6	0.183329	8.81e-20		SSH2	0.134377	0.110718		MPG	0.295729	4.56e-34		HCG18	0.274492	6.15e-22		IRF4	0.134547	1		UBE2G1	0.464001	2.01e-68		ATOX1	0.434351	2.25e-70
FAM26F	0.063289	1		MT-ND2	0.107979	1.87e-17		DDT	0.0662697	1		MIDN	0.182528	1.08e-11		NR1H2	0.133954	0.021034		MTMR14	0.295049	4.04e-35		SNHG15	0.273917	3.21e-10		SH2B3	0.134342	1		COX6A1	0.463682	3.45e-33		DERL1	0.433934	3.49e-35
COPB1	0.063255	1		NXT1	0.107196	0.0492338		EIF3F	0.0659824	1		POLR2J	0.182514	6.45e-19		EZR	0.133701	1.33e-17		IL2RG	0.294941	4.17e-18		BLVRB	0.273874	7.17e-46		BPTF	0.133847	1		DYNLL1	0.46273	1.01e-62		NDUFAB1	0.433606	3.87e-42
RBM38	0.0631515	0.000141649		BTG2	0.106292	0.00508921		RPL23A	0.0658544	3.46e-31		E2F5	0.182345	4.49e-14		IRF8	0.13262	0.0529824		TMSB4X	0.29444	1.3e-107		BCAS2	0.273093	1.37e-10		ZFAND3	0.133664	1		HYOU1	0.462478	1.48e-167		DNM2	0.433584	2.55e-57
RPS27A	0.0629989	1.76162e-92		JMY	0.106041	0.0469016		TRMO	0.0657684	1		C20orf24	0.181212	1.35e-14		ICOSLG	0.13251	2.41e-05		NAP1L1	0.294193	3.78e-19		HLA-E	0.272669	1.36e-38		ARL5B	0.133653	1		GNG7	0.462369	1.76e-36		NDUFB11	0.431592	6.34e-18
FAM53B	0.0627884	1		BASP1	0.105821	0.091685		CFL1	0.0657077	1		CSGALNACT1	0.181144	6.41e-22		HLA-DQB2	0.132357	1		ENO1	0.293687	2.36e-18		ST6GAL1	0.272664	3.73e-14		WSB1	0.133512	1		SRP72	0.461563	2.38e-55		COX6B1	0.431553	5.72e-19
ZFP36L2	0.0627204	5.73901e-05		EML4	0.105252	0.0897584		PPA1	0.0656468	1		IDS	0.181131	8.21e-09		MAP1LC3B	0.130643	0.044709		ATP5D	0.293167	2.64e-17		ATP6V0E1	0.272003	6.37e-13		RAB21	0.13304	1		RARRES3	0.461473	2.3e-49		GPAA1	0.431436	3.62e-63
DHX40	0.0625107	1		PIM2	0.105209	0.157092		PBX4	0.0655665	0.0158505		SEPW1	0.180976	1.02e-16		BPTF	0.130577	1		PSMA7	0.292985	1.42e-18		OTULIN	0.271543	3.14e-16		CAND1	0.132998	1		DSTN	0.461119	4.35e-90		PREB	0.431265	8.55e-134
CXCL16	0.06212	1		CDC42EP3	0.104746	0.0786506		TUBA1A	0.0654102	1		PGK1	0.180799	1.52e-09		BCL6	0.130077	0.000279129		TBCB	0.292615	4.1e-29		DTX1	0.271269	1.71e-69		PDXDC1	0.13294	1		PPA1	0.460865	1.93e-52		ITGB1	0.430759	1.35e-19
UBE2E2	0.0617719	1		NFATC1	0.103612	0.00194189		ZNF639	0.0650421	1		C1orf186	0.180557	7.15e-28		CCL4	0.129764	0.0247141		SEC11A	0.292427	4.34e-24		ESYT2	0.270783	1.47e-15		NR4A3	0.132542	1		PSMD8	0.459255	5.01e-48		RNF181	0.430518	1.81e-49
SECISBP2	0.0617197	1		SRRM1	0.103578	0.0127619		RPS3	0.0649222	4e-53		ATP6V1F	0.180527	5.48e-09		BZW1	0.129568	0.0110704		ATP5B	0.292023	3.53e-18		SPI1	0.269627	1.21e-13		CCSER2	0.132229	0.235021		S100A4	0.457934	2.64e-25		IFI27L2	0.430012	1.12e-51
EAPP	0.0616935	1		NFKBIE	0.10284	0.00944583		EEF1A1	0.0647655	5.51e-98		LMNA	0.179611	3.75e-10		CAMK2D	0.128719	0.141943		AURKAIP1	0.291284	2e-26		ABHD17A	0.267281	1.16e-14		KIAA0922	0.130698	1		GMPPB	0.457701	3.23e-156		PHPT1	0.428767	4.57e-55
FAU	0.0615999	1.95871e-86		RIC3	0.102642	0.0146025		RELA	0.0645379	1		DUSP22	0.179507	5.05e-16		SYNGR2	0.128304	2.65e-06		BCL3	0.291252	8.02e-18		NAPA	0.265356	3.88e-13		SQSTM1	0.130443	0.0035932		SEC11A	0.456702	2.25e-59		MIF	0.424916	1.75e-28
IGLV3-1	0.061414	1		H2AFX	0.102507	8.84e-05		FAS	0.0642656	1		NEDD8	0.179411	5.42e-14		IRF2BPL	0.12783	0.277066		ADK	0.290986	1.13e-21		RNPEPL1	0.26414	7.39e-16		KLF4	0.129776	1		SND1	0.455193	1.88e-87		SDF4	0.424288	1.13e-47
RPS27	0.0612919	1.2728e-106		HNRNPAB	0.10248	0.0229962		ATF5	0.064146	1		PPIF	0.179368	5.59e-14		NPC2	0.1276	1		C14orf2	0.29081	1.09e-20		IFI30	0.263813	2.03e-24		MT-ND5	0.129101	2.67205e-07		PSMB6	0.454963	1.36e-40		NDUFS6	0.423777	1.83e-30
ZNF274	0.0612563	1		JADE2	0.102438	4.02e-07		TPT1	0.0639997	9.21e-49		ICAM3	0.178885	3.05e-08		H3F3B	0.127237	1.73e-28		MFSD10	0.290575	5.6e-29		PTPRC	0.263481	8e-12		NCK2	0.128898	1		TPI1	0.453259	5.16e-43		WDR83OS	0.423678	4.77e-19
ELF2	0.0608797	1		BACH1	0.102414	0.234195		RPS4X	0.0638494	1.54e-42		CXCR5	0.178811	4.45e-10		IZUMO4	0.126948	0.0021319		HLA-DQA2	0.290365	1.21e-11		CCNH	0.263432	1.5e-11		KLF7	0.12868	0.00337404		NDUFAF3	0.452096	2.15e-89		EDEM2	0.423038	3.19e-120
STAP1	0.0608398	1		RNASET2	0.102066	0.101406		PCBP1	0.0634335	1		COX5A	0.178163	5.25e-11		RAB30	0.126713	0.879637		MTPN	0.290194	2.47e-17		PEA15	0.262518	3.89e-19		GPCPD1	0.127828	1		BSG	0.450796	3.15e-56		SEC14L1	0.422766	3.34e-37
MT-ND3	0.0606642	7.18414e-39		RP3-395M20.12	0.101888	0.00152159		RPS3A	0.0634279	3.44e-44		FAM129C	0.177514	5.26e-13		GNG2	0.126408	0.575847		FAM102A	0.290125	6.31e-39		CYTH4	0.262012	2.47e-29		IGLV4-60	0.127823	0.074277		PERP	0.448541	2.39e-225		PRDX1	0.42221	3.69e-25
RPL18A	0.060079	1.12577e-106		PTPN1	0.101776	0.0863139		PRPF6	0.0630585	1		BLOC1S1	0.177341	2.24e-15		NR3C1	0.125372	1		PSME1	0.289967	1e-17		CALM1	0.261779	8.18e-36		IRF8	0.127576	1		PRDX1	0.447153	4.64e-37		IGLV4-69	0.420247	5.43e-06
CHMP1B	0.0599513	1		TSC22D2	0.101356	0.000313889		HIST3H2A	0.0629868	1		OAZ1	0.177281	1.39e-10		PAIP2	0.124184	0.19671		UVRAG	0.28993	3.77e-21		CST7	0.261366	7.64e-48		CEP95	0.126949	1		TRADD	0.44659	1.36e-142		COPZ1	0.418112	1.23e-86
RAB30	0.0598621	1		NLRC5	0.101335	4.55e-06		S100A6	0.0626762	1		CTSS	0.177126	2.19e-09		CALM2	0.123608	6.34e-05		ATP5A1	0.289579	1.35e-18		PTP4A1	0.260858	7.03e-10		RP1-313I6.12	0.126944	0.436033		NDUFA3	0.446525	2.49e-32		SRP72	0.417007	1.24e-32
BTLA	0.0598361	1		TSPAN33	0.101226	0.0109168		NACA	0.0626033	2.01e-20		COX6C	0.176023	5.6e-07		NFE2L2	0.123173	0.449186		ARF5	0.289191	6.71e-19		PPP1CA	0.260818	2.62e-11		CDK16	0.126791	1		GORASP2	0.446261	7.41e-70		RAC2	0.416737	1.46e-14
CCDC174	0.0596452	1		AP1S3	0.100604	8.38e-06		LAT2	0.062414	1		POLR2L	0.175906	1.19e-09		CCDC191	0.122992	1.57e-08		PITPNC1	0.289126	1.06e-69		NANS	0.260755	2.4e-16		OGT	0.126606	1		ATOX1	0.446161	2.33e-110		SPN	0.414838	2.73e-185
FBXL3	0.0596299	1		PTPRJ	0.100045	1.07e-06		FTL	0.0619998	1.43e-15		BCL3	0.175888	1.88e-08		PHACTR1	0.1227	1		2023-09-01	0.288746	5.18e-27		EIF4A3	0.259795	1.77e-10		MXD1	0.126455	0.60606		C12orf75	0.445317	3.38e-107		FAM46C	0.414673	4.31e-17
EIF2AK3	0.0594303	1		SNX8	0.0993726	0.0347709		BIN1	0.0619659	1		PARP1	0.175595	9.02e-13		NOP58	0.121299	0.136583		ACAP1	0.288685	9.29e-25		IRF8	0.259633	5.72e-09		PJA2	0.126429	1		BIK	0.444909	2.89e-287		NDUFS7	0.413644	2.99e-46
RPS23	0.0591479	4.45584e-100		CD48	0.0991657	0.036291		ABT1	0.0618926	1		PTGES3	0.175522	1.02e-09		IGKV1-33	0.121279	0.0304448		RABGAP1L	0.288584	1.25e-28		TMC6	0.259445	5.53e-12		SERPINB9	0.126381	1		NDUFS8	0.444255	5.79e-87		TPI1	0.411654	1.08e-25
SQLE	0.0590627	1		EIF5	0.0987521	0.00523028		ATP5G2	0.0618874	1		CDC42EP3	0.175277	1.08e-16		IGFBP4	0.121048	1.37e-11		TAPBP	0.288325	3.78e-17		POLR2L	0.258845	1.01e-10		MIR155HG	0.126163	1		SURF4	0.443348	2.28e-102		CPNE5	0.411352	3.15e-51
C12orf65	0.0590181	1		EIF1AX	0.0982409	0.247247		NFKB2	0.061686	1		SYTL1	0.175121	5.13e-13		ERVK3-1	0.120959	1		PTRHD1	0.288324	5.14e-27		PPP3CC	0.258145	4.08e-12		PSME4	0.125998	1		SEMA4A	0.442878	0		OS9	0.41041	1.11e-50
LINC-PINT	0.0586683	1		CMTM6	0.0978369	0.261219		EEF2	0.0613817	2.58e-06		SP140	0.175075	1.3e-10		STAP1	0.120561	0.395203		ACTR2	0.288286	1.08e-16		RTN4R	0.257917	1.13e-168		PTPRC	0.125952	1		SLC39A7	0.442227	3.19e-219		EPRS	0.410163	7.63e-73
PPIL4	0.0586164	1		ALG13	0.0971149	0.672663		CD99	0.0612332	1		PTPRC	0.174186	1.05e-07		SLC39A8	0.119097	4.78e-05		PRKCB	0.288093	3.51e-16		CELF2	0.257566	1.38e-09		TSC22D2	0.125782	1		AKR1A1	0.441264	5.73e-70		PARP1	0.409882	5.91e-29
PDE4D	0.0585499	1		DLEU2	0.0967316	0.00104422		AC241585.2	0.0611627	1		CD48	0.174046	1.45e-07		NFKB2	0.118898	1		TXN	0.287471	1.58e-26		MS4A7	0.257243	1.34e-54		TP53BP2	0.125768	1		NDUFB11	0.44109	2.03e-27		CYBA	0.408869	1.36e-49
RPL22	0.0585276	2.59976e-38		BAZ1A	0.0966673	0.0158658		OAZ1	0.0611378	1		CBLB	0.173983	2.59e-21		RBBP8	0.118883	0.706644		RHOF	0.287021	1.65e-25		RAB11FIP1	0.256654	1.66e-09		TUBA1A	0.12512	1		UQCRC1	0.440108	2e-83		ARSA	0.40783	2.21e-97
NSRP1	0.0585031	1		SUPT5H	0.0966546	0.0756379		TOMM20	0.0610324	1		METRNL	0.173932	2.46e-13		ZEB1	0.118578	1		NDUFA4	0.286817	2.74e-16		CBLB	0.25602	5.23e-14		RP11-796E2.4	0.124534	1		NDUFB3	0.439917	5.19e-99		MRPL51	0.407301	2.1e-46
LTA4H	0.0583735	1		CEBPZ	0.0964244	0.247427		RPS2	0.0609121	9.36e-51		PSMB3	0.173908	3.93e-12		BCL2L11	0.117743	1		PCED1B	0.28661	2.77e-52		ATP6V0B	0.2558	4.1e-11		THOC1	0.124059	1		YIF1B	0.439644	3.76e-138		ATP5G1	0.407234	1.83e-36
PLCL2	0.0581055	1		TWISTNB	0.0962457	0.318995		RPL13A	0.0608842	8.77e-25		EDF1	0.173902	3.29e-07		SELK	0.117325	0.0698938		POLD4	0.286577	2.25e-18		ISG15	0.255514	1.59e-13		CD3E	0.123859	0.0119401		PSMB10	0.438511	4.92e-58		LINC01480	0.404836	2.39e-60
ELOVL5	0.0578921	1		NOP58	0.0957355	0.225895		RPL4	0.0607709	1.98e-08		COX5B	0.173512	7.1e-07		CENPC	0.117299	1		MDH2	0.286412	9.07e-23		NEU1	0.254972	2.2e-13		JMJD1C	0.12385	1		ALG5	0.437199	1.18e-119		NPIPA1	0.404496	6.18e-119
SKIL	0.0578005	1		RELB	0.0951838	0.163374		SNRPD2	0.0606611	1		MAP1LC3B	0.173184	2.14e-07		CCDC93	0.117229	1		IFITM2	0.286186	2.86e-15		GLA	0.254714	4.38e-14		TSC22D3	0.123788	1.11716e-08		IGHV3-15	0.436474	0.000616485		SLC39A7	0.402323	2.71e-147
UBE2B	0.0575877	1		ZNF644	0.0949359	0.268134		C9orf142	0.060341	1		GLUD1	0.172381	3.33e-15		ABLIM1	0.117179	0.577946		LYPLAL1	0.284798	3.61e-54		BANK1	0.254618	7.1e-10		IL6	0.123633	0.392688		ICAM2	0.436211	7.17e-107		PYCARD	0.401681	5.62e-50
RPL35A	0.0573772	4.51146e-66		ARL6IP1	0.0947877	0.705125		RPL36	0.0602554	4.08e-41		JMJD1C	0.172326	3.49e-08		SRSF3	0.117078	0.342173		OXA1L	0.284687	2.24e-19		TERF2IP	0.254417	9.42e-10		GLA	0.12295	1		GPX1	0.435702	2.95e-29		TP53INP1	0.401229	4.16e-49
CA5B	0.0572582	1		SIT1	0.094519	0.0159085		SSB	0.0600105	1		PRDM2	0.171184	5.3e-07		SFT2D1	0.117078	1		TCF3	0.284678	4.87e-31		SIGLEC10	0.253288	6.32e-30		FCN1	0.122935	0.0434198		IGKV1-39	0.435335	1		IGLV1-51	0.400653	0.410136
ABLIM1	0.0572438	1		EGR2	0.0944762	2.64e-11		LHPP	0.059763	1		TNFSF12	0.170946	8.66e-27		STMN1	0.117002	0.0936833		ADD3	0.28457	2.62e-25		DPP7	0.2524	1.73e-10		PLCL2	0.122892	1		GNG5	0.433591	6.55e-36		PERP	0.400635	1.39e-128
IGLV3-21	0.0569696	1		JUN	0.0944132	0.0225165		UBA52	0.0596462	4.35e-18		NBPF26	0.170652	1.29e-20		HLA-DMA	0.116828	0.00386674		PREX1	0.284018	3.2e-34		LAPTM4A	0.252343	9.71e-10		P2RX1	0.122687	0.194867		LMO4	0.433555	1.34e-107		ATP5C1	0.400586	9.84e-39
RPL32	0.0569568	1.31295e-83		INPP5A	0.0940664	3.07e-05		PRMT1	0.05964	1		KPNB1	0.170175	7.69e-14		PRKCE	0.116774	0.289086		TMSB10	0.28394	9.42e-112		SMARCA2	0.251374	9.85e-15		RHOH	0.122684	0.0403636		PDCD5	0.432276	1.2e-79		RP11-16E12.2	0.400386	5.5e-139
EMG1	0.0566677	1		TNFRSF13B	0.0940213	0.589795		ARHGAP31	0.0596279	1		ECI1	0.170108	5.33e-19		SIPA1	0.116739	1		MRPS34	0.283738	1.56e-37		RBKS	0.251063	3.01e-12		FCER1G	0.122637	0.102377		ARSA	0.431529	5.57e-143		SLC35B1	0.399246	2.33e-73
BRWD1	0.0566266	1		CNR1	0.0940152	1.05e-12		RAP1A	0.0594605	1		NCF4	0.169898	2.78e-13		BNIP3L	0.116537	1		PLP2	0.283614	5.99e-17		RABAC1	0.250155	5.32e-10		ATM	0.122615	1		FBXW7	0.430171	7.1e-69		NDUFA2	0.397987	9.45e-28
ITPKB	0.056616	1		RND1	0.0934536	5.85e-11		UVRAG	0.059232	1		C1QBP	0.169347	1.99e-10		RBM39	0.116352	1.08e-07		DDAH2	0.283162	7.59e-36		SERF2	0.249489	2.15e-32		RALGPS2	0.122459	1		MRPL51	0.429184	4.57e-78		TMED2	0.39791	7.68e-36
RP11-290D2.6	0.0565548	1		RBMX	0.093451	0.53471		TICAM1	0.0591259	1		ADGRE5	0.168568	1.8e-11		ARL4A	0.115941	1		COX8A	0.283159	1.16e-16		DDIT4	0.249435	1.36e-11		ETV3	0.122383	1		FAM46C	0.429008	7.75e-27		ATP5I	0.397867	2.61e-13
ZCCHC11	0.056399	1		SRSF5	0.0933637	0.000279958		CORO1A	0.0590529	1		ATP5D	0.168547	9.59e-07		TNFRSF21	0.115561	1.36e-21		GTF3A	0.283121	1.47e-17		ARPC1B	0.249405	3.55e-08		STRIP1	0.121953	0.888754		RAC2	0.428979	1.4e-23		PLPP5	0.395691	4.42e-25
RP11-796E2.4	0.0563596	1		RALA	0.0933228	0.269781		NCR3	0.0587729	1		PHPT1	0.168546	8.57e-15		LAPTM4A	0.115535	1		ETFB	0.282829	2.43e-30		CARD11	0.249112	4.88e-19		TLR1	0.121759	0.0824172		CYBA	0.426935	1.37e-75		SIL1	0.395528	5.39e-98
IL21R	0.0563535	1		PRDM2	0.0932621	0.45403		UBC	0.0587359	0.00014909		SMIM14	0.168511	1.1e-16		JUP	0.115516	0.00013776		ZBTB7A	0.282599	3.21e-22		CFL1	0.248771	9.86e-27		KBTBD2	0.1216	1		C15orf57	0.426194	1.38e-106		COX6A1	0.393342	1.96e-15
STIM2	0.0563016	1		SSB	0.0929908	0.89461		LPCAT1	0.0586648	1		SHMT2	0.168499	1.06e-14		KLF3	0.115454	1		ACTR3	0.282579	1.24e-18		MAP4K3	0.248379	1.38e-32		AP1B1	0.121368	1		MPG	0.425837	1.46e-76		TALDO1	0.392711	1.75e-43
CTD-2325P2.3	0.0561685	0.807106		TXLNG	0.0926635	0.031856		CCDC167	0.058644	1		BAX	0.168112	3.83e-11		POLB	0.115204	0.394142		DUS2	0.282483	3.59e-55		SNN	0.247452	5.19e-11		CCL4L2	0.121264	0.00320403		ARFGAP3	0.425567	3.35e-100		UQCRC1	0.392424	5.01e-43
NDUFC1	0.0560957	1		TUBB2A	0.0926145	0.00140593		RPS27	0.058555	5.42e-66		DDT	0.168009	2.47e-09		NINJ1	0.114786	1		ID3	0.282337	1.51e-21		TFEB	0.247331	3.95e-13		SIK3	0.121223	1		IGKV1D-39	0.42548	5.51e-08		NDUFA3	0.391985	1.65e-17
CEBPZ	0.0559997	1		COL9A3	0.0924582	4.28e-06		RPL3	0.0585334	4.08e-41		VIM	0.167976	4.57e-08		CWC25	0.11398	1		NAA38	0.282302	6.88e-22		TPM4	0.246829	6.61e-09		MSI2	0.121175	1		EDEM2	0.425164	1.46e-175		GNG5	0.391944	8.47e-20
RBMS1	0.0553945	1		SESN3	0.0923759	0.0498171		NAP1L1	0.0585144	1		TCEB2	0.167761	4.52e-06		NEK1	0.113975	0.150563		WEE1	0.281977	3.64e-42		NFATC2	0.246227	5.62e-11		PNRC1	0.121078	2.94631e-10		OST4	0.425148	8.87e-35		COX7B	0.39081	9.2e-16
HLA-DMA	0.055215	0.00119405		DDIT3	0.0923106	0.588077		TRMT10C	0.0584783	1		CAT	0.167687	4.1e-22		ACSM3	0.113857	0.000101579		CASP8	0.281906	1.05e-29		PIK3AP1	0.245702	9.35e-20		S100A8	0.120994	1		OS9	0.42502	5.42e-78		GRK6	0.390083	1.2e-37
RPL9	0.055191	6.57748e-31		GTF2B	0.0921095	1		LTA	0.0583879	1		TMEM156	0.16766	2.71e-11		FOSB	0.113828	1		SNX3	0.281402	1.13e-15		RANBP2	0.245422	5.76e-08		IRF2BP2	0.120722	1		CD63	0.423754	8.09e-73		ZBTB38	0.389903	1.45e-71
IRS2	0.054905	1		IFNGR2	0.0916503	1		RPL10A	0.0583697	2.09e-23		ECE1	0.167203	1.79e-17		MSI2	0.113798	1		EMB	0.280869	3.58e-25		PRNP	0.245193	3.77e-08		ZEB2	0.12072	1		ABRACL	0.423212	1.25e-88		OST4	0.3898	3.89e-20
RP11-265P11.1	0.0548564	1.53934e-12		OGFR	0.0914269	0.10467		HLA-C	0.0582591	1.29e-13		ATP5B	0.166722	1.67e-06		USP12	0.11322	1		MYL12B	0.280596	2.79e-14		SACS	0.244754	2.36e-40		SCML1	0.120541	0.000135057		NPIPA1	0.422654	2.35e-168		IGLV7-46	0.389522	0.000138823
C1orf228	0.0548246	1		EIF4A1	0.0912128	1		CLIC1	0.0581577	1		CTSC	0.166468	1.23e-19		SSBP2	0.112795	0.194545		AHNAK	0.279975	2.7e-14		TNFSF9	0.243587	2.89e-12		BTG1	0.120535	4.03803e-12		SERP1	0.420865	4.54e-35		USMG5	0.38923	6.23e-17
CYLD	0.0547483	1		MT-ND4	0.0909101	1.27e-13		RNGTT	0.0580511	1		USMG5	0.165847	4.7e-09		HIF1A	0.111315	0.239392		NDUFA3	0.279886	5.54e-17		RFTN1	0.243336	1.26e-08		TUBB4B	0.119877	1		LSP1	0.420455	3e-22		UFC1	0.388683	2.4e-18
CDCA7L	0.054429	1		RAN	0.0905322	0.502556		CYSLTR1	0.0580028	1		FXYD1	0.165237	2.74e-25		SPIB	0.11111	1		SPSB3	0.278232	3.74e-25		AKT2	0.243064	9.27e-15		SNX29	0.119709	1		LILRB4	0.420442	0		C12orf75	0.388287	7.18e-52
TSPAN3	0.0540237	1		NFATC2	0.0904052	0.0720638		KHDRBS1	0.0578844	1		MCM5	0.164907	3.52e-19		ZNF326	0.110752	1		FIBP	0.276433	8.99e-37		IGHD	0.242239	5.18e-08		ZFAND5	0.119703	1		NDUFS6	0.419052	6.34e-45		IGLJ3	0.38822	5.1e-88
CMTM3	0.05381	1		EZR	0.089954	2.68e-08		GABARAP	0.0577742	1		ATP5J	0.164815	1.36e-11		THUMPD3-AS1	0.110517	1		UPF3A	0.276386	6.54e-30		RNF19A	0.241562	2.98e-08		TLE4	0.119004	1		IGHV4-39	0.418998	1		TRADD	0.387963	2.46e-88
CNBP	0.0537853	0.0721302		STARD7	0.0897234	1		SPAG1	0.0576571	1		GSTK1	0.164798	3.15e-09		IL7R	0.109725	0.0146419		EVL	0.275997	4.29e-20		PLEKHM2	0.241519	6.49e-10		RBM5	0.118869	1		IGKV2-30	0.418848	8.37e-05		PSMB2	0.387257	3.48e-42
UBAC2	0.0537681	1		NCL	0.0896586	0.0438192		DUSP8	0.0575304	1		RGS10	0.164499	1.48e-17		DNAJA1	0.109515	0.513418		SLC25A5	0.275672	3.87e-15		PABPC4	0.24091	8.78e-09		GNA13	0.118859	1		WDR45	0.418538	1.27e-108		GNG7	0.386987	1.44e-17
JUND	0.0537385	2.48628e-06		STAT3	0.0896274	0.576795		PRDM4	0.057335	1		CNFN	0.163828	6.01e-26		ATP6V0C	0.109306	0.00264636		NDUFA12	0.275005	1.11e-24		NIN	0.240777	2e-08		HMGCS1	0.118681	1		SLC38A10	0.418459	4.44e-130		IGHV3-74	0.385927	3.72e-05
IGHV4-34	0.0536313	1		G3BP2	0.0891899	1		RPL5	0.0573132	3.31e-20		TRAPPC6A	0.163614	5.07e-13		GPBP1	0.109302	1		DBNL	0.27475	2.76e-25		HLA-DPB1	0.240497	9.41e-72		RP11-707G18.1	0.118629	1		DERL1	0.417014	1.23e-44		NDUFB4	0.385567	2.94e-16
RPS19	0.0536269	3.23678e-83		UBC	0.0891596	1.71e-26		CPNE5	0.0572495	1		SHKBP1	0.16347	1.33e-14		FBXO33	0.109052	1		HIPK2	0.274749	4.08e-38		RABGAP1L	0.240427	1.89e-10		IDI1	0.118381	1		COX7A2	0.416792	1.9e-23		GMPPB	0.384579	2.69e-84
SLC37A1	0.0536063	1		CCNH	0.0891394	0.57549		RPS13	0.0571451	3.88e-49		KLF6	0.163392	2.45e-09		CLCN3	0.108872	0.540591		ANXA5	0.274456	1.31e-26		DMXL1	0.239681	8.23e-13		OTUD1	0.117745	1		LAMTOR2	0.414348	1.09e-103		DEF8	0.383651	3.55e-43
DHX36	0.0532529	1		NOLC1	0.0890923	0.206953		HINT1	0.0571226	1		ZBTB7A	0.163344	2.12e-11		WNT10A	0.108639	1.17e-08		PSMB3	0.274401	2.57e-20		SLAMF1	0.239602	1.81e-17		ZNF644	0.117737	1		DEF8	0.413895	3.74e-80		DPM3	0.383478	2.27e-53
SSBP2	0.0530636	1		FMNL1	0.0889642	1		RPL34	0.0569135	7.61e-58		ATP5E	0.162865	1.76e-38		BEX4	0.108565	1		SMARCC1	0.274399	1.13e-23		DBNL	0.239288	4.13e-11		MACF1	0.117521	1		NDUFC2	0.413677	6.96e-87		GPX1	0.38332	1.9e-16
MED30	0.0529589	1		EMD	0.0889279	1		CAPN2	0.0567248	1		LBR	0.162509	5.23e-13		BANP	0.10854	0.609847		PTPN18	0.274369	3.35e-35		ATP6V0C	0.238989	8.93e-12		ARAP2	0.117193	1		SEC24D	0.413569	3.44e-148		ATF4	0.383291	1.89e-22
NPC2	0.0527586	1		REV3L	0.0888979	0.272796		COX6C	0.0565627	1		EIF3G	0.162503	1.35e-05		HVCN1	0.108188	1		ABI1	0.274065	6.72e-21		CTSS	0.238881	3.93e-08		ELOVL5	0.116777	1		USMG5	0.412809	2.7e-29		ST6GALNAC4	0.382591	8.51e-65
IGLC3	0.0526545	1		RANBP2	0.0888568	1		EGLN2	0.0564902	1		TMA7	0.162049	9.32e-14		CHRAC1	0.108086	1		BAIAP3	0.27387	9.65e-90		CD48	0.23874	2.55e-09		CMSS1	0.116447	1		SEC63	0.412289	7.14e-84		C14orf2	0.382074	6.99e-18
CLK4	0.0525418	1		SDCBP	0.0878285	1		STARD10	0.056132	1		CORO1B	0.162044	2.41e-12		JUND	0.107931	1.32e-30		TRBC2	0.273791	3.19e-15		TMSB4X	0.238517	1.76e-66		TET2	0.116423	1		ATP5C1	0.410697	3.23e-54		DYNLL1	0.381656	2.85e-30
SF1	0.0525007	2.13712e-06		HNRNPUL1	0.0875778	1		AC090498.1	0.0559694	1.25e-88		TMSB4X	0.161788	3.73e-54		SATB1	0.107657	0.0107122		RALY	0.27362	1.44e-17		GDI2	0.238296	1.14e-08		PAN3	0.116188	1		TNFRSF13B	0.407944	4.18e-49		TMEM179B	0.381503	5.01e-54
SNHG9	0.0524758	1		TSPYL2	0.0874677	0.0180629		TMEM256-PLSCR3	0.0556979	1		MCL1	0.161367	2.13e-06		SNHG15	0.107637	1		FAM60A	0.273066	1.11e-21		BRK1	0.237987	2.93e-09		AGFG1	0.116132	1		LRRC59	0.407459	3.9e-73		RPS19BP1	0.379789	4.21e-33
LMBRD1	0.0523941	1		HLA-F	0.0872382	1		HSPB1	0.0556527	1		FKBP8	0.161238	2.28e-08		MAP4K3	0.107587	0.00463592		WDR1	0.272804	1.76e-24		RNASET2	0.237824	1.05e-09		KDM7A	0.115972	1		TXNDC15	0.406831	4.92e-133		BST2	0.379758	1.9e-55
CHST11	0.0523702	1		SLC38A2	0.0871373	1		ANK3	0.0555668	0.0127676		COMMD6	0.16112	2.56e-11		PTMA	0.107549	3.14e-69		GYPC	0.272802	1.59e-15		LAMTOR4	0.237734	2.97e-08		SGK1	0.115925	1		RPS19BP1	0.406565	3.53e-56		GLRX	0.378559	1.22e-101
RPL13	0.051906	1.14085e-93		PLEKHG2	0.0867824	4.55e-08		C1QBP	0.0554925	1		HN1	0.161051	1.18e-13		CSNK1D	0.107503	1		LAMTOR2	0.272606	3.49e-35		GUK1	0.237145	4.11e-09		HMHA1	0.115408	1		GPRC5D	0.406273	7.44e-276		ICAM2	0.377833	6.19e-60
LEPROTL1	0.0518685	1		ARID4B	0.0865843	1		MPZL3	0.0552975	1		PGAM1	0.160645	9.41e-11		PLCL2	0.107455	1		PSMB1	0.271832	1.84e-15		RAPGEF1	0.237127	2.4e-09		KDM6B	0.115149	1		CD99	0.405239	5.11e-23		RNASE6	0.377671	2.19e-67
CHMP7	0.0517863	1		BCAS2	0.0863037	1		RPS23	0.0552814	2.9e-48		SH2B3	0.160614	1.02e-16		GPR132	0.10729	1		UQCR10	0.271357	1.55e-17		FCMR	0.236961	5.45e-08		MSL3	0.115022	1		SLC38A5	0.40518	1.84e-225		IGHV4-39	0.375198	1
SORL1	0.0517731	1		HSP90B1	0.0862377	0.0329677		TAGAP	0.0552814	1		SIPA1L3	0.160193	5.65e-18		ALYREF	0.107163	1		RASGRP1	0.271045	1.73e-28		ZFP36	0.236188	1.82e-31		IPO5	0.114957	1		AL928768.3	0.404929	3.9e-116		AKR1A1	0.375037	4.59e-33
SC5D	0.0516677	1		PAF1	0.0862346	0.481557		ACTB	0.0551696	7.32e-05		PTPN12	0.160186	4.51e-26		B3GALT6	0.106821	0.972017		LIMS2	0.27087	1.29e-62		JOSD1	0.23618	2.16e-09		NFKB2	0.114883	1		EPRS	0.404523	1.88e-90		LMO4	0.374709	2.32e-61
EIF1AY	0.05145	1		CTC-250I14.6	0.0861739	0.010205		C6orf48	0.0551473	1		RAC1	0.159312	2.45e-08		UCP2	0.106795	1		WASF2	0.270685	1.23e-17		WNK1	0.236029	6.94e-13		IQGAP1	0.114757	1		UQCR10	0.403996	4.45e-29		MCUR1	0.373465	5.74e-91
EZR	0.0513831	3.75147e-08		SAFB2	0.0857403	0.5993		MIF	0.0550946	1		RAB5C	0.159289	5.3e-10		BEST1	0.106787	0.101984		CD19	0.270471	1.39e-18		C10orf54	0.235969	5.88e-09		AC233755.2	0.114699	1		BCAP31	0.403211	6.58e-51		TNFRSF13B	0.372162	6.21e-28
SMNDC1	0.0513575	1		MAPK8IP3	0.0855866	0.18387		ISCU	0.0548598	1		ARL6IP5	0.158927	8.05e-11		PTP4A1	0.106771	1		GABARAPL2	0.270334	2.43e-14		CYBA	0.235522	5.06e-29		TAF4B	0.114659	1		ARF4	0.402147	1.07e-36		SERP1	0.371982	3.85e-19
APBB1	0.0512898	1		SLC3A2	0.0854952	1		ANXA6	0.0548536	1		ARL6IP4	0.158887	3.46e-06		ATP10D	0.106652	0.0254396		RGS19	0.270222	2.48e-21		NAMPT	0.235022	1.11e-07		RCOR1	0.114634	1		BMP8B	0.400906	0		TXNDC15	0.371457	1.77e-81
SENP2	0.0512301	1		RBM39	0.0851436	6.26e-05		RPS27A	0.0547808	1.01e-39		HIST1H4C	0.158723	2.8e-06		N4BP3	0.106411	0.932244		COCH	0.269904	6.88e-80		ZC3HAV1	0.234741	6.33e-11		HGSNAT	0.114259	1		TMEM256	0.40006	2.07e-40		COX7A2	0.371372	3.81e-11
GPR132	0.0511271	1		SYAP1	0.0848246	1		RPL11	0.0545825	1.22e-53		TAPBP	0.158467	2.78e-06		GLUL	0.106307	0.801316		KYNU	0.269614	2.13e-44		2023-03-01	0.234179	5.54e-13		MAFF	0.114103	0.275041		IGKV3D-15	0.39973	5.08e-62		CALM3	0.370396	6.9e-32
BLOC1S2	0.0510002	1		MOB3A	0.084708	1		CFL2	0.0545295	1		RHOA	0.158402	3.31e-05		RAB3IP	0.106276	0.0126409		GABARAP	0.269185	1.71e-14		STAT3	0.233915	9.1e-09		FAM3C	0.113702	1		CCR10	0.399604	0		TRMT112	0.369715	8.63e-15
RDH14	0.0506704	1		TCFL5	0.0846315	1.11e-07		CMTM6	0.0544169	1		SEC61B	0.158394	5.02e-05		LRRC32	0.106061	1.8e-21		MYO1G	0.269063	1.68e-36		TGFB1	0.233646	3e-09		CENPC	0.113636	1		PRMT1	0.396723	1.62e-47		MPG	0.368905	1.17e-40
RP11-693J15.5	0.0502901	1		USP10	0.0844158	0.597969		IGHG1	0.0543948	1		GPI	0.158326	8.26e-13		SRSF5	0.106053	0.000304384		ATP5C1	0.268847	5.76e-24		ARF6	0.232982	1.53e-07		C9orf142	0.113576	1		COX7B	0.396655	5.17e-25		STT3B	0.368627	3.92e-48
NRIP1	0.0502883	1		ODC1	0.0840662	1		SH3BGRL3	0.0540122	1		ETV6	0.158243	5.67e-10		TCF4	0.105402	1		SET	0.268455	3.15e-14		DGKD	0.232307	1.89e-10		ZC3H11A	0.113259	1		SLC44A1	0.396595	2.78e-226		FBXW7	0.368452	2.41e-38
LINC00909	0.0501989	1		PELI1	0.083989	1		AC245100.1	0.0539086	1		HES1	0.157677	5.61e-12		JOSD1	0.104927	1		PABPN1	0.268115	1.04e-13		COX8A	0.232165	3.49e-08		MGEA5	0.113247	1		C14orf2	0.3955	5.13e-32		SLC44A1	0.368327	7.13e-154
AAED1	0.0501598	1		IFT57	0.0832486	1		PITPNC1	0.0538577	1		TCIRG1	0.157602	8.45e-12		CALR	0.104786	1		COX6A1	0.267532	1.19e-13		ISG20L2	0.231649	7.22e-17		PPP4R3B	0.113019	1		AC104699.1	0.395206	1.97e-152		PDCD5	0.368052	1.1e-43
E2F5	0.0501412	1		CSGALNACT1	0.0829816	0.126151		RPL7	0.0538315	0.362792		UBL7	0.157117	8.49e-15		MARCKSL1	0.10474	1		IFI27L2	0.267334	1.19e-24		SIPA1	0.231386	1.8e-11		MALAT1	0.113009	2.54207e-35		PSMB2	0.394473	1.04e-67		WARS	0.365371	4.07e-68
ERICH1	0.0498728	1		PLK3	0.0821273	0.00108229		BCL7C	0.0538019	1		CSTB	0.156865	1.39e-12		PRNP	0.104612	1		CHCHD5	0.266642	1.1e-35		GPSM3	0.231338	8.36e-08		LUC7L2	0.11278	1		MXD4	0.394017	1.36e-56		SLC38A10	0.365269	1.12e-85
ZNF667	0.0498086	7.13289e-11		PPP1CC	0.082029	1		RPS8	0.0537323	8.07e-59		ST14	0.15676	3.81e-27		KMT2E	0.104493	0.80993		SNRPF	0.266387	3.55e-15		SGK1	0.230807	4.1e-13		MANBA	0.112505	1		ATP5I	0.39311	3.4e-19		TRABD	0.364368	1.38e-23
GCC2	0.0497469	1		SERTAD1	0.0819257	0.281112		PTPN6	0.0537103	1		DNAJC15	0.156416	2.47e-10		STRAP	0.104164	1		COPE	0.266194	3.22e-15		GAPDH	0.230785	1.28e-13		BAZ1A	0.112261	1		IGHV4-59	0.392666	0.00485048		SEC24D	0.363691	9.05e-107
MT-CO3	0.0497203	1.11749e-36		MAT2A	0.0819242	0.219054		C4orf48	0.0535965	1		IKZF1	0.15597	2.04e-07		RBM8A	0.103782	0.172541		NDUFA1	0.265431	7.35e-13		CD52	0.229554	3.63e-33		ZHX2	0.112205	0.339175		TMEM179B	0.390656	3.53e-86		PSENEN	0.363671	5.67e-53
NUAK2	0.0497048	1		CHMP1B	0.0815212	1		SNHG12	0.0530666	1		MKRN1	0.155954	2.53e-13		ARL5B	0.103771	1		ATP2B1	0.265361	5.6e-13		UQCR11	0.229067	9.23e-09		GSAP	0.112097	1		EDF1	0.390483	5.45e-21		BCAP31	0.363212	7e-30
ACTR10	0.0496683	1		RIOK1	0.0814919	1		CEBPG	0.0525946	1		NINJ1	0.155932	1.21e-06		REL	0.103484	0.0218939		NDUFA11	0.26425	4.61e-19		ADAM15	0.228842	4.73e-36		ABCG1	0.112043	1		UFC1	0.390212	1.2e-26		COX8A	0.362938	2.67e-12
RPS10	0.0495824	8.1851e-38		NRARP	0.0813889	1.5e-05		DDAH2	0.0523251	1		GLS	0.155568	4.52e-08		GKAP1	0.103117	1		ATP5I	0.264181	1.3e-13		ORAI1	0.228602	1e-06		ICAM1	0.111952	1		NDUFB4	0.389925	2.76e-27		LSP1	0.361548	3.96e-10
NSUN7	0.0495699	7.34911e-06		CD58	0.0812173	0.0955896		SNRPA	0.0523159	1		IL16	0.155278	2.22e-08		RPS4Y1	0.102676	1		SHKBP1	0.264093	4.12e-28		NDUFB2	0.228368	1.04e-07		CDK11A	0.111872	1		PPP1CA	0.389476	6.41e-28		CD99	0.361376	2.08e-12
MATR3.1	0.049411	1		FGFRL1	0.0810984	7.31e-08		RASGRP1	0.0522275	1		MOB3A	0.154677	1.81e-08		SESTD1	0.102577	0.558397		VOPP1	0.26362	1.52e-16		ARL4A	0.228337	1.79e-06		CFL2	0.111834	1		ATF4	0.388936	1.51e-32		MXD4	0.361318	2.96e-34
RPS3A	0.0494084	2.25787e-41		MLLT4	0.0809824	0.00568213		RPL8	0.0519938	1.08e-30		C19orf70	0.15455	1.01e-10		BRAF	0.102574	1		RBBP4	0.263397	7.55e-23		TXNDC5	0.228241	1.38e-16		LNPEP	0.1118	1		APOBEC3G	0.38865	1.56e-98		SURF4	0.359849	5.6e-62
ETS1	0.0492673	1		ETF1	0.080647	1		MYL12B	0.0518729	1		IGLC3	0.154475	0.00484752		MED30	0.102412	1		NDUFB1	0.263282	2.99e-18		SEL1L3	0.22819	3.2e-07		RERE	0.111202	1		ATP6V0B	0.387673	8.46e-25		PGAM1	0.35947	4.91e-23
RNMT	0.0492542	1		SNHG7	0.0804632	1		SERPINB6	0.0518223	1		ERGIC3	0.154138	2.45e-08		TUBA1A	0.102306	0.265461		RHOG	0.263228	4.83e-12		ST3GAL1	0.226863	6.78e-16		CTC-250I14.6	0.110882	1		SRSF9	0.387584	1.56e-23		TMCO1	0.35891	6.53e-43
MRPL50	0.0491074	1		RIPK2	0.0803449	1		RPL13	0.0517889	4.97e-59		DUS2	0.154107	8.42e-25		PDIA6	0.102271	1		MRPS21	0.263134	1.13e-15		TTC19	0.226659	1.98e-11		IST1	0.110823	1		H1FX	0.386328	7.58e-16		LILRB4	0.358838	6.84e-165
RNF41	0.0490656	1		SELK	0.0802797	1		FAM162A	0.0517856	1		BCL7C	0.153853	5.84e-12		RB1CC1	0.102258	1		CDC42	0.262632	2.52e-13		SRPK2	0.226626	4.6e-08		AKAP13	0.110756	1		ST6GALNAC4	0.38516	5.37e-85		AL928768.3	0.358114	3.08e-84
CWF19L2	0.0490456	1		SIVA1	0.0800317	1		PYM1	0.051656	1		RPL23	0.153724	2.87e-11		CCR7	0.102172	1		PPP3CC	0.262539	3.89e-20		HLA-DMA	0.225968	4.52e-11		SKIL	0.110676	1		IFNAR2	0.384744	1.63e-81		FDPS	0.357966	9.85e-56
ABCA1	0.0489646	1		SFPQ	0.0796097	0.492287		CORO1B	0.0515316	1		CCDC12	0.153379	6.47e-08		PLEKHA2	0.102063	1		HLA-E	0.262037	3.77e-35		TALDO1	0.225297	1.57e-09		OTUD5	0.110571	1		COX8A	0.384598	1.13e-20		SCAND1	0.355802	3.21e-13
WDR74	0.0489284	1		IGHV3-74	0.0793861	1		SH3KBP1	0.0514967	1		HDAC9	0.153262	9.57e-18		INPP5K	0.101922	1		EID1	0.261805	2.05e-17		CDKN1B	0.224432	2.98e-07		EBLN3	0.110442	1		TP53INP1	0.383241	2.16e-62		UQCRH	0.355385	1.25e-15
CEP120	0.0489181	1		TOMM7	0.0792903	4.08e-05		SAP18	0.0514937	1		DEK	0.153098	7.35e-10		SNU13	0.101905	0.0152833		MARCKSL1	0.260931	2.67e-21		SEC61B	0.223932	1.76e-08		ZCCHC7	0.110274	1		SF3B5	0.382736	2.02e-21		NDUFS8	0.355191	1.41e-41
SCOC	0.0488517	1		GGA1	0.0790528	0.315932		RPS5	0.051441	9.14e-23		STUB1	0.153096	2.01e-11		BAZ2B	0.101627	0.00824854		BIN1	0.260211	8.27e-22		PAG1	0.223808	2.98e-15		ITPR1	0.110205	1		RNF181	0.382299	6.35e-53		S1PR4	0.354092	2.98e-28
GNB4	0.0487958	1		PDE4B	0.0790198	1		PFDN4	0.0513894	1		FCMR	0.153056	1.11e-06		UBXN4	0.101299	1		EPC1	0.260139	9.64e-13		GABARAPL1	0.223656	1.11e-18		IGKV1-5	0.109769	1		FBXO18	0.382007	2.11e-121		LAMTOR2	0.352511	9.76e-50
EBLN3	0.0485759	1		ARIH1	0.079002	1		RP11-333E1.1	0.0511296	0.000114605		ALOX5AP	0.152411	5.7e-16		EIF5B	0.101221	1		GDI2	0.259816	8.55e-17		CD79A	0.223432	4.56e-54		RAB3GAP1	0.10912	1		NUDT22	0.381499	1.26e-126		APOBEC3C	0.352405	2.32e-79
SESN3	0.0483037	1		RELT	0.0789084	0.130585		ATP2B1	0.0511257	1		SNRPA	0.152126	1.5e-10		MACROD2	0.101199	1.53e-06		IKZF1	0.258951	5.94e-15		ARHGDIB	0.223348	2.57e-12		MEF2D	0.10867	1		ATP5D	0.381215	1.62e-16		MIR4435-2HG	0.351582	4.78e-127
RPL12	0.0481986	1.10095e-43		UPF2	0.0788565	1		COX7C	0.0510466	1		ANAPC16	0.151691	5.1e-06		ZBTB10	0.101174	1		ATP5L	0.258804	5.57e-28		PKIG	0.222563	1.95e-09		C4orf32	0.108613	1		CECR1	0.380888	1.56e-129		CDK6	0.351187	1.3e-91
MT-ATP6	0.0481614	9.80013e-18		TOMM20	0.0787711	1		ZDHHC14	0.0510273	1		IL10RA	0.151557	1.35e-11		DGKD	0.100714	1		FNBP1	0.257998	6.68e-13		FOSB	0.222408	8.42e-07		MYSM1	0.108465	1		COPZ1	0.380076	4.42e-90		YIF1A	0.350543	2.92e-58
SYF2	0.0481494	1		PRR7	0.0783765	1		RPL29	0.0509906	1.39e-33		CKAP4	0.151179	7.76e-10		SRSF7	0.100627	0.333742		ATP6V0B	0.257868	1.02e-14		IQSEC1	0.222366	3.57e-14		SIPA1L1	0.108364	1		TMED5	0.379527	6.42e-65		ABRACL	0.350118	2.06e-35
POLR2M	0.0480273	1		TIPARP	0.0782344	1		TBXAS1	0.0507835	0.804984		CD27	0.151135	2.79e-14		AMD1	0.100531	1		MYH9	0.257616	2.88e-16		TMEM159	0.22224	1.05e-21		PPP4R2	0.108321	1		JTB	0.378927	4.3e-25		TMED3	0.34948	2.45e-57
RPL34	0.0479301	1.67729e-51		CYBB	0.0781647	1		TIAM2	0.0507037	1		HLA-DQA1	0.151074	6.26e-09		IGHM	0.100287	0.329171		FDFT1	0.257544	4.67e-25		TSC22D3	0.222111	2.4e-30		ARRDC3	0.108126	1		TRMT112	0.378668	1.16e-25		FAM173A	0.348405	1.28e-58
APPL1	0.0478992	1		COMMD5	0.0778891	0.614469		IL13RA1	0.0506161	1		ERH	0.150973	3.98e-06		OGFRL1	0.100158	1		SERPINB1	0.257454	7.61e-25		ZNF184	0.222049	1.07e-33		ST6GAL1	0.107767	1		TCEB2	0.378557	1.25e-17		IFI27L1	0.347741	2.57e-156
UBR5-AS1	0.0478261	1		IDI1	0.077785	1		ARL14EP	0.0505628	1		COX8A	0.150644	9.85e-06		HNRNPA0	0.100004	0.0180712		DDT	0.257449	6.15e-15		NME4	0.222037	5.48e-11		SAMD8	0.107552	1		IGKV3D-20	0.377002	4.32e-137		PSMB10	0.347519	7.92e-28
RPL39	0.0477882	2.53535e-36		THAP2	0.0777291	0.142033		DPH3	0.0505105	1		ANXA4	0.150447	1.72e-23		RAPGEF5	0.0998042	9.01e-20		DECR1	0.257031	3.35e-30		FARP2	0.221672	5.04e-14		HSPH1	0.107527	1		TALDO1	0.376906	1.56e-57		CTSH	0.346787	1.53e-18
CD22	0.0477663	1		SF3B1	0.0776946	1		JUP	0.0504535	1		YWHAH	0.150377	8.71e-09		HSPH1	0.0996825	1		TMEM238	0.256545	2.28e-24		DNTTIP2	0.221655	4.45e-07		GLS	0.10747	1		CALM3	0.376432	1.55e-40		ATP5D	0.34649	4.55e-08
PNRC1	0.0477184	2.98007e-12		FAM46C	0.0776896	1		C12orf65	0.0504154	1		HLA-DPB1	0.149974	4.49e-34		EAPP	0.0992431	1		NDUFB7	0.256351	2.18e-21		SPATA13	0.221081	1.42e-29		SLC39A8	0.10746	1		IGKV2D-30	0.376278	2.95e-13		ACSS1	0.345587	3.84e-78
ZNF75A	0.047679	1		METRNL	0.077654	0.696673		OCIAD2	0.050072	1		ARID3A	0.14988	2.11e-20		AP4B1	0.0989428	0.21996		RNASET2	0.25588	1.45e-11		NGLY1	0.220974	6.65e-07		FYB	0.107166	0.516068		RER1	0.375117	5.8e-69		GPRC5D	0.34487	5.99e-165
N4BP2L2	0.0476146	1		SMCHD1	0.077484	1		KIAA0125	0.0499121	1		ACTB	0.149867	6.44e-52		ARHGEF7	0.0987973	1		ARL6IP4	0.255567	1.73e-12		MOB4	0.220698	8.13e-07		JOSD1	0.107135	1		STOML2	0.374001	1.4e-87		LDHB	0.344775	4.93e-12
RBX1	0.0473139	1		IGKV2-30	0.0773249	1		ZNF296	0.0499088	1		MYEOV2	0.149745	7.33e-08		RPGR	0.0986495	1		ZBTB38	0.255287	1.35e-34		TPI1	0.220444	3.85e-07		TP53INP1	0.107116	1		ANAPC11	0.373777	2.8e-46		UQCR11	0.344442	8.94e-09
RP11-77H9.8	0.0471106	1		GPX4	0.0773091	1		ANAPC16	0.0499085	1		SAT1	0.149728	0.000100359		C9orf72	0.0984988	0.307226		EPB41	0.254931	2.12e-25		GABARAP	0.220433	1.22e-08		CDC14A	0.107107	0.475565		PSENEN	0.372838	2.93e-78		NDUFB1	0.344213	1.42e-23
DYNLT3	0.047067	1		C16orf72	0.077124	1		FAM65B	0.0498635	1		ANXA11	0.149245	5.94e-08		SRPRA	0.0978602	1		EIF3A	0.254538	1.39e-15		LSM14A	0.220173	1.84e-07		ASH1L	0.106716	1		YIF1A	0.371467	6.02e-88		CCDC69	0.343816	3.17e-44
NPAT	0.0469684	1		BRD2	0.0771152	1		S100A4	0.0498578	1		SWAP70	0.148842	4.62e-05		ZPR1	0.0977058	1		PHTF2	0.25446	1.61e-24		RILPL2	0.219887	2.56e-05		NFATC2IP	0.10637	1		EIF2AK4	0.371271	3.79e-97		METTL7A	0.343039	2.1e-79
USP8	0.0469061	1		TTN	0.0770354	0.266364		RAB3GAP2	0.0498533	1		SNRPB	0.148782	0.000127362		LINC-PINT	0.0976773	1		LYPLA1	0.254278	7.7e-26		NCR3	0.21954	8.98e-16		ZC3HAV1	0.106306	1		DNAJB9	0.369519	5.51e-60		MYCBP	0.342813	5.48e-111
BZW1	0.0467323	1		C1orf186	0.0770318	0.668604		CAMLG	0.0498342	1		PHB2	0.148644	3.81e-05		IFRD1	0.0974822	1		MS4A1	0.254252	5.96e-15		CCNG2	0.219345	2e-11		DHX36	0.106291	1		NANS	0.368072	7.42e-72		ANAPC11	0.341938	1.03e-27
C7orf50	0.046701	1		AAED1	0.0766776	1		SYNGR3	0.0495493	1		SLC25A5	0.148445	0.000310692		RPP21	0.0974448	1		C10orf128	0.253405	3.6e-89		ID3	0.219154	0.000352266		YPEL2	0.106206	1		HAX1	0.367831	1.05e-49		PSME1	0.340905	2.55e-09
TNRC6A	0.0467003	1		HIF1A	0.0766318	1		C19orf66	0.0494969	1		OSBPL10	0.148381	1.59e-14		UBE2S	0.0973561	1		TEX9	0.253388	2.1e-73		SCPEP1	0.218969	8.64e-10		EMILIN2	0.106188	1		PDIA5	0.367727	1.2e-299		ERP44	0.340253	2.22e-35
BRAF	0.0466295	1		OSER1	0.0764636	1		KLF2	0.0494605	1		PIM1	0.147885	4.3e-08		INSIG2	0.0972436	1		HRK	0.253318	1.91e-39		MAT2A	0.217329	2.76e-09		SF1	0.105958	0.0609619		MFF	0.367591	1.2e-39		RP11-81H14.2	0.340177	5.42e-122
LMBR1L	0.0466119	1		RSL1D1	0.0764072	1		RPL12	0.0494072	3.37e-24		GABARAP	0.147831	0.000651706		RALGAPA1	0.0972393	1		DRAM2	0.253006	1.08e-23		ELMSAN1	0.217189	6.65e-11		RNF44	0.105938	1		NDUFB1	0.367002	1.73e-36		NANS	0.339896	4.38e-44
CLEC2B	0.046585	1		C9orf142	0.0762933	1		RPL26	0.0493503	1.35e-26		AC079767.4	0.14767	3.12e-13		HLA-DRB1	0.0970958	1.81e-09		PGK1	0.253	1.21e-12		PRR13	0.216651	5e-06		INPP5D	0.105784	1		AC006129.2	0.366662	1.54e-95		EIF2AK4	0.339777	3.66e-62
RPS5	0.0462792	2.77392e-34		NUP98	0.0762077	0.488459		LINC00493	0.0492944	1		ZEB2	0.147313	5.9e-10		UBE2D1	0.0970861	1		TUBB	0.252958	2e-17		SDCBP	0.216196	3.07e-06		OTUD6B-AS1	0.105754	1		HSD17B8	0.366479	8.41e-180		BMP8B	0.339438	7.48e-193
RPL8	0.0462054	4.76714e-50		TRAF1	0.0761733	4.48e-06		SYNGR2	0.0492553	1		NDUFA11	0.14728	1.42e-07		SECISBP2L	0.0970003	1		CBX3	0.252756	9.46e-21		CLK1	0.215573	1.35e-06		RORA	0.105723	1		TIMM13	0.366362	2.25e-62		PABPC4	0.33881	2.21e-30
IGHV1-18	0.0458644	1		MT-ND6	0.0761602	1		PHAX	0.0492499	1		CDK2AP1	0.147228	2.81e-21		ADORA2A	0.0968402	1		NDUFS7	0.252584	1.11e-22		JMJD1C	0.215379	1.22e-05		CA2	0.105553	0.0180953		HMGN3	0.365174	9.54e-41		ATP5L	0.338485	3.7e-24
PDE4B	0.0456064	1		SNRNP70	0.0759006	1		RPL19	0.0492076	2.33e-42		MEF2A	0.147148	1.06e-06		N4BP2L1	0.0967582	1		BLOC1S1	0.252455	3.83e-22		CD47	0.214134	3.36e-05		PTK2B	0.105292	1		NDUFA2	0.365169	7.15e-36		IGHV3-7	0.338481	1.73e-05
IL13RA1	0.0455744	1		ARF4	0.0758572	1		NAA50	0.0490939	1		MRPL41	0.147098	6.61e-10		ARL4C	0.0966522	1		SCIMP	0.252172	1.33e-56		NFIL3	0.21412	6.21e-23		PHIP	0.105273	1		MAP2K2	0.36514	6.91e-32		CHID1	0.338436	3.41e-103
MIR497HG	0.0454308	1		PDPK1	0.0757827	0.604522		PRDX2	0.0485969	1		PNOC	0.14681	4.59e-11		ALOX5	0.0962009	1		PPP1R14A	0.251376	1.18e-23		FAM46A	0.213381	1.51e-27		YTHDF3	0.105201	1		PSME1	0.364868	5.6e-18		TCEB2	0.337869	8.67e-09
ZNRD1	0.0452557	1		ZNF804A	0.075731	3.3e-10		RPL18	0.0485547	7.58e-34		HP1BP3	0.146722	6.63e-07		RNF138	0.0961911	1		CHMP4B	0.251269	4.03e-20		HLA-DRB1	0.213031	3.99e-65		DMTF1	0.105113	1		USO1	0.364125	3.6e-109		HSD17B8	0.337522	7.62e-127
MAP2K7	0.045075	1		CHCHD10	0.0753827	1		YWHAB	0.0484887	1		MAPK8IP3	0.146661	5.42e-10		NCK2	0.0961867	1		WIPF1	0.250717	1.63e-16		TMEM175	0.213004	4.5e-12		NASP	0.105088	1		ECI1	0.363987	5.57e-87		RNASEH2C	0.337343	7.31e-41
DGKD	0.0449665	1		DNAJC2	0.0752736	1		CMPK1	0.0484469	1		NSA2	0.145569	0.000318299		RP11-325F22.2	0.0960392	1		LAMTOR1	0.250683	2.76e-18		TRBC2	0.212579	5.29e-05		CD46	0.104904	1		STT3B	0.363196	5.35e-63		GORASP2	0.337265	5.19e-32
EIF1	0.0444682	2.58444e-15		TTC19	0.075231	1		ST14	0.0482626	1		TFEB	0.145271	7.79e-14		WDR48	0.0957885	1		SCAND1	0.250555	8.1e-13		RNF168	0.212498	4.07e-09		SMARCA2	0.104837	1		MDH2	0.362821	3e-31		HAX1	0.337176	1.79e-38
ZNF667-AS1	0.0444524	0.00894504		LUC7L	0.0752273	0.682895		LAMTOR1	0.0482583	1		PPIA	0.145133	1.11e-22		CALM1	0.0956253	2.87e-07		CPNE1	0.250491	6.72e-27		ADAP1	0.211802	8.86e-74		WHAMM	0.104592	1		MIR4435-2HG	0.36263	1.33e-192		TCF3	0.33648	1.89e-33
NDUFV2	0.044409	1		ATP6V1F	0.0751419	1		RPL10	0.0482191	3.62e-50		MYC	0.145054	1.06e-06		DUSP2	0.095595	1		TFEB	0.25008	1.58e-30		CSRNP1	0.2113	2.1e-05		ARID2	0.10449	1		COX5B	0.361812	5.01e-15		FKBP8	0.336272	1.07e-14
FAM169A	0.0443903	0.408906		MTCH1	0.074728	1		EID1	0.0482041	1		POLR2E	0.144959	7.64e-12		IFNGR1	0.0955386	1		HLA-DQA1	0.249255	9.87e-28		CYB561A3	0.209454	5.22e-09		CDKN1B	0.104318	1		YIPF3	0.361544	1.7e-102		NDUFB3	0.335682	9.29e-42
CNN3	0.0443214	1		GTPBP4	0.0745301	1		HLA-DRB5	0.0481358	1		TRMT112	0.144857	5.73e-06		CBLB	0.0952236	1		PEBP1	0.248997	3.21e-11		PKM	0.209279	6.97e-05		PIM3	0.104257	1		COX6C	0.361139	5.84e-17		RER1	0.335302	4.5e-35
RPL18	0.0442227	9.50856e-47		SEL1L3	0.0745266	1		UPF2	0.0481019	1		ECH1	0.144386	6.91e-10		GRK5	0.0951902	1		PRDX2	0.248539	3.11e-23		VASP	0.209151	2.54e-06		FAM13B	0.104215	1		CYC1	0.360903	2.53e-45		SLC38A5	0.3353	5.14e-145
CNIH4	0.0442149	1		FOXP1	0.0744585	1		RPL24	0.0479307	6.72e-11		YWHAB	0.144376	0.000700476		CCDC9	0.0950423	1		ARRB2	0.248495	1.6e-31		SETBP1	0.208879	2.17e-13		HNRNPA2B1	0.104001	0.972825		CD320	0.360499	9.18e-155		NUDT22	0.335068	1.22e-81
FAM111B	0.0441793	0.650042		PLEKHG1	0.074439	1		PIM3	0.0478623	1		BCAS4	0.144336	5.39e-14		CNPPD1	0.0948579	1		GPI	0.247784	7.94e-23		TFEC	0.208606	6.96e-37		TSTD2	0.103991	1		IGKV2-29	0.360401	2.48e-08		NEDD8	0.334116	4.33e-23
FNTA	0.0440941	1		PLP2	0.0743549	1		RPS15	0.047598	4.42e-34		ARHGAP17	0.143998	1.76e-15		YWHAZ	0.0944039	1.56e-05		DRAP1	0.247747	7.35e-15		H2AFV	0.208546	5.4e-06		SAT1	0.103893	1		RP11-81H14.2	0.3604	8.37e-182		OAS1	0.333618	1.42e-87
ZNF821	0.0439935	1		LPXN	0.0743543	1		POLD1	0.0475327	1		VPS28	0.143936	7.48e-08		CD37	0.0943427	7.56e-13		HMHA1	0.247731	2.78e-21		C4orf48	0.20847	1.35e-07		ATP2A3	0.103844	1		DERL2	0.360308	2.27e-62		DECR1	0.333541	2.92e-45
IGHV1-45	0.0439529	1		PPFIBP2	0.0741301	0.230169		CENPB	0.0475021	1		ATP5G2	0.143682	1.47e-11		KLF4	0.0941117	0.61655		PIK3R5	0.247578	5.87e-37		RHOQ	0.208381	1.05e-06		CCR7	0.103459	1		NDUFS5	0.3596	5.59e-24		ARF4	0.333541	1.98e-17
CXorf38	0.0439184	1		ADNP2	0.0740445	0.398438		AIM2	0.0473686	1		LSM7	0.143553	0.000833044		CDCA7L	0.0940892	1		ANXA11	0.247091	5.49e-15		MAP4K1	0.208171	1.47e-09		ITPKB	0.102933	1		FIS1	0.359546	3.76e-32		IGLV3-21	0.332492	0.000158074
ATP10D	0.0438878	1		VPREB3	0.0740414	1		RPP38	0.0473495	1		S100A10	0.142739	6.56e-05		GEM	0.0940445	0.0404404		MRPL52	0.246861	5.95e-19		SCIMP	0.207893	5.26e-20		FAM208B	0.102881	1		DRAP1	0.359156	2.01e-27		HSD17B10	0.331767	1.11e-44
C5orf15	0.0438773	1		VPS37B	0.0734555	1		STX11	0.0473056	1		CSNK2B	0.142684	5.56e-07		LIMD2	0.0939522	0.00052166		KRTCAP2	0.246754	1.2e-11		LINC01420	0.207336	1.13e-07		TLK1	0.102861	1		PSMB1	0.358912	4.27e-19		DERL2	0.331713	3.35e-37
H1FX-AS1	0.0438506	1		LFNG	0.0734513	1		TMEM256	0.0472615	1		PPFIBP2	0.141498	3.22e-17		SRSF2	0.0937868	1		CD1C	0.246566	1.75e-21		TACC1	0.207179	1.06e-05		CNST	0.102746	1		MYCBP	0.358526	4.3e-151		IBTK	0.331303	6.35e-76
FAM208A	0.0437695	1		CEP170	0.0734262	1		PRR13	0.0471628	1		CCT3	0.141427	5.4e-08		ABRACL	0.0934886	1		CXXC5	0.24655	1.27e-14		CEP170	0.206811	2.66e-10		SECISBP2	0.102684	1		CASP3	0.357533	1.21e-92		SERF2	0.331263	2.03e-28
TMPO-AS1	0.0436952	0.715384		PARP14	0.0733818	1		MED19	0.0471075	1		PSME1	0.141371	0.00540741		GGNBP2	0.0930721	1		SCPEP1	0.246547	6.38e-27		RABGEF1	0.20661	1.1e-09		FAM172A	0.102633	1		ATP5L	0.356604	4.19e-35		IGHV3-15	0.33126	0.0270661
DDX39A	0.0436517	1		EWSR1	0.0732435	1		TSR3	0.0470723	1		ID3	0.141366	4.14e-06		NUP133	0.0930419	1		ANP32B	0.246324	4.5e-11		ELF1	0.206542	4.25e-07		SRSF4	0.102542	1		RNASE6	0.355804	3.04e-87		CD63	0.330943	6.05e-36
SETD7	0.043543	1		POLR2K	0.0730787	1		TUBA1B	0.0469458	1		CD47	0.141212	2.51e-05		C16orf74	0.0925865	1		CYBA	0.246167	2.64e-29		LFNG	0.206206	1.79e-05		UGGT1	0.102517	0.234125		MRPL57	0.355302	1.36e-57		TMEM160	0.330895	2.7e-32
SUPT16H	0.0434837	1		PRRC2C	0.0728528	1		CXCR3	0.0469026	1		BLNK	0.141165	3.4e-11		HIST1H1C	0.0924628	1		CCDC167	0.245794	8.49e-29		RNF141	0.205642	1.46e-11		MAP3K2	0.102456	1		CCT8	0.354734	2.85e-41		ATP6V0B	0.330838	2.29e-11
IGHV1-2	0.0434814	1		TAGAP	0.0727154	1		GYLTL1B	0.0468943	1		EIF3K	0.141103	0.00100516		IGKV3-20	0.092462	1		DEK	0.245598	9.3e-18		ARPC3	0.205621	1.11e-10		SLC7A1	0.102273	1		COL18A1	0.353931	2.46e-166		C16orf74	0.330743	2.89e-37
KBTBD2	0.0433314	1		TAF4B	0.0724837	0.58968		HNRNPDL	0.0468743	1		UQCRH	0.141001	0.0305641		AGO2	0.0923884	1		SNRPD3	0.245236	1.09e-20		RAB8B	0.205397	1.38e-05		MDM4	0.10212	1		GUSB	0.353583	8.17e-87		TMED5	0.33048	7.96e-36
SLC50A1	0.0432927	1		RGCC	0.0724414	1		HLA-DQB1	0.0465447	1		SRM	0.140645	8.5e-10		MOB3A	0.0923682	1		ZNHIT1	0.245176	9.28e-26		SKAP2	0.20526	3.98e-09		PIK3R1	0.102082	1		TM9SF2	0.352265	6.17e-42		DSTN	0.329884	9.25e-49
MT-ND1	0.0431725	4.23668e-12		PLPP3	0.0723255	5.99e-06		SNX11	0.0464076	1		ANKRD33B	0.140411	8.69e-11		ROR1	0.0922487	1.16e-11		PRDX1	0.24511	1.4e-13		PPDPF	0.205208	1.25e-13		RAPGEF6	0.102008	1		PLA2G16	0.351851	3.32e-166		PSMB1	0.327921	1.08e-10
USF3	0.0430767	1		BANK1	0.0722208	1		TNIP2	0.0463851	1		SP110	0.14029	8.56e-11		CNOT1	0.092169	1		HDAC1	0.244645	2.44e-27		NCOA3	0.20428	3.44e-05		RBMS1	0.101876	1		C19orf24	0.351577	3.86e-48		PDIA5	0.32782	7.89e-178
KLHL2	0.0430586	1		UBE2D3	0.0722004	1		BAIAP3	0.0462202	1		MTPN	0.140159	0.000140575		PNRC1	0.0921416	4.13e-07		UBE2V1	0.244637	1.98e-19		USP34	0.203892	1.52e-06		USP11	0.101663	1		H2AFV	0.351117	4.58e-27		NDUFS5	0.327376	7.34e-13
CSNK1D	0.0430568	1		METTL21A	0.0721627	1		HLA-DPA1	0.046205	1		IGFLR1	0.140045	1.59e-10		RELL1	0.0919975	0.00246578		GRINA	0.243954	1.6e-23		NUP133	0.203483	2.08e-13		MAT2A	0.101517	1		PSMB9	0.351043	3.57e-32		EDF1	0.326694	2.25e-07
P2RY10	0.0430209	1		NGLY1	0.0720931	1		KBTBD4	0.0461752	1		CTD-3252C9.4	0.139949	5.11e-11		EIF3B	0.0914437	1		C4orf3	0.243837	2.41e-12		TLE3	0.203374	3.39e-11		ZSCAN18	0.101441	1		LINC01480	0.350987	2.17e-78		SDHA	0.325831	9.52e-48
INO80D	0.042961	1		PRPF38B	0.0720607	1		HLA-E	0.046167	1		CD81	0.139909	0.00158563		ADARB1	0.0913845	0.00318393		ATP5H	0.243716	9.17e-18		ADK	0.203195	2.84e-06		IKBKB	0.101413	1		CPNE5	0.349937	1.87e-61		SEL1L3	0.325394	7.45e-18
RP11-624C23.1	0.042892	1		ABCF1	0.0719894	1		RPL6	0.0461272	2e-15		LAMTOR2	0.139876	7.71e-13		REPIN1	0.091381	1		CD81	0.242632	2.73e-10		OSER1	0.203111	7.77e-05		IGHV5-51	0.101412	1		HSD17B10	0.349309	1.15e-61		IFNAR2	0.325097	1.99e-45
CCDC173	0.04263	1		C19orf48	0.0719305	1		IGKV3-15	0.0460952	1		ETFB	0.139145	6.63e-11		ARID1B	0.0910717	1		HLA-DOB	0.242291	2.14e-24		PTPRCAP	0.202792	7.05e-08		RREB1	0.101398	1		ALDOA	0.349278	8.89e-13		MYEOV2	0.324674	8.58e-19
MAPK8	0.0425151	1		HNRNPA0	0.0717985	1		KLHL9	0.0460505	1		RASGEF1B	0.139119	0.00047551		DNMBP	0.0909546	0.000422476		CHAD	0.241751	1.04e-98		LAPTM5	0.202591	2.57e-39		SAFB	0.10137	1		PGAM1	0.348698	9.86e-33		DNAJB9	0.324567	8.64e-34
SOS2	0.0424594	1		LPCAT1	0.0717397	0.176216		MED10	0.0460043	1		CXCR3	0.138996	7.04e-19		IQGAP2	0.0907244	1		ARF6	0.241614	2.12e-10		ATXN1	0.202069	6.71e-21		PRKCH	0.101355	2.80512e-07		IGHV4-4	0.348634	1.68e-26		JSRP1	0.323586	6.57e-104
CHD3	0.0423265	1		OXSR1	0.0716771	0.820491		RUNX3	0.0459919	1		ANXA6	0.13897	3.12e-07		ATP8A1	0.0903814	1		TTC39C	0.241613	3.98e-39		AP000769.1	0.201689	1.64e-06		LPP	0.101156	1		SEL1L3	0.347669	9.86e-33		MRPL28	0.323339	6.27e-55
CSNK1G3	0.0423199	1		MAPK6	0.0716215	1		N4BP3	0.0455977	1		HSH2D	0.138908	3.67e-06		HMGB1	0.0901288	0.00230645		PARVB	0.241479	3.14e-23		C11orf24	0.201587	1.59e-09		OTUD4	0.101109	1		METTL7A	0.347491	5.57e-127		CALU	0.320816	3.83e-80
DPYD	0.042282	1		AIM1	0.071497	1		SH3BGRL	0.0455569	1		TUFM	0.138339	2.79e-06		STK4	0.0898926	1		TMEM256	0.241244	8.51e-16		ST3GAL5	0.20157	9.26e-16		TUBB2A	0.10082	1		BCKDK	0.347222	3.68e-204		TWF2	0.320492	1.71e-46
PHLDB2	0.0422623	0.0662955		CUL3	0.0712805	1		ANXA11	0.0452231	1		CASP8	0.138261	4.33e-10		ILF3	0.0898898	1		CHCHD10	0.241191	6.73e-10		FAM89B	0.201233	9.49e-11		SYNE2	0.100453	1		CALU	0.347126	7.78e-123		FIS1	0.32032	8.5e-18
CHRAC1	0.0420178	1		POLR1C	0.0712005	1		RPL23	0.0451057	1		MYL6	0.138252	2.65e-05		COPB1	0.0898426	1		PPP4C	0.241023	1.52e-16		RASSF5	0.201029	1.02e-06		SYTL3	0.100449	1		MPST	0.345476	3.99e-99		AC006129.2	0.319829	2.33e-45
POP4	0.0419278	1		EIF5A	0.0710417	1		RPS11	0.0449395	0.00157712		ZNF106	0.137878	3.51e-14		CXorf40B	0.0898114	1		ABHD17A	0.24091	1.02e-21		TMEM70	0.20057	4.67e-08		MAPK8	0.100443	1		SMARCB1	0.345425	1.32e-33		UFM1	0.319676	6.64e-19
ZDHHC19	0.0419024	0.00205248		RAB21	0.071012	1		PAG1	0.0449061	1		EMP3	0.137867	1.75e-05		HIP1	0.0897389	1		PLEKHJ1	0.240813	7.18e-24		YPEL5	0.200437	2.75e-08		MT-ND4L	0.0999048	4.28671e-09		SCAMP2	0.34534	2.84e-67		MAP2K2	0.317893	5.78e-16
ZNF791	0.04185	1		PDCD4	0.0708697	1		NSA2	0.0448142	1		HCLS1	0.137853	0.000306264		SLC25A3	0.0896335	0.0247917		DOCK8	0.240201	4.29e-21		APBB1IP	0.200295	8.71e-07		HCG18	0.0998784	1		ATRAID	0.345123	1.36e-50		ATP5H	0.317444	5.67e-19
DDX50	0.0418065	1		RNPS1	0.0708562	1		ARL6IP5	0.0447418	1		PXK	0.137838	7.19e-12		C4orf32	0.0896038	0.429835		NME3	0.240097	1.35e-18		PNN	0.199968	8.85e-05		TTC21B	0.0996658	1		TCF3	0.344028	2.16e-56		ENTPD1	0.317143	3.31e-69
STX5	0.0416663	1		CCDC93	0.0707313	1		DNLZ	0.0447387	1		PLEKHG1	0.137795	3.68e-06		WDR74	0.0895474	1		IFI30	0.240051	1.12e-40		SOX4	0.199762	5.42e-06		CCL3	0.0995953	1		CLPP	0.34343	7.21e-69		HN1	0.316925	6.46e-35
SYS1	0.0416309	1		AMD1	0.0706457	1		C6orf136	0.044665	1		ERP29	0.137729	0.00608597		CD200	0.0895303	2.31e-05		CAPN2	0.239724	3.93e-29		ZCCHC2	0.199591	2.33e-13		SC5D	0.0995845	1		HSH2D	0.34241	5.85e-34		FKBP1A	0.315418	1.11e-22
CAPN7	0.0415303	1		PUM3	0.0704999	1		DEGS1	0.0446351	1		ADD3	0.137664	9.58e-09		HIST1H2AC	0.0894209	1		VAMP8	0.239449	1.7e-15		EIF4G2	0.199537	3.91e-05		EZH2	0.0995711	1		CCDC69	0.34209	1.27e-61		IGHGP	0.314893	4.55e-57
DAZAP2	0.041483	0.0325693		SMS	0.0704179	1		NDUFB11	0.0445583	1		ARF5	0.137611	2.3e-05		SLC25A5	0.0893795	1		SLC15A4	0.238626	3.15e-26		ODC1	0.198817	1.74e-05		USP4	0.0995403	1		NDUFS7	0.342047	5.22e-44		PSAP	0.314468	2.38e-11
CGGBP1	0.0414719	1		HNRNPH3	0.0701357	1		RPS9	0.0445488	1.16e-13		ASXL1	0.137355	8.42e-05		RUBCN	0.0893081	1		RHOA	0.238047	1.2e-09		BHLHE40	0.19877	1.31e-05		TTN	0.0994105	1		PYCARD	0.341857	4.57e-55		YIPF3	0.314281	8.53e-56
MSL2	0.0414616	1		ELMSAN1	0.0697918	1		RPL37	0.0445407	4.89e-34		ATP5A1	0.136982	2.3e-05		HCG18	0.0891936	1		CCDC109B	0.237667	9.65e-17		C7orf50	0.198565	0.00106871		ZNF267	0.0994041	1		ANAPC5	0.341842	2.58e-43		DNPH1	0.313862	2.59e-39
IGHV1-24	0.0413801	1		RASSF2	0.0696782	1		DYNLT3	0.0444913	1		TXN	0.136737	4.43e-09		THAP2	0.088618	1		LIMD2	0.237551	6.24e-28		UBC	0.198486	1.03e-59		ARGLU1	0.0992812	1		CHST12	0.341564	1.19e-139		IFNG-AS1	0.313453	1.04e-73
MBNL2	0.0412672	1		ABHD14B	0.0696696	1		EIF2D	0.0444823	1		RALA	0.136607	8.55e-08		KLHL2	0.0884014	1		TMEM258	0.237267	5.16e-11		CNIH1	0.198366	3.22e-06		NRARP	0.0991622	1		PAPSS1	0.341404	1.88e-89		USO1	0.312869	4.24e-57
TP53INP1	0.0412559	1		JAM3	0.0696336	1.62e-05		TBCB	0.0443612	1		NDUFB11	0.13599	0.0251327		ANKRD11	0.0883621	1		DYNLRB1	0.237038	1.28e-18		USP36	0.198185	2.54e-05		RBM39	0.0991495	0.011822		S1PR4	0.339988	1.1e-38		AC104699.1	0.311663	6.07e-78
USPL1	0.0412553	1		AREG	0.0692657	1		S100A9	0.044353	1		MTDH	0.135914	0.000979196		RAB21	0.0883144	1		NDUFA2	0.236995	1.77e-17		TNFSF12	0.197843	7.3e-12		IFFO2	0.0990359	1		GMPPA	0.339575	7.54e-167		GMFG	0.310856	1.17e-09
KCNG1	0.0410171	2.16099e-11		HSPE1	0.069154	1		LYRM5	0.0443234	1		MAP3K1	0.135804	4.33e-08		PNP	0.0882004	1		FLNA	0.23693	1.86e-17		ARL6IP1	0.197675	0.000443035		SEC24B	0.0989025	1		IGKV2D-28	0.339141	1.46e-06		AP2S1	0.310684	3.87e-30
BSDC1	0.0409909	1		DPP7	0.069	1		SSR2	0.0442573	1		RNASEK	0.135795	0.00276533		PDE4A	0.0881787	1.66e-07		SWAP70	0.236737	1.47e-09		CLEC2B	0.197526	0.0155352		ATP9B	0.0988785	1		UQCRH	0.33881	2.68e-16		WDR45	0.310625	7.52e-51
CUL2	0.0409484	1		EEF2K	0.0689956	0.0772373		TKT	0.044048	1		TMEM160	0.13576	1.05e-07		RANGAP1	0.088158	1		ATP6V0E1	0.236683	6.97e-15		PFKL	0.196674	1.18e-06		SSBP2	0.0988581	1		CLDND1	0.338261	6.53e-40		CASP3	0.31053	7.79e-59
SNRPG	0.0407752	1		PRKCB	0.068971	1		TRRAP	0.0439337	1		SNX2	0.135748	0.00569318		PSME4	0.0879956	1		R3HDM4	0.23648	1.87e-12		CDC37	0.196617	0.00134919		TMEM123	0.098849	1		CHID1	0.338182	3.42e-126		TMEM256	0.310391	4.29e-20
THAP5	0.0407681	1		AKAP13	0.0689584	1		RPS7	0.0439277	3.31e-21		TAOK3	0.135574	2.86e-10		EMILIN2	0.0877342	1		NDUFB11	0.236328	3.94e-09		DIAPH1	0.196248	2.4e-11		CLK4	0.0987611	1		NME2	0.33771	5.04e-20		HEXA	0.309942	4.39e-44
HELQ	0.0407653	1		SAV1	0.0689393	0.0456259		LGMN	0.0438556	1		SLC25A39	0.135554	1.1e-08		SHF	0.0876599	0.00084316		UQCRC1	0.236075	3.13e-21		TM9SF2	0.195861	5.01e-06		ASXL1	0.0987453	1		COPB2	0.33697	2.03e-67		SRPRA	0.308907	6.59e-13
KIAA1033	0.0406967	1		FAM53C	0.0687465	1		NR1H2	0.0438463	1		PYCARD	0.135539	2.38e-11		EPB41L4A-AS1	0.0875969	1		TMEM256-PLSCR3	0.23583	1.02e-29		ANXA2	0.195858	0.000812818		RP11-386I14.4	0.0987381	1		SERF2	0.336952	1.59e-41		SCAMP2	0.308245	9.01e-40
GMFB	0.0406573	1		BCLAF1	0.068708	1		LMNA	0.0437581	1		SH3BP5	0.135478	7.08e-07		PPP4R3A	0.0874957	1		CDC42EP3	0.235743	9.07e-21		SREBF2	0.195276	2.35e-08		JMY	0.0986085	1		MANEA	0.336681	5.43e-224		LRRC59	0.308163	2.79e-35
MID1IP1	0.0406481	1		KPNA2	0.0687071	1		AC022182.1	0.0436615	1		NDUFB7	0.135317	6e-08		SNX29	0.087155	1		TAGLN2	0.235718	1.92e-42		PLIN2	0.195241	9.66e-08		MKLN1	0.0985612	1		TRAF3IP3	0.336643	1.55e-41		NAA38	0.307996	8e-19
RAB22A	0.0406208	1		TAF1D	0.0684732	1		RNF126	0.0435129	1		RIC3	0.135186	4.31e-12		SAR1A	0.0871402	1		TNIP2	0.235705	8.89e-22		LILRB1	0.195225	7.37e-16		PUM2	0.0985462	1		DNM2	0.33621	6.38e-58		PMVK	0.307407	7.41e-60
RPS13	0.0404974	4.19901e-33		WBP11	0.068458	1		SSNA1	0.0435016	1		UBL5	0.135116	0.00146047		SQSTM1	0.0870183	0.181834		TMEM154	0.235559	1.81e-19		BCAR3	0.195106	1.02e-33		VPS13C	0.0982541	1		SCAND1	0.335711	3.46e-18		HSH2D	0.307375	1.1e-17
YEATS4	0.0404917	1		NRIP1	0.0682433	0.539272		GPR65	0.0434892	1		IFT57	0.135115	1.81e-05		ARHGDIA	0.0865635	1		RAD21	0.235345	4.43e-14		KMO	0.194998	2.12e-13		FAM91A1	0.0981793	1		RTN3	0.335635	1.15e-109		CLPP	0.30715	1.65e-43
NR3C1	0.0404887	1		MT-ND4L	0.0682154	9.37e-11		NAA10	0.0434557	1		WAS	0.135067	2.22e-07		ID3	0.0864091	1		CCT3	0.235273	6.76e-18		CDV3	0.194754	7.98e-05		AKAP9	0.0981468	1		MTHFD2	0.335609	5.32e-54		SMARCB1	0.307139	1.95e-17
HNRNPL	0.0404364	1		ATXN2L	0.0680967	1		SUMO2	0.0433959	1		NCOA3	0.13479	8.24e-05		HNRNPK	0.0864081	1		VIM	0.235246	1.39e-12		MKRN1	0.193998	4.11e-06		BOD1L1	0.0980913	1		C8orf59	0.33491	2.07e-29		SRSF9	0.306874	9.38e-09
BLOC1S4	0.0404268	1		HMGCS1	0.0680695	1		NPM1	0.0433374	1		FKBP1A	0.134688	2.37e-07		FAM76B	0.0862714	1		NDUFA13	0.234889	1.94e-09		DYNC1H1	0.193801	5.5e-08		MT-ND4	0.097895	4.28567e-06		FKBP1A	0.333886	3.97e-41		WBP1	0.305933	7.32e-52
MALSU1	0.0404173	1		SH2B3	0.0678985	1		ZBTB20	0.0433201	1		EMB	0.134676	4.56e-09		SLBP	0.0860977	1		KIAA0125	0.234859	1.11e-11		MYLIP	0.193761	6.34e-05		RAB3IP	0.0977634	1		IGKV3D-11	0.333722	3.08e-108		CECR1	0.305566	1.18e-64
FTL	0.0404072	1.21505e-13		EMILIN2	0.0678677	0.00757672		NDUFB5	0.0430465	1		NDUFA3	0.134537	0.000128962		RERE	0.0858765	1		PSMD4	0.234643	2.49e-23		SH3BGRL	0.193264	0.000130342		NAMPT	0.0977262	1		EIF2S2	0.333558	1.85e-22		ECI1	0.304592	1.42e-40
ZNF395	0.0403866	1		IFNGR1	0.0677621	1		THEM4	0.0430241	1		ATF7IP2	0.134533	2.03e-08		ZC3H15	0.0856211	1		SLC25A1	0.234544	4.74e-25		CHMP1B	0.192565	0.00796749		ZCCHC11	0.0976921	1		ERP29	0.333397	2.89e-12		NDUFA12	0.304288	3.22e-25
CACUL1	0.0403486	1		RNMT	0.067729	1		SHISA8	0.0430049	0.0697894		ATPIF1	0.134226	6.87e-06		HNRNPD	0.0855949	1		ATP5G2	0.234142	2.19e-22		HSH2D	0.192537	0.000100708		MGAT5	0.0976597	1		ANXA6	0.333121	1.42e-31		ZNF706	0.304159	4.88e-13
SMAD7	0.0403235	1		CDC42SE2	0.0677116	1		ZBTB38	0.0428692	1		CTDNEP1	0.134198	6.26e-07		DDX21	0.0855782	1		PLIN2	0.23404	1.52e-23		SLC3A2	0.192096	0.00054499		NGLY1	0.0972965	1		GRK6	0.330885	7.72e-44		IGLJ2	0.304043	1.55e-89
RNF145	0.0402921	1		SPEN	0.0675249	1		PUF60	0.0428512	1		LGALS9	0.134082	3.05e-15		MOB4	0.0855141	1		PPIA	0.233834	1.97e-46		SCML4	0.191562	1.17e-11		COG5	0.0972614	1		FUT8	0.330873	4.69e-63		C8orf59	0.303773	3.77e-17
C5orf51	0.0402455	1		CWC25	0.0674031	1		C19orf53	0.0425195	1		AKAP11	0.133942	2.46e-15		NSMCE3	0.0855096	1		EIF3I	0.233823	2.64e-13		RERE	0.19111	4.08e-06		ESYT2	0.0972498	1		CAPN2	0.329917	1.56e-72		ARFGAP3	0.303666	4.76e-49
RPL24	0.0400844	3.40857e-20		THOC2	0.0673892	1		NCOA7	0.0424925	1		C14orf166	0.133244	0.000318762		TRIM22	0.0853763	1		VPS28	0.23357	8.24e-15		CDK14	0.190547	3.38e-10		BEST1	0.0971452	1		ERP44	0.329532	5.95e-49		IGLV1-40	0.303136	1
UGT8	0.040032	1		HSPD1	0.0673824	1		PARP3	0.0424914	1		NDUFB9	0.132775	0.000671099		WBP11	0.0851632	1		ATF7IP2	0.233563	3.91e-16		HLA-DQB1	0.190458	7.85e-19		CDC5L	0.0971316	1		TWF2	0.329216	2.75e-60		NMRK1	0.302466	4.07e-82
ARL4A	0.0400009	1		MAP3K2	0.0673461	1		PRPF31	0.0424538	1		NT5C	0.132738	5.56e-07		DTNBP1	0.0848186	1		SHFM1	0.233558	9.83e-17		MACROD2	0.190376	1.92e-25		EGR3	0.097037	1		PLD3	0.32919	9.59e-86		ERP29	0.301282	1.65e-05
CDK19	0.0398642	1		BEX2	0.0671778	1		RPLP0	0.0423906	6.01e-09		RASGRP2	0.132691	0.00160493		SESN1	0.0847189	1		C12orf75	0.233343	3.55e-31		IGHG1	0.190295	5.44e-07		TNKS2	0.0969161	1		TMED3	0.328409	8.46e-67		BANF1	0.300669	2.32e-24
SLC9A7	0.0398243	1		ZNF267	0.0670067	1		NXT1	0.04231	1		C11orf31	0.132603	0.0015019		C1orf52	0.0845892	1		2023-03-01	0.232643	1.64e-23		KRTCAP2	0.19003	8.54e-05		PDE3B	0.0968306	1		NAA10	0.326766	1.17e-46		H2AFV	0.300244	1.43e-12
POLR2B	0.0397799	1		PLEKHB2	0.0668799	1		BCL7B	0.0423001	1		SOCS1	0.132316	1.23e-07		SFPQ	0.0845463	0.313133		SASH3	0.232511	6.45e-14		IGFLR1	0.189687	7.94e-08		MTMR6	0.0967402	1		TMEM147	0.326617	1.12e-52		TRAPPC5	0.300111	5.86e-21
ZNF326	0.0397739	1		ZNF107	0.0668773	1		DDX24	0.0421661	1		AP2M1	0.132025	1.53e-08		RELT	0.0845107	1		MRPL41	0.232125	4.09e-16		PEBP1	0.189526	0.000672111		BCL6	0.0966251	1		IGF1	0.326481	2.37e-284		MFF	0.299935	7.25e-27
KLHDC2	0.03971	1		RRP12	0.0668651	1		ZNF581	0.0421621	1		AKAP13	0.131991	0.0018377		ABCA1	0.0843804	1		C19orf53	0.231963	1.13e-09		GABARAPL2	0.189468	0.000723808		CHD1	0.0966156	1		RP11-124N14.3	0.326226	4.05e-44		SEC63	0.299773	3.99e-32
RAB21	0.039694	1		EEF1B2	0.0668397	1.61e-17		IGKV3-11	0.042151	1		NBPF14	0.131934	3.85e-12		SNHG7	0.0842867	1		LUC7L3	0.231961	4.84e-13		PDLIM1	0.189462	0.000672828		SNRNP70	0.0966063	1		ETFB	0.326015	1.8e-46		MRPL22	0.29973	1.53e-33
PWP1	0.03969	1		SLC7A1	0.0667343	1		PCGF1	0.0420134	1		ANKRD13A	0.131704	6.64e-09		DHX36	0.0842703	1		HOTAIRM1	0.231635	6.22e-36		ETS1	0.189188	0.00121456		PLK2	0.0965547	0.00100299		FDPS	0.325857	6.98e-61		DPM2	0.299696	4.54e-98
RPL19	0.0396736	1.10108e-39		RBM8A	0.0667231	1		IFNGR2	0.0419554	1		H3F3A	0.131615	5.21e-24		IL6ST	0.0841989	1		CR1	0.231202	5.43e-46		EPN1	0.188819	2.63e-05		ID2	0.0965099	1		BST2	0.325491	3.75e-59		CD320	0.298464	9.35e-82
AP001059.6	0.039583	1		SGPP1	0.0666342	0.31178		SOCS1	0.0418624	1		NHP2	0.131514	7.11e-06		DENND4A	0.0841138	1		MTSS1	0.231142	4.11e-10		RBM38	0.188556	1.01e-06		DPYD	0.0964203	1		FAM136A	0.325338	7.75e-63		AUP1	0.297837	2.94e-11
TMEM41B	0.0395552	1		EIF4A2	0.0664645	1		RPL7A	0.0417485	7.78e-19		SH3KBP1	0.131482	7.2e-10		TRIM28	0.0841066	1		MZT2B	0.230775	5.33e-09		CIITA	0.188291	4.99e-10		LINC00657	0.0963167	1		IGHG3	0.325326	1.62e-09		TMC6	0.29781	6.79e-24
CTNND1	0.0394953	0.0194435		MORF4L1	0.0662897	1		TSC22D3	0.0415738	1		CASP4	0.131353	5.56e-09		WDFY2	0.0841059	1		ASNA1	0.230516	1.28e-26		SYT11	0.18802	3.41e-22		HDAC9	0.0962786	1		DNPH1	0.324472	5.11e-56		C4orf48	0.297715	8.16e-22
RPS25	0.039417	2.57946e-21		DDX5	0.0661568	1.79e-05		SMARCB1	0.0415206	1		TMEM159	0.131309	1.1e-20		RCOR1	0.0840004	1		UBE2D2	0.230388	5.62e-09		FKBP8	0.187997	0.000294496		PRNP	0.0962713	1		C1QBP	0.323721	4.02e-22		EDEM1	0.297585	1.23e-36
IGHV1-69	0.0393269	1		PNRC1	0.0661508	0.000600247		FLI1	0.0414668	1		CYTH1	0.130774	0.000252442		NOB1	0.08373	1		MRPL40	0.230248	6.64e-28		DNAAF2	0.18788	0.000747413		ENTPD4	0.0962623	1		VCP	0.323188	7.64e-20		GUSB	0.29735	1.88e-51
PNMA1	0.0391955	1		HSPH1	0.0661187	1		ASNSD1	0.0413344	1		DYNLT1	0.13062	1.45e-08		GABPB1	0.0837096	1		NDUFC2	0.23016	6.75e-27		SLC7A5	0.187569	4.08e-06		TAPT1	0.096145	1		PRDX3	0.322992	6.62e-103		PPP1CA	0.297191	7.22e-12
AKAP7	0.0391631	0.963771		ING1	0.0660806	1		IFFO2	0.0412271	1		TPR	0.130542	1.07e-05		YTHDC1	0.0835105	1		PSMF1	0.229994	1.25e-18		NT5C3B	0.18724	8.14e-16		WDR75	0.0960011	1		WBP1	0.322387	1.35e-79		ANXA6	0.296891	3.73e-19
CNOT6L	0.0390761	1		LINC-PINT	0.0660784	1		AHNAK	0.0410067	1		FOXN3	0.130526	2.21e-05		DDX3Y	0.0834967	0.676852		STK24	0.229971	2.05e-19		CHST2	0.187105	1.06e-16		ZDBF2	0.0958099	1		CLINT1	0.322354	4.12e-37		NME2	0.296697	2.01e-10
SELL	0.0389474	1		SRSF3	0.0658998	1		PASK	0.0408274	1		ATP2A3	0.130524	3.14e-07		SLC25A36	0.0831581	1		IGBP1	0.229869	2.66e-17		TP53INP2	0.186991	3.68e-12		CHORDC1	0.0957963	1		APOBEC3C	0.321845	4.83e-97		TMEM238	0.296587	1.38e-26
TTC7A	0.0389323	1		RP11-386I14.4	0.0658437	1		HLA-B	0.0408129	8.38e-09		PNN	0.130338	0.00385869		SNRPA1	0.0830756	1		TRA2A	0.229754	3.09e-09		ATP1B3	0.186727	0.000449267		TRIM44	0.0957334	1		HERC2	0.320509	5.2e-61		CCNC	0.296366	6.68e-37
AK6	0.0389061	1		TESC	0.0657231	1		MRPL23	0.0407601	1		MINOS1	0.129889	1.32e-06		ST6GALNAC3	0.0830345	1.76e-05		CYTH1	0.22946	4.52e-11		POLM	0.186031	1.1e-16		CCL5	0.0954392	1		TRAPPC5	0.319769	1.76e-34		USP48	0.295849	5.44e-35
RPL5	0.038623	9.40979e-18		EIF1	0.065552	3.51e-30		ADO	0.0406783	1		PRDX2	0.12987	1.72e-07		SKP1	0.0828835	1		NDUFS6	0.228958	4.29e-15		FOXO3	0.185905	1.64e-10		LMBR1	0.0951855	1		IFI27L1	0.31934	1.37e-198		DEF6	0.295736	1.51e-38
ERGIC2	0.0385663	1		NPM1	0.0654683	0.15032		SRP14	0.0405655	1		RASSF2	0.129768	5.68e-11		PNPLA8	0.0826164	1		NHP2	0.228784	1.45e-13		NEK1	0.185645	8.53e-10		AKNA	0.0951513	1		ZNF706	0.319323	3.7e-22		LTK	0.295617	3.43e-97
ASB8	0.0383252	1		JOSD1	0.0653343	1		R3HDM4	0.0405083	1		ABHD17A	0.12971	6.5e-08		LINC00969	0.0824711	1		SNRPD2	0.228511	1.53e-09		SHKBP1	0.185423	4.34e-06		SESN1	0.0951347	1		CTSH	0.319059	2.79e-23		AHCY	0.295323	1.37e-39
CEP135	0.0383204	1		ILF3	0.0652537	1		MTERF4	0.0402727	1		SUMO2	0.129442	0.180365		NDRG1	0.0823789	1		MSN	0.228203	3.3e-13		PER1	0.185206	0.000323208		WHSC1L1	0.0950103	1		DDRGK1	0.318826	3.52e-85		FUT8	0.295165	1.18e-41
RPS15	0.0382581	1.48652e-41		CHD1	0.0652129	1		ARPC3	0.0399534	1		MZT2B	0.12887	0.221909		ITPKB	0.0823593	1		H2AFY	0.227929	1.5e-18		PFN1	0.185033	5.99e-12		ICOS	0.0949425	0.00247109		GHITM	0.318769	1.77e-28		MDH2	0.294331	2.47e-14
KLF9	0.0382157	1		MED29	0.0649522	1		HCFC1R1	0.0399415	1		FAM96A	0.128584	8.07e-08		TINF2	0.0822207	1		TBCA	0.227474	7.5e-11		LILRB2	0.184989	5.91e-63		USP36	0.0948196	1		NDUFB2	0.318334	1.27e-17		MDM2	0.292701	1.49e-36
PHLPP2	0.038169	1		MT-ND5	0.0647482	0.0313214		GPX4	0.0398338	1		CAP1	0.128509	3.17e-07		NSUN7	0.081551	2.48e-09		TIMM13	0.227371	1.37e-20		HEXB	0.184624	2.89e-12		GADD45G	0.0947744	7.38206e-05		GMFG	0.318244	6.38e-14		PRMT1	0.292396	1.38e-20
KLF4	0.0381398	1		METTL12	0.0644498	1		PIK3R5	0.0397129	1		MAP2K3	0.128355	5.83e-09		RBM3	0.0813792	0.033201		CACYBP	0.227295	9.41e-22		CLN8	0.184456	1.93e-16		PHF10	0.0946646	1		NDUFA4	0.318164	1.23e-10		HIPK2	0.29179	1.62e-38
TBC1D15	0.0381116	1		PTGES3	0.0644011	1		UBE2V1	0.0395311	1		DBNL	0.128343	1.4e-07		SKIL	0.0810648	1		SH3BGRL	0.227212	2.83e-12		MX1	0.183888	3.51e-09		PPP6R3	0.0945365	1		TPD52	0.317599	3.44e-34		TAPBPL	0.291701	3.79e-66
ZBTB5	0.0380053	1		IL27RA	0.0643595	1		SELL	0.0394974	1		PFDN2	0.128297	0.000183504		KAT6B	0.0806984	1		YWHAH	0.227124	2.62e-14		HLA-DRA	0.183497	9.92e-76		HIST1H1E	0.0944434	1		NAA38	0.317596	1.48e-32		TIMP2	0.291648	2.74e-72
DUSP6	0.0379421	1		PER1	0.0643454	1		IFNG-AS1	0.0391976	1		WNK1	0.128281	4.88e-09		DUS3L	0.0805633	1		REEP5	0.227122	2.2e-18		LINC00152	0.183496	3.67e-08		PKN2	0.0943079	1		PMVK	0.316704	3.93e-98		GMPPA	0.2913	2.06e-99
RHOBTB1	0.0379154	0.00127941		ARL4C	0.0641839	1		HMGA1	0.0391441	1		DPP7	0.127979	0.000256478		RAP1B	0.0805116	1		TSPO	0.226694	1.09e-13		CH507-42P11.8	0.183288	4.7e-10		DDX39A	0.0942639	1		PABPC4	0.315427	3.5e-42		CADM1	0.291154	1.4e-169
DHX15	0.0379148	1		HOOK3	0.0641454	1		ITGB2-AS1	0.039119	1		LUC7L3	0.127926	2.84e-05		FCRL1	0.0803393	1		SERBP1	0.226473	3.7e-09		ZNF703	0.183275	4.49e-24		NEU1	0.0942442	1		TAPBPL	0.315356	4.5e-109		PLD3	0.290034	2.56e-46
SGF29	0.0378865	1		ALPL	0.0640483	4.12e-24		PTGES3	0.0391123	1		DNPH1	0.127818	5.62e-08		UBB	0.0803136	0.0235194		PLPP5	0.226465	9.73e-13		GFOD1	0.183165	1.11e-19		AHI1	0.0940802	1		RPL22L1	0.315139	6.28e-11		PKHD1L1	0.289504	7.28e-89
RPL15	0.0376429	2.32951e-24		BTG1	0.0639081	0.000391137		TRAF1	0.0390851	1		PNPLA2	0.127649	0.000187805		RPL23	0.0803111	0.0130529		NDUFS8	0.225958	2.22e-21		PTPN12	0.182831	1.11e-10		SETD2	0.0937401	1		OAS1	0.314977	1.65e-107		JTB	0.289362	5.06e-10
FOXP4	0.0376382	1		DIABLO	0.0638568	1		MIIP	0.0390517	1		HDAC1	0.127444	3.25e-10		RIMKLB	0.0802896	7.09e-08		C19orf70	0.225648	6.12e-16		SEMA4B	0.182685	4.38e-13		IVNS1ABP	0.0937231	1		TMC6	0.314626	2.29e-40		ATP5B	0.288895	0.000143043
LRRFIP1	0.0376075	1		SIAH2	0.0636966	1		PHB2	0.0388286	1		UNC119	0.127432	6.22e-08		DDX39A	0.0802365	1		MBD2	0.225405	3.43e-14		PRDM2	0.182536	0.00309689		PAPD4	0.0936453	1		UFM1	0.312915	1.6e-27		NDUFC2	0.288789	7.13e-41
TPST1	0.0375945	1		PPP1R10	0.0636026	1		KIAA1143	0.0388065	1		SHOC2	0.127394	8.52e-05		UBAC2	0.0801272	1		FOXN3	0.22488	3.23e-13		ATF3	0.18249	1.33e-07		SLA	0.0935818	1		PDXK	0.312049	5.48e-37		ATP13A1	0.288465	3.92e-60
RPL29	0.0375811	3.29667e-25		CCR6	0.0635959	1		GLTSCR2	0.0387289	1		PEBP1	0.127321	0.00330446		BTF3L4	0.0800763	1		IGHG1	0.224801	1.69e-19		ACTB	0.181381	1.33e-41		RICTOR	0.0935254	1		PSMB8	0.312023	3.21e-21		SF3B5	0.287978	2.52e-06
SERINC1	0.0375714	1		MT-ND1	0.0635948	1.84e-11		ATP5D	0.0386142	1		EIF3F	0.126979	0.0124877		IQGAP1	0.0798046	1		PCBP1	0.224637	2.11e-08		ZDHHC21	0.181326	1.46e-08		NKTR	0.0935202	1		FBXW5	0.311687	6.17e-65		VCP	0.287449	1.89e-10
PCDH9	0.0375336	1		KHDRBS1	0.063551	1		TOMM22	0.0384618	1		PSMA7	0.126852	0.00143586		SUCO	0.0795116	1		CRACR2B	0.224087	1.54e-50		DBI	0.181182	0.00102855		PLEKHA2	0.0935165	1		SH3GLB2	0.311007	1.18e-74		IGHV3-43	0.287388	1
BEX2	0.037221	1		HIST1H1E	0.0635311	1		ICAM3	0.0384046	1		TESC	0.126835	3.36e-06		USP8	0.0795043	1		NEDD8	0.223841	7.38e-14		IFI27L2	0.181039	0.000142455		STT3B	0.093364	1		SHMT2	0.31095	8.3e-34		IGHV1-2	0.286966	1
CGRRF1	0.0370958	1		GLTSCR2	0.0634822	0.231058		SUMO3	0.0381755	1		TROVE2	0.12672	4.98e-07		TGFBR2	0.0793508	1		ANKRD13A	0.223603	1.06e-17		LPCAT1	0.180837	2.66e-10		RNMT	0.0932299	1		MRPL22	0.310323	1.92e-55		MPST	0.286383	9.64e-53
ZDBF2	0.0370925	1		AP000769.1	0.0634098	1		SIRT6	0.038114	1		SNU13	0.126583	0.0647854		SMC5	0.0789017	1		IFI16	0.22353	3.14e-20		TMA7	0.180559	4.99e-10		BIRC2	0.0932293	1		2023-09-15	0.310101	3.69e-28		IGLV4-60	0.285946	9.72e-05
FEN1	0.0370115	1		PARP15	0.0632224	1		GADD45GIP1	0.0380247	1		FAAP20	0.126569	5.44e-08		HIST2H2AA4	0.078899	1		HOMER3	0.223233	3.12e-74		EPOR	0.180466	5.96e-26		UBE2E2	0.0926009	1		IQGAP2	0.309777	3.79e-41		C19orf24	0.285873	1.98e-23
MAP3K14	0.0369586	1		SYNE2	0.0631046	1		COL4A4	0.0378426	1		PNKD	0.126442	1.49e-12		HNRNPDL	0.0787965	0.955644		SHMT2	0.223231	2.57e-16		AKR1B1	0.180214	6.08e-08		FBXO33	0.0925471	1		PSMA6	0.309255	1.13e-35		NEAT1	0.285511	8.63e-07
AKT3	0.0368789	1		NBPF14	0.0630859	1		NAAA	0.0376644	1		PIK3AP1	0.126368	5.06e-15		RAB11A	0.078676	1		SUMO2	0.222928	7.97e-08		LHPP	0.17994	3.85e-07		UBR1	0.0925194	1		FAM173A	0.309237	2.02e-69		C4orf3	0.284427	2.72e-09
FAM133B	0.0367937	1		USP9X	0.0630803	1		TMX4	0.0375434	1		SNRNP25	0.126059	2.07e-13		DCAF13	0.0786627	1		PSMB6	0.222637	2.95e-12		EIF4E	0.179503	0.0001		RIC1	0.0923753	1		MDM2	0.308688	5.49e-51		PRKCSH	0.283159	6.12e-21
SGCE	0.0367165	0.749293		TMBIM1	0.0629902	1		SMAP2	0.0373731	1		CNN2	0.125767	0.00116423		TAF11	0.0785581	1		FAM204A	0.22258	7.4e-17		CORO1A	0.179181	0.000537578		ZFYVE27	0.0921798	1		ENTPD1	0.30794	9.06e-86		TYMP	0.282705	2.84e-29
HSP90AA1	0.0367102	8.5374e-05		SNHG9	0.0628133	1		NMT1	0.037299	1		AFF3	0.125312	0.00372125		DPYD	0.0784696	0.250663		ELOVL5	0.222464	8.25e-11		CYTIP	0.179112	3.4e-05		ADAM17	0.0920415	1		CCT7	0.307779	1.32e-35		TPD52	0.282274	5.21e-21
CHURC1	0.0366166	1		SNHG12	0.0627245	1		CCDC59	0.0372723	1		ITM2C	0.125219	6.44e-13		H1FX-AS1	0.0784416	1		NARF	0.22233	1.75e-21		SRSF5	0.178446	4.94e-06		CDK17	0.0918222	1		DPM2	0.307403	3.28e-119		DNAJC15	0.28209	2.12e-17
MATN1-AS1	0.0365948	1		RP11-1100L3.8	0.0625646	5.65e-05		RPL37A	0.0371717	3.7e-13		NR4A3	0.125166	4.03e-05		CLK1	0.0783882	1		APRT	0.22231	6.4e-08		SPTBN4	0.1784	1.95e-117		FOXJ3	0.0917862	1		GUK1	0.307295	9.42e-11		TRAF3IP3	0.281134	6.29e-23
BCCIP	0.0364673	1		IZUMO4	0.0625076	1		PET100	0.0370991	1		GPSM3	0.124932	0.0318376		BCL7A	0.0782938	1		UBE2L6	0.222175	4.34e-29		RAC1	0.17812	0.00278267		PATL2	0.0916933	1		COX7A2L	0.307055	2.83e-33		NDUFV1	0.281105	5.34e-23
MDM4	0.0363442	1		ABCC1	0.0622591	1		AMFR	0.0370573	1		RPS20	0.12487	2.31e-07		HNRNPL	0.0778563	1		TMA7	0.222138	7.63e-16		UBE2S	0.177672	0.00365294		USP24	0.0915538	1		ATP5H	0.306984	8.77e-31		SHFM1	0.280874	2.02e-17
SMURF2	0.0361598	1		ETV3	0.0622201	1		TNIP1	0.0370351	1		AD000671.6	0.124685	4.04e-11		CNOT6L	0.0775744	1		C19orf43	0.221952	9.83e-09		TMUB1	0.177483	4.88e-05		HBS1L	0.0915236	1		PSMD13	0.306865	3.51e-58		CYC1	0.280382	2.55e-19
SPG20	0.0360824	1		SEH1L	0.0621997	0.0373886		RPL35	0.0369916	4.59e-07		SNRNP35	0.124605	2.11e-12		CRIM1	0.0774496	1.43e-15		CSTB	0.221871	5.34e-15		MIDN	0.1773	0.0220696		ZNF703	0.091523	0.539435		PSAP	0.305445	1.66e-17		COMMD3	0.280126	5.9e-54
NFU1	0.0359806	1		ANP32B	0.0619524	1		NDUFC1	0.0369138	1		NDUFA13	0.124553	0.0335197		GOLGA7	0.0774439	1		UQCRB	0.221593	3.44e-10		CDK13	0.177063	1.25e-05		SF3B1	0.0914211	1		IDH3G	0.304135	3.57e-56		TMSB10	0.279907	1.64e-34
AC233755.2	0.0359377	1		SPAG9	0.0618178	1		C19orf60	0.0368946	1		TPM4	0.124415	0.000271925		GLIPR1	0.0774371	1		SLC25A39	0.221487	1.25e-21		PLCG2	0.176985	0.00180688		CNTRL	0.091266	1		VOPP1	0.304071	2.82e-22		RPS6KB2	0.279634	1.7e-43
MICAL3	0.0359292	1		FAM76B	0.061644	1		PPP1R15A	0.0367499	1		ATP5H	0.124407	3.03e-06		ZFAND3	0.0771584	1		RGS10	0.220793	1.43e-22		TMC8	0.17689	6.15e-06		IL13RA1	0.0911619	1		IGKV3OR2-268	0.303984	6.6e-149		PSMD4	0.279428	6.89e-25
PCNP	0.0359177	1		IFFO2	0.0616405	1		VCPKMT	0.0367028	1		NEAT1	0.12415	0.00677879		RBM4	0.0770543	1		UBL5	0.220413	1.75e-07		CLIP1	0.176743	3.32e-09		CD6	0.0910853	0.00437283		EDEM3	0.303721	9.55e-79		DCTN3	0.278512	1.71e-22
MAD1L1	0.0356652	1		INF2	0.0615002	0.162431		HTR3A	0.0366654	1		DUSP4	0.123884	1.12e-09		HIPK1	0.0769831	1		EIF2S2	0.22037	3.37e-12		ERP29	0.176644	0.000581956		ID1	0.0909841	2.28975e-06		UPF3A	0.303369	1.41e-41		DDRGK1	0.27847	1.27e-50
TCEAL3	0.0356624	1		DNTTIP2	0.0613963	1		C11orf57	0.0364382	1		YY1	0.123873	1.61e-05		STIM2	0.0767868	1		COX14	0.220189	6.58e-15		MCOLN2	0.176291	1.73e-12		GABPB1-AS1	0.0909564	1		SURF1	0.302827	5.78e-51		DRAP1	0.278387	1.43e-12
BTF3L4	0.035612	1		SLC25A32	0.0613562	1		RCAN3	0.0363656	1		LRP10	0.123736	4.02e-07		TSTD2	0.0767633	1		UBE2L3	0.220185	4.78e-16		PLXNC1	0.175973	1.59e-13		IRAK3	0.0909428	0.652855		DNAJC15	0.302808	1.48e-26		REXO2	0.277461	4.98e-68
CTB-133G6.1	0.0356102	1		TRA2A	0.0613113	1		FAU	0.0362659	8.56e-14		ETF1	0.123595	7.55e-05		LBR	0.0767521	1		PNISR	0.220082	7.34e-08		LRRK2	0.175752	5.69e-16		ARL4C	0.090783	1		MRPL40	0.302751	9.01e-64		PSMB9	0.277286	1.65e-14
SPOCK2	0.0355461	1		IGLV2-8	0.061162	1		CHTF8	0.0361713	1		DNAJB6	0.123581	0.000248879		TMEM243	0.0767124	1		PFDN4	0.220015	2.24e-24		ISCA1	0.175721	0.0109915		CD44	0.0907067	1		UQCR11	0.302293	4.28e-09		ACO2	0.276844	3.3e-39
TTC32	0.0352943	1		HSPA1A	0.0610834	0.586351		PARM1	0.0361445	1		CD44	0.123523	0.0274218		CD2AP	0.0767018	1		AP2M1	0.219881	8.25e-17		ANKRD11	0.175701	0.0486033		LMBR1L	0.0906435	1		CCNC	0.302253	2.02e-53		GLG1	0.275267	3.57e-32
RPL35	0.0352318	3.81657e-19		TUBA1C	0.0608324	1		CD37	0.036055	1		ST3GAL5	0.123365	4.13e-14		PDE3B	0.076628	1		ADRBK1	0.219512	1.66e-14		NEDD8	0.175477	0.000268669		TP53BP1	0.090623	1		ATF5	0.302069	5.9e-48		ALG3	0.275093	2.9e-76
AP1B1	0.0351936	1		PNN	0.0607002	1		CD74	0.0359374	0.337282		UCKL1	0.123299	1.44e-12		SMARCA5	0.0765154	1		PARK7	0.219507	6.03e-09		VPS13C	0.175192	0.000104003		RC3H1	0.090454	1		VAMP5	0.301834	6.4e-66		NOP10	0.275067	4.85e-11
CCL28	0.035104	1		ZBTB32	0.0606515	1		PNRC1	0.0359042	1		MRPL40	0.123285	8.31e-09		XRCC6	0.0762606	1		SMAGP	0.21944	1.2e-46		TYMP	0.174972	0.000153117		ILKAP	0.0904161	1		TRABD	0.301764	1.2e-23		NDUFA7	0.274995	2.05e-42
FAM69B	0.0350734	5.79519e-05		RCOR1	0.0604614	1		GDPD5	0.035774	1		CD63	0.123268	3.23e-07		SETD2	0.0761356	1		PPIB	0.219219	2.95e-12		EEA1	0.174522	1.53e-10		STX5	0.0901941	1		UBA5	0.301411	1.87e-103		C2orf88	0.274853	6.51e-147
HEBP2	0.0350161	1		FXR1	0.060447	1		TMEM154	0.0357677	1		LRRK2	0.12304	9.85e-20		GLRX5	0.0761296	1		HLA-DMA	0.218785	3.08e-09		POLR2A	0.174463	4.24e-05		TMC8	0.0901536	1		BSCL2	0.30108	6.35e-116		GYG1	0.274572	1.99e-60
YIPF5	0.0349402	1		MZT2A	0.0601115	1		CAPZB	0.0356442	1		SKAP2	0.122757	3.72e-09		TSPYL1	0.0758876	1		PMVK	0.218718	2.28e-37		CDK2AP1	0.174387	1.16e-10		SYNE1	0.089883	1		C11orf31	0.301031	9.39e-13		CKLF	0.274384	2.01e-42
ZNF10	0.0348491	1		GEM	0.0600795	0.697855		MRPS35	0.0356067	1		GYPC	0.122645	0.00839242		SYF2	0.0757401	1		HMGN1	0.218459	4.62e-07		PLPP3	0.174265	7.68e-27		CXCL8	0.0897807	1		ATP13A1	0.300746	2.26e-80		CCT8	0.273947	2.57e-20
NKAP	0.0347608	1		ACSL1	0.0600654	1		C19orf43	0.0355522	1		AES	0.122614	0.00534739		GNB4	0.0756853	0.718818		EPRS	0.218104	2.78e-25		KLF4	0.173832	4.66e-05		CLEC2B	0.0896865	1		CADM1	0.300591	4e-224		CDV3	0.273606	7.66e-05
RPL3	0.0347258	7.75895e-22		IDS	0.0599968	1		YBX1	0.0354904	1		BOD1L1	0.12259	0.00062929		TRAF4	0.0754744	1		CTSZ	0.217805	8.77e-12		SAMSN1	0.173577	0.0210997		AP1G1	0.0896474	1		HMCES	0.299674	1.15e-65		ASNA1	0.273438	1.02e-32
MICU3	0.0347063	1		NR3C1	0.0598762	1		BLOC1S4	0.0354836	1		IFI27L2	0.122436	4.32e-07		NUP98	0.0753343	1		ADD1	0.217753	3.06e-15		HOTAIRM1	0.173563	8.09e-10		FAM117A	0.0895188	1		IGKV2-24	0.298468	0.000527504		IFI35	0.272617	3.01e-63
ZNF146	0.0347015	1		TBC1D9	0.05984	1		ADPRH	0.0354488	1		SGPP1	0.122407	6.51e-18		SOCS4	0.0751486	1		C7orf73	0.217464	1.48e-18		WDFY2	0.17236	2.69e-06		ABCA1	0.089457	1		RP11-279O9.4	0.298144	2.37e-135		UPF3A	0.27241	1.04e-21
2023-09-07	0.034696	1		BID	0.059826	1		APOA1BP	0.0354319	1		BACE2	0.122045	4.34e-16		IGKV3-11	0.0749306	1		SOD1	0.217244	4.12e-09		PGLS	0.171526	0.00303479		HIST1H1C	0.0894079	1		ACSS1	0.298138	3.12e-75		NDUFB2	0.27236	1.53e-08
VPS37B	0.034689	1		SRSF8	0.0598092	1		SNHG9	0.0353005	1		CYBA	0.121985	5.51e-05		SLC25A33	0.0747559	1		EIF3K	0.216952	4.56e-11		BLOC1S1	0.171195	0.00233141		SRSF11	0.0894044	1		SEL1L	0.297819	1.05e-77		TMEM147	0.271629	1.45e-26
NUBP1	0.034656	1		PTBP1	0.0597485	1		POLR2I	0.0352614	1		EIF3L	0.121496	0.214807		SMAD3	0.0747033	1		PDCD2	0.216861	2.8e-20		HN1	0.171133	0.000448652		RASGRP3	0.0891046	1		RP11-231C14.4	0.297744	7.74e-239		CCR10	0.271522	4.17e-115
TBC1D16	0.0345232	0.00233987		RHEB	0.0595759	1		DDX18	0.0352515	1		CALM1	0.121165	0.00130534		CCNH	0.0746555	1		TIAM2	0.216497	3.39e-68		HMOX1	0.171041	7.97e-14		PDE7A	0.0890972	1		TRAPPC1	0.297075	3.45e-20		RAB24	0.271307	6e-30
SNHG7	0.0343807	1		RBM17	0.0595651	1		FAM129A	0.035173	1		CUTA	0.12113	0.00280174		TRA2A	0.0745423	1		BAX	0.216306	6.3e-13		BCAP31	0.170796	0.00127687		AFF1	0.0890765	1		BLNK	0.296867	1.52e-41		PSMB8	0.271255	1.78e-10
SP2	0.0343755	1		TOP1	0.0595213	1		CD81	0.0351045	1		EP300	0.121063	1.7e-07		CASP9	0.074482	1		CCDC85B	0.215843	5.22e-11		TOLLIP	0.170667	1.73e-08		KCTD7	0.0890467	1		CKLF	0.296688	4.15e-64		HIBCH	0.270763	1.02e-71
TMEM117	0.0342631	1		OTUD4	0.059517	1		ATRAID	0.0349156	1		UPF3A	0.120917	1.52e-06		CCDC6	0.074476	1		MAP1LC3B	0.215811	1.51e-07		SH3TC1	0.170334	1.68e-10		ETS1	0.0889565	1		ATP5B	0.296006	2.24e-08		TCEA1	0.27065	2.43e-06
SPSB1	0.034226	1		FBRSL1	0.0593116	1		PRDM8	0.0348333	1		IKZF3	0.120917	1.31e-07		RP11-164H13.1	0.0742299	1.03e-12		MBP	0.215801	5.95e-14		NDUFA11	0.170171	0.00347749		CRY1	0.0888419	1		RALY	0.295698	1.7e-17		EIF2S2	0.270127	4.67e-12
XPNPEP1	0.0341524	1		STAG1	0.0591209	1		SLC16A3	0.0346507	1		DDX17	0.120708	0.002572		FBRSL1	0.0741445	1		PHB2	0.215552	1.06e-07		TAF10	0.170119	0.00428191		BAZ2A	0.0888327	1		LDHB	0.295208	4.9e-15		TPST2	0.269791	9.14e-76
CHMP3	0.0341137	1		RPS26	0.0591207	0.00014473		ECHDC2	0.0344876	1		APEX1	0.120685	1.01e-05		RP11-796E2.4	0.0741261	1		SERF2	0.215546	4.91e-22		CRY2	0.17002	6.58e-08		WDFY2	0.0888304	1		COMMD3	0.29459	8.95e-83		PARK7	0.269062	1.83e-06
CMSS1	0.0340965	1		PHF20	0.0591116	1		NDUFB1	0.0344276	1		BID	0.120562	9.75e-08		PABPC1	0.0740798	0.000215103		ATP5E	0.215414	5.94e-47		HMGB2	0.169988	0.0235899		UBAC2	0.0888167	1		RP11-1070N10.3	0.294411	1.92e-135		SELPLG	0.268514	4.78e-98
SEC62	0.034075	1		ZDHHC21	0.0590836	1		LYRM2	0.034397	1		PABPN1	0.120335	0.0413853		POMP	0.0740739	1		AIP	0.214987	6.2e-15		AC104024.1	0.169866	6.7e-15		SNRK	0.0888149	1		EIF3I	0.294332	1.7e-22		TIMM17B	0.26841	3.4e-26
TSR2	0.034011	1		ZBTB24	0.0590032	1		MESDC1	0.034368	1		MIEN1	0.120285	1.61e-06		TMEM263	0.0739309	1		PBXIP1	0.214592	2.18e-22		PEBP4	0.169091	1.34e-38		SLC11A1	0.0887719	1		SRPRA	0.294092	5.56e-18		APOBEC3G	0.267879	1.76e-36
ACP1	0.0339564	1		TPM4	0.0588959	1		TMEM63B	0.0343454	1		CYFIP2	0.120232	4.56e-07		BTBD9	0.0736849	1		ARHGAP30	0.214481	5.98e-23		GPR65	0.16902	0.000105725		IGKV1-9	0.0887211	1		NDUFV1	0.293492	3.68e-31		CCM2	0.267845	9.47e-32
CLCF1	0.033868	1		DENND4A	0.0588941	1		TES	0.0342378	1		ITPA	0.1202	4.48e-10		NIFK	0.0735509	1		RHOQ	0.213744	3.45e-15		MYL6	0.169005	6.19e-07		ERO1B	0.0882992	1		UBR2	0.293088	3.27e-74		PLA2G16	0.267238	8.94e-76
FAM120B	0.0337828	1		SRSF6	0.0588008	1		ATP1B1	0.0341395	1		TCF4	0.119919	0.00151514		UBE2O	0.0735411	1		LINC00493	0.213665	6.61e-11		CTA-29F11.1	0.168951	3.13e-07		KLF2	0.0881563	1		BANF1	0.292806	9.68e-39		NXPE3	0.267043	1.18e-62
ZNF91	0.03371	1		RBBP8	0.0587038	1		NAB1	0.0341201	1		RAB1B	0.119678	3.31e-07		WTAP	0.0734942	1		COX7B	0.21329	4.06e-09		SH3GL1	0.16859	2.9e-05		PSMA3-AS1	0.0881353	1		FNDC3A	0.292162	1.22e-70		FBXO18	0.266159	2e-53
POLR2K	0.033581	1		CLMN	0.0586574	0.000469409		MLST8	0.0341027	1		EIF4H	0.119624	0.00153874		PRRC2C	0.07346	1		PIH1D1	0.212379	1.29e-23		RAB29	0.168451	2.36e-05		AHR	0.0881068	1		C2orf88	0.291508	2.45e-202		COG3	0.265647	3.3e-26
TC2N	0.0334827	1		ZNF395	0.0586275	1		TERF2	0.0339839	1		HMOX1	0.119447	4.98e-24		TRABD	0.0733132	1		MCOLN2	0.212301	2.78e-40		KIF20B	0.168146	8.73e-07		DBF4	0.0880686	1		MRPS6	0.291423	1.77e-43		IGHV3-21	0.265622	1
ZNF136	0.0334222	1		RP1-313I6.12	0.058482	0.196609		MBIP	0.0339506	1		RUNX3	0.119408	1.19e-09		RHOBTB1	0.0732141	1.87e-08		ARL8A	0.211982	8.71e-21		TSPYL2	0.168134	0.000181976		CCNT1	0.0880449	1		NUDT5	0.29107	3.25e-88		BAK1	0.265335	1.5e-46
RPL37	0.0334196	9.01234e-25		HES4	0.0582796	0.808254		TMEM14A	0.0339359	1		LAPTM4A	0.119376	0.010619		EBLN3	0.0731888	1		JCHAIN	0.211293	4.68e-10		HOPX	0.167576	2.97e-06		THAP2	0.0880356	1		NEDD8	0.290529	1.38e-27		ANAPC5	0.265241	3.15e-20
INPP5K	0.0334131	1		EEF2	0.0582447	3.85e-07		PPP1R18	0.0339295	1		MGEA5	0.11936	0.000316017		APPL1	0.0731251	1		PSENEN	0.211102	3.44e-24		H2AFJ	0.167448	0.000896209		CITED4	0.0878784	5.7197e-05		CHST2	0.290021	1.99e-88		MRPL40	0.26486	4.31e-38
U2AF1	0.0332534	1		IFIH1	0.0582417	1		C16orf13	0.0339045	1		COX6A1	0.119333	1		SFMBT2	0.0730195	0.0403918		TAOK3	0.210882	1.63e-17		C12orf57	0.167406	0.00350609		RP11-624C23.1	0.0878642	1		NME1	0.289413	2.01e-54		COPG1	0.264643	4.77e-76
S100A8	0.033233	1		SNED1	0.0582284	0.119146		PURA	0.0337968	1		MAP2K2	0.119306	0.000429074		PIGB	0.0729935	1		CYB5R3	0.210837	2.61e-14		DCXR	0.167371	0.0159762		TRIM33	0.0878631	1		C10orf54	0.289019	3.74e-30		IGLV10-54	0.264503	1
ADPRM	0.0332204	1		EZH2	0.0581312	1		TMEM18	0.0337753	1		TBC1D9	0.119063	1.3e-11		RP5-1171I10.5	0.0727448	1		SOCS1	0.210173	1.15e-13		WASF2	0.167297	0.0254327		DUSP6	0.0878523	1		SHFM1	0.28889	2.46e-29		PAPSS1	0.263988	5.5e-48
RPL26	0.0331475	7.51994e-17		MRPS26	0.0580026	1		SLC2A4RG	0.0337595	1		PLEKHJ1	0.118909	1.4e-07		STT3B	0.0725396	1		VEGFB	0.209821	2.04e-10		PLEK	0.167084	0.0366244		ARHGEF7	0.0876556	1		NXPE3	0.288562	9.75e-102		SLC52A2	0.263934	1.07e-57
TCERG1	0.0331015	1		RPP21	0.0579888	1		PKHD1L1	0.0335888	1		SF3B6	0.118827	0.000411953		ZNF141	0.0724851	1		SRI	0.209814	5.32e-15		SUPT4H1	0.166604	0.000148182		ATRX	0.0875559	1		RP11-16E12.2	0.288232	6.84e-103		FKBP3	0.263197	4.48e-44
HLA-DRA	0.033058	0.0024839		ALKBH7	0.057981	1		MSN	0.0335821	1		FCRL5	0.118799	2.77e-09		ATP1B3	0.0724468	1		ISG15	0.209763	9.3e-17		DEK	0.166517	0.00607464		MT-ND1	0.0874278	4.10761e-07		PIM2	0.287594	1.27e-11		TMEM167A	0.262493	1.64e-28
PHF3	0.0329917	1		NAF1	0.0578694	1		ACAP1	0.033528	1		PTPN22	0.118784	2.71e-08		SIPA1L1	0.0724021	1		AMFR	0.209666	3.62e-16		C16orf72	0.166028	0.000529234		CCNK	0.08742	1		TYMP	0.287308	4.84e-41		TMEM156	0.261906	3.58e-14
SH3BP2	0.0329335	1		C9orf78	0.0577509	1		FBXO2	0.0335049	1		SYPL1	0.118726	0.000907791		CDKN2AIP	0.0721274	1		ATF4	0.209291	3.92e-10		SH3KBP1	0.165871	0.000927905		ARHGAP26	0.0873668	0.319058		PSMA4	0.287304	3.51e-50		HMGN3	0.261866	3.67e-14
TPK1	0.0329242	1		TICAM1	0.0577496	1		RRAGA	0.0333359	1		ANAPC5	0.118682	1.43e-06		ZNF10	0.0717093	1		UBE2G1	0.2089	4.45e-14		VASN	0.165796	1.84e-62		KANSL2	0.0871551	1		IGKV1D-33	0.287147	2.78e-13		RP11-124N14.3	0.261855	2.54e-18
MT-CYB	0.0329217	1.40371e-09		QKI	0.0576209	1		KRT10	0.0332942	1		KRTCAP2	0.118617	0.0230626		EBF1	0.0713739	1		OGT	0.208819	2.56e-15		YPEL3	0.165116	0.0127836		RLF	0.0871087	1		IGKV2D-29	0.287064	1.56e-08		CREB3L2	0.261651	1.89e-75
IP6K1	0.032892	1		GRPEL1	0.0575929	1		CLNS1A	0.033256	1		NENF	0.118608	1.83e-06		SPOCK2	0.0713009	1		AKAP13	0.207506	1.68e-07		HLA-F	0.165065	0.0232669		DNAJA1	0.0868961	1		TXNDC17	0.286991	2.44e-44		COL18A1	0.26158	2.3e-67
KLHL5	0.0327047	1		ISCA1	0.0575782	1		EIF3G	0.0331486	1		C5orf24	0.118531	2.09e-07		MAN1A1	0.0710902	1		NAA10	0.207389	2.99e-16		LINC00936	0.165022	0.00267026		QSOX2	0.0868519	1		ALKBH7	0.286692	2.62e-19		PRDX3	0.261342	2.47e-47
IREB2	0.0326924	1		WDR45B	0.0574832	1		NDUFA13	0.0331334	1		TWF2	0.118478	4.28e-09		ERO1B	0.0710119	1		FAM173A	0.20735	4.31e-22		PAK2	0.164931	0.0209308		SREK1	0.086784	1		ECHS1	0.286574	2.28e-78		IGHV3-11	0.261005	1.87e-05
RPS9	0.0326375	2.26474e-17		MSH6	0.0574421	1		KLF16	0.0331175	1		ORAI2	0.118371	0.00121456		EHD4	0.0709794	1		PSMC5	0.20732	1.29e-17		HCLS1	0.164851	0.0444388		SKAP1	0.086658	1		TPST2	0.286414	4.9e-99		TRAPPC2L	0.260645	4.31e-33
SMU1	0.0325496	1		SF3A1	0.0574307	1		RPL28	0.0329739	1.92e-21		ZNF296	0.118225	3.43e-07		CLK4	0.070975	1		FAM96B	0.206601	3.65e-12		EIF4H	0.164619	0.0437464		SCAF8	0.0865756	1		SLC1A4	0.28519	4.54e-97		MCTS1	0.260622	4.58e-50
COX16	0.0325165	1		STAT6	0.0573303	1		CR1	0.0329565	1		ATG101	0.118152	3.7e-07		HHIP-AS1	0.0709736	2.13e-29		EIF3H	0.205595	1.81e-07		LAMP1	0.164575	0.00041637		NR1D2	0.0865709	1		MRPS15	0.285141	3.03e-44		CLDND1	0.260321	2.42e-18
RBM3	0.0324914	5.29992e-05		SYNGR3	0.0573246	0.0904774		PLEKHF2	0.0329002	1		NLRC5	0.117987	5.88e-13		MAP3K2	0.0709716	1		DENR	0.205558	5.54e-19		WDR83OS	0.164059	0.0159857		PUM1	0.0862228	1		COA3	0.284923	1.23e-112		NME1	0.260239	2.83e-39
NDUFV2-AS1	0.0324897	1		ROCK1	0.0573242	1		GLOD4	0.0328854	1		SLC25A6	0.117767	1.51e-11		MORF4L1	0.0708002	1		DOK3	0.205423	7.27e-32		NDUFA3	0.164043	0.0226094		STK10	0.086215	1		CCM2	0.284867	5.03e-57		NCF1	0.260146	4.61e-05
GBP2	0.0324467	1		IRAK2	0.0572613	0.00440108		PELI1	0.0328029	1		FBXW7	0.117743	1.47e-05		SRSF10	0.0707946	1		TMEM160	0.205329	4.71e-15		SLC11A1	0.163979	1.03e-33		SMC5	0.0861021	1		TIMP2	0.28484	1.03e-68		ARF1	0.260101	0.00739545
PRKD3	0.0324056	1		TOP1MT	0.0572014	0.00497169		TCTEX1D2	0.0327775	1		ATP5F1	0.117715	0.00085656		PCNXL4	0.0707401	1		GTF3C6	0.205313	8.46e-18		NUDT4	0.163869	0.000546472		APLP2	0.0859947	1		TMEM160	0.284013	7.41e-40		GUK1	0.259853	0.00570191
WDR20	0.0323616	1		IGHV3-72	0.0571532	1		UTP18	0.0327719	1		ROMO1	0.117653	0.0113448		CXorf40A	0.0706869	1		IL27RA	0.205299	1.42e-14		TAOK3	0.163815	0.000624081		HMBOX1	0.0859617	1		IGHV3-53	0.283694	1.45e-16		ATRAID	0.259262	9.78e-23
LRIF1	0.0323085	1		CLEC17A	0.0571333	1		TADA2B	0.0327626	1		MAN2B1	0.117498	9.29e-07		KIAA1033	0.0705168	1		THOC7	0.205019	5.6e-23		CDK17	0.163728	0.00452437		RAB1A	0.0859535	1		C4orf3	0.283517	4.16e-15		HPGD	0.259056	1.25e-91
NUP88	0.0322817	1		QSOX2	0.057032	0.688611		NUDT2	0.032744	1		NIPA2	0.117426	1.96e-05		MYH9	0.0703748	1		MRPS24	0.204613	1.15e-12		HCST	0.163359	0.0657904		MAN1A1	0.0858755	1		FTSJ1	0.283464	7.42e-76		PSMA6	0.259034	5.29e-19
MORC3	0.0321287	1		EHMT1	0.0569187	1		PSMB8-AS1	0.0327278	1		TMEM70	0.117376	7.65e-09		CTPS1	0.0703363	1		ANXA7	0.204599	7.77e-14		PIP4K2A	0.162944	8.29e-07		GAK	0.0858512	1		HIPK2	0.282722	1.28e-58		COX6C	0.25903	0.00718482
OXT	0.0321095	1		BTAF1	0.0567882	1		NECAP2	0.0326575	1		VHL	0.117314	1.03e-10		SCML4	0.0702167	1		PSMB4	0.204445	1.69e-16		PCM1	0.162825	0.00676782		PAFAH1B1	0.0857508	1		CDK6	0.282377	2.38e-88		BSCL2	0.258791	9.42e-61
EID3	0.0320797	1		RAB3GAP1	0.0565674	1		COX6A1	0.0325201	1		HLA-F	0.117159	0.00738851		STK17B	0.0701091	1		MAF1	0.204419	4.43e-11		GNA13	0.16266	0.113888		IGLV2-11	0.0856891	1		TMEM167A	0.282224	2.54e-44		IQGAP2	0.258645	3.44e-25
HAT1	0.0320724	1		SIRT1	0.0565013	1		RABIF	0.0324684	1		NAMPT	0.117091	0.000736766		DKC1	0.0701057	1		TAF10	0.204133	1.29e-05		SUN2	0.162334	5.87e-05		ATP1B3	0.0856589	1		MCUR1	0.281698	7.76e-78		TRAPPC1	0.258494	1.9e-11
RP3-512E2.2	0.0320455	1		SOCS1	0.0564789	1		MED16	0.032407	1		SEC11A	0.117003	1.22e-05		IGKV1-8	0.0700183	1		SRPK2	0.203992	1.92e-12		TET2	0.162292	3.07e-06		PAX5	0.0855009	1		CDV3	0.281424	1.44e-09		MRPL57	0.258419	5.73e-25
PHF1	0.0319719	1		RALGAPA1	0.056473	1		SMIM7	0.0323143	1		GABARAPL2	0.116979	0.0179427		UBE2D3	0.0700091	1		PLAC8	0.203824	1.87e-07		CYFIP2	0.162187	0.00933487		CDK13	0.0854965	1		ALG3	0.281419	5.82e-93		COPB2	0.25816	2.02e-33
CNTNAP2	0.0319345	1		NCOR1	0.0564617	1		PHF23	0.0322187	1		AIP	0.116954	1.24e-05		ZCCHC11	0.0699595	1		PSIP1	0.203746	8.44e-16		MANBA	0.162037	0.0216374		SERINC5	0.0854716	0.10156		COPG1	0.281412	6.72e-108		NDUFA4	0.258069	0.00445846
PGM2L1	0.0318372	1		NAP1L1	0.056223	1		C12orf10	0.0322075	1		RNF145	0.116946	0.00236873		SRSF6	0.0699185	1		OST4	0.203629	2.92e-06		C1orf132	0.162008	9.2e-10		ZNF506	0.0854595	1		IFNG-AS1	0.281337	6.91e-120		POLR2E	0.258018	8.83e-25
MPC1	0.0318268	1		RBPJ	0.0561861	1		FLOT1	0.0321711	1		CCDC57	0.116741	1.37e-09		P2RY8	0.0699041	1		PDCD6IP	0.203561	2.9e-15		IFITM1	0.16142	0.176651		RAF1	0.0853567	1		IFI35	0.280979	1.4e-90		NCLN	0.25781	1.26e-61
VRK1	0.0317576	1		CSNK1D	0.0561621	1		C4orf46	0.0321091	1		COX14	0.116706	2.75e-06		DIRAS1	0.0698477	0.0302496		SNX17	0.203554	8.06e-23		GSTK1	0.16136	0.0596832		PPIL4	0.0850536	1		GSPT1	0.280144	9.31e-25		SLC1A4	0.257615	4.3e-58
ADPGK	0.0317365	1		MAPKAPK2	0.0560072	1		ATP5L	0.0320727	1		TMEM230	0.116683	3.49e-07		RP11-297B17.3	0.0697992	1		C12orf49	0.203437	3.92e-24		FAAP20	0.16118	0.00545729		ULK1	0.0849701	1		MYEOV2	0.280113	3.77e-20		FAM136A	0.25742	1.79e-33
TESK2	0.0317055	1		BCL11A	0.0559824	1		PGD	0.0319576	1		C17orf89	0.116649	1.49e-06		PRPS1	0.0696676	1		EVI2B	0.202774	5.92e-20		PTPRE	0.161178	6.58e-08		C1GALT1	0.084918	1		MZT2A	0.279907	5.14e-15		BLNK	0.257387	1.3e-21
PTBP2	0.0316955	1		HNRNPC	0.0559818	1		PIGC	0.0318184	1		MDH2	0.116523	0.000502801		ARF4	0.0696391	1		MIEN1	0.202581	1.66e-13		KMT2E-AS1	0.161033	0.000690444		PRR7	0.0848644	1		CCDC124	0.279843	1.55e-51		IGF1	0.256581	3.27e-127
RTCB	0.0315231	1		CDC73	0.0558282	1		SMKR1	0.0315305	1		CSK	0.116281	0.000369514		SIMC1	0.0694442	1		VPS29	0.202559	8.21e-16		MAP2K3	0.161004	0.00631035		TGFBR2	0.0848312	1		TSPO	0.278287	1.76e-27		NUDT21	0.256204	9.54e-29
PSMA1	0.0314453	1		NEU1	0.0557255	1		KRTAP5-AS1	0.0314837	0.000221301		PIN1	0.116263	5.13e-08		SP140L	0.0694245	1		DUT	0.202537	9.98e-16		SCAMP2	0.160878	0.000475012		HSPA2	0.0847338	3.81348e-07		NDUFA6	0.278265	1.29e-16		DENND1B	0.255892	6.99e-42
RASA2	0.0312534	1		OSBPL10	0.0556523	1		PCIF1	0.0314031	1		CAMK1D	0.116014	1.34e-05		LPXN	0.0692163	1		BBC3	0.202477	5.65e-18		CXorf40A	0.160846	2.28e-06		CEP85L	0.0847253	1		C19orf60	0.278255	2.35e-29		C11orf31	0.25579	2.38e-05
USP33	0.0311795	1		GEMIN4	0.0555486	1		RAB9A	0.0313475	1		KLF10	0.115891	0.00235317		MAD1L1	0.069121	1		SIGIRR	0.202448	4.22e-16		CCDC69	0.16082	0.00103108		THBS1	0.0846662	1		SCYL1	0.27799	5.66e-74		MCEE	0.255661	6.34e-106
RPGR	0.031167	1		HCG18	0.0554904	1		BMI1	0.0313466	1		SPTBN1	0.115751	2.8e-07		HMGN2	0.0690114	1		ATP6V1F	0.202336	6.42e-07		ARF4	0.160801	1		CAPZA1	0.0845125	1		SLC52A2	0.277672	2.75e-96		AP3D1	0.255152	9.24e-42
GRK5	0.0311047	1		RABGEF1	0.0554053	1		CD24	0.0313391	1		BCAP31	0.115717	0.000105633		DDX5	0.0690078	0.000126921		ABRACL	0.202269	1.12e-16		KDM4B	0.160526	0.137972		SIK1	0.0842283	1		TMEM156	0.277475	1.29e-25		ALDOA	0.25407	0.0167373
RERE	0.0310972	1		TNIP2	0.0553562	1		ZYX	0.0313176	1		WSB1	0.115601	0.0341061		MYBL2	0.0689753	1		TUFM	0.201551	4.43e-10		SLC44A2	0.160316	9.16e-05		SCAF11	0.0840995	1		GADD45GIP1	0.277421	4.19e-29		STOML2	0.254035	2.64e-26
UNK	0.0309918	1		UTRN	0.0552736	1		TMEM223	0.0312974	1		TMED3	0.115457	4.13e-09		UFL1	0.0689215	1		ERGIC3	0.201212	6.73e-09		CMIP	0.160226	1.13e-09		PARP14	0.0840941	1		HINT2	0.277335	1.32e-77		TXNDC17	0.253808	3.55e-23
CRTC2	0.0308038	1		ZCCHC11	0.055149	1		SMS	0.0312314	1		ISG15	0.115362	4.48e-07		UBE2F	0.0687279	1		POLR2I	0.200965	1.1e-14		GLIPR1	0.160157	0.00409336		DDX24	0.0840828	1		AHCY	0.277211	2.17e-61		CAPN2	0.253695	1.86e-37
NUP54	0.0307801	1		STK4	0.0551267	1		SCPEP1	0.0311229	1		RIOK1	0.115176	4.32e-05		RARA-AS1	0.068721	0.00984255		EHD1	0.20093	5.6e-18		EPC1	0.159615	0.0404948		RAB30	0.0839758	1		HYI	0.277054	2.44e-149		FNDC3A	0.253148	1.2e-47
COPRS	0.0307724	1		MAPK1	0.0550256	1		ATP5E	0.0310626	1		ELOF1	0.115023	5.13e-08		CDK6	0.0685997	1		ROMO1	0.20078	3.27e-07		FGD3	0.159155	3.67e-05		FBRS	0.0837421	1		WBSCR22	0.276909	2.12e-24		CHST12	0.253115	1.83e-62
PACS1	0.0307704	1		CYLD	0.0549492	1		SNHG8	0.0310257	1		RNF141	0.114601	4.18e-09		MYO1C	0.0684784	1		PAFAH1B3	0.200433	3.49e-31		CTSC	0.159145	0.000126077		REV3L	0.0837153	1		AC233755.1	0.276864	0.00347929		NUDT5	0.25307	4.39e-44
IGKV1-33	0.0307603	1		HSPA1B	0.0549236	1		SLC25A42	0.0309488	1		RNPEPL1	0.114592	6.94e-06		GNL3	0.0684607	1		PVT1	0.200337	1.21e-27		BPTF	0.159059	0.0295497		KAT6B	0.0836339	1		SYVN1	0.276576	1.08e-58		PDAP1	0.252529	6.88e-29
CPSF7	0.0307441	1		COTL1	0.0547904	1		IFITM1	0.0309005	1		KLF13	0.114586	0.000422574		BZRAP1-AS1	0.0684306	1		OTUB1	0.200241	5.08e-10		STX7	0.159058	0.000230352		BSDC1	0.0836301	1		PRKCSH	0.276482	1.9e-36		HMCES	0.252436	3.01e-40
SMIM19	0.0307088	1		CDS2	0.0546155	1		ATP5O	0.0307531	1		HSPA9	0.11452	0.0019218		GPR35	0.0683934	0.00133276		VCP	0.200186	1.47e-08		RIOK3	0.157506	0.0100981		CCDC84	0.083597	1		GOLGB1	0.274696	2.89e-26		NUGGC	0.252365	6.42e-159
LETM2	0.0306522	1		BBX	0.0545934	1		FAM35A	0.0307154	1		SGTA	0.114501	2.86e-10		ATP6V1E1	0.06835	1		HLA-DPB1	0.200155	2.38e-42		TIMP1	0.157461	4.44e-08		HBP1	0.0834968	1		ARF1	0.274434	1.64e-06		ELL2	0.251956	5.84e-13
MAPK1IP1L	0.0306451	1		RASSF5	0.0545337	1		LCK	0.0306612	1		COPE	0.114307	0.0147754		PARP8	0.0683412	1		P2RY8	0.200129	6.84e-14		AP2S1	0.157033	0.00551838		HEXIM1	0.0834374	1		IRF4	0.27442	1.02e-18		CACYBP	0.251865	1.08e-28
SNAPC1	0.0306187	1		IPO7	0.0545077	1		NIN	0.0306503	1		ADD1	0.114249	1.62e-05		NGLY1	0.0683402	1		ZFAND6	0.199938	5.04e-09		UBL5	0.15701	0.0625256		MICAL3	0.0833986	1		TMSB10	0.274312	1.01e-43		PDXK	0.25152	1.77e-20
ARRDC2	0.0305548	1		METTL8	0.0544754	0.0691066		KAT2A	0.0306418	1		PHKB	0.114114	2.58e-09		IGKV1D-33	0.068278	0.035527		IP6K2	0.199789	1.17e-17		SNX2	0.156879	0.165577		B4GALT1	0.0833074	1		PSMA3	0.273796	2.05e-40		CLINT1	0.251016	6.52e-17
RPL11	0.0304535	1.65317e-17		HECA	0.054462	1		FAM173A	0.030603	1		MYO1E	0.114102	1.76e-09		CNOT7	0.0682736	1		LSM10	0.199167	1.93e-19		ACAP1	0.156748	0.0342617		CD247	0.0832976	1		NOP10	0.273548	9.47e-18		GPS1	0.250913	1.53e-45
BRD4	0.0303373	1		DHX9	0.0543962	1		IMPDH1	0.0306001	1		SCP2	0.113784	6.74e-08		TAGAP	0.0682617	1		SP110	0.199163	4.41e-14		ANKRD12	0.156191	0.054624		FCHSD2	0.0832774	1		SDHA	0.273424	1.12e-51		HERC2	0.250405	3.83e-30
GABARAPL1	0.0302419	1		NGRN	0.0543803	1		IL27RA	0.0305951	1		PAK2	0.113626	0.00592138		SH2D3A	0.0682067	1		NUTM2A-AS1	0.198938	8.24e-17		HES6	0.155651	5.44e-19		DYNC1LI2	0.0832483	1		COG3	0.273345	4.84e-39		EIF3I	0.249768	9.77e-11
NLRP1	0.0302335	1		VOPP1	0.0543689	1		ZNF574	0.0305508	1		SYNGR2	0.113532	0.655303		ZBTB16	0.0682046	0.181701		ZNF296	0.198876	4.62e-17		NUCB1	0.155475	0.000682512		AKT2	0.0832124	1		R3HCC1	0.272877	2.79e-99		FABP5	0.249065	5.83e-22
RPS6KB1	0.0301932	1		FAM210A	0.0541824	1		MFSD5	0.0305432	1		ITPR2	0.113419	3.9e-09		INSIG1	0.0681901	1		CAPN1	0.198835	5.99e-27		RALGPS2	0.155304	0.219497		SMURF2	0.0831046	1		SELPLG	0.272685	5.35e-130		EBNA1BP2	0.248825	1.69e-49
ATG3	0.0301828	1		ERO1B	0.0540949	1		RNF167	0.030469	1		HADHA	0.113388	1.19e-05		IGHV4-39	0.068119	1		MTDH	0.198782	3.78e-06		BCL7C	0.154995	0.0167674		PSEN1	0.0830939	1		ACO2	0.272655	2.01e-52		MANEA	0.248736	1.44e-62
KIAA1958	0.0301804	1		NFKBIB	0.0540937	1		TIFA	0.0304581	1		PDCD2	0.113163	6.37e-08		WDR86	0.0680083	0.000776406		2023-09-07	0.198636	1.08e-06		DBF4	0.154935	0.0334756		SNRNP200	0.0829203	1		PSMB7	0.272544	5.46e-34		STUB1	0.24868	2.8e-20
2023-03-09	0.0301666	1		KBTBD8	0.053958	1		CDKN1A	0.0304172	1		TM9SF2	0.113093	4.7e-05		HIP1R	0.0679716	1		PIKFYVE	0.198435	3.59e-12		DRAM1	0.154712	1.92e-10		MIER1	0.0828981	1		PARK7	0.272542	1.9e-10		CISD2	0.248313	2.92e-24
TTTY15	0.0301637	1		ITPR2	0.0538928	1		ATP5J2	0.0303954	1		POLE4	0.113023	6.62e-07		PHIP	0.0676783	1		EIF3G	0.198418	1.34e-05		LRPAP1	0.154697	0.00172917		PDCD6IP	0.0828722	1		AP3D1	0.272508	1.44e-61		VOPP1	0.247582	1.89e-08
IGHV3-20	0.0301615	1		ANKHD1	0.0537027	1		GSTO1	0.0303907	1		NUTM2B-AS1	0.112936	1.89e-06		RHEB	0.0675972	1		MIIP	0.198356	8.36e-22		TNFRSF13B	0.154677	0.065414		2023-03-03	0.0828667	1		SUCLG1	0.272156	8.3e-59		RTN3	0.247269	1.81e-50
BIN3	0.0301099	1		HNRNPU	0.0536633	1		MGST3	0.0303525	1		ATP5G1	0.112885	8.64e-06		NTMT1	0.0675577	1		SERPINB6	0.198339	7.5e-45		AP2M1	0.154401	0.0204501		RUNX1	0.0828353	1		C4orf48	0.272138	1.35e-24		H1FX	0.246942	0.000104314
IGHV4-31	0.0300749	1		HIVEP1	0.0536483	1		DCTD	0.0303412	1		IGLV1-51	0.112882	1		SASH3	0.0671136	1		TNFAIP8	0.198261	2.85e-13		IER5L	0.154256	2.35e-10		EPC2	0.0828156	1		RNASEH2C	0.271341	4.5e-50		BAG1	0.246812	2.08e-31
FAM175B	0.0300125	1		RPS6KA3	0.0535748	1		EIF3L	0.0303194	1		MT-ND4	0.11276	6.82e-12		COA1	0.0670217	1		CTSS	0.19816	1.06e-06		PPP1R16B	0.154239	1.3e-05		ATAD2	0.0828101	1		BCKDHA	0.271097	1.76e-92		ICT1	0.246676	8.59e-53
L3MBTL3	0.0299394	1		POLD1	0.0535263	0.261397		MIS18BP1	0.0303024	1		ZNF581	0.112702	1.64e-06		SLC16A7	0.0670032	1		SPCS1	0.197851	8.55e-09		NFATC1	0.154059	0.000543132		NRIP1	0.0827857	1		PTP4A2	0.271036	1.45e-15		SURF1	0.246647	3.14e-25
SP140L	0.0299191	1		CCDC6	0.0535215	1		DUS1L	0.0302986	1		TIMM13	0.112682	1.35e-06		SLC50A1	0.0669775	1		AUP1	0.197768	8.89e-08		GLTP	0.153829	3.34e-05		TRIM22	0.0827685	1		MRPS16	0.270558	3.98e-51		MRPS6	0.246508	3.34e-25
TRAPPC2P1	0.0299063	1		DFNB31	0.0533822	0.00628603		MAL	0.0302826	1		SUPT5H	0.112678	5.79e-06		CCDC14	0.0669752	1		HLA-DPA1	0.197565	1.86e-30		ITSN2	0.153813	0.372768		ANKRD12	0.0826126	1		UBA1	0.270444	1.08e-42		ZBTB8OS	0.246288	1.35e-37
PARP14	0.0298748	1		ZNFX1	0.0533515	1		PSMC5	0.0302807	1		PPP6R1	0.112615	7.28e-12		GTPBP1	0.0669235	1		DUSP22	0.197512	3.68e-11		DDX17	0.153785	0.0983134		NCBP3	0.0825724	1		CISD2	0.270419	1.72e-33		KCNK6	0.246164	2.88e-109
CNOT1	0.0298394	1		TRIM22	0.0533187	1		MYO1G	0.030196	1		ALOX5	0.112612	2.83e-09		FAM3C	0.0668755	1		OCIAD2	0.197488	3.95e-14		BSG	0.153458	0.024141		CEP78	0.0825667	0.00681891		CBWD3	0.270393	1.28e-196		COMMD1	0.246022	3.35e-38
APPL2	0.0298292	1		RAPGEF1	0.0533167	1		VIM	0.0301421	1		KIAA0125	0.112594	0.000450694		U2AF1	0.0668576	1		CCT8	0.197253	8.48e-14		BRD2	0.153147	0.23459		BCL9L	0.0825238	1		DCTN3	0.269844	1.58e-31		CBWD3	0.244199	5.66e-124
ZNF100	0.0297891	1		RSBN1	0.0533056	1		TMEM14B	0.0301384	1		TMUB1	0.112423	5.11e-05		C5orf24	0.0667783	1		C14orf166	0.197224	4.59e-07		SH3BP5	0.153061	0.0818079		TMEM259	0.0825095	1		LTK	0.268832	1.02e-109		UBL7	0.243999	7.77e-28
FAM175A	0.0295602	1		FNBP4	0.0532679	1		IGLV3-25	0.0301262	1		ARHGEF1	0.112322	0.00312858		ATP6V1C2	0.0665738	2.01e-07		MOB1A	0.196716	2.65e-07		TPP1	0.153008	4.46e-07		PHLDB3	0.0825065	1		TXNL4A	0.268652	5.99e-13		PRDX6	0.243865	3.04e-09
KLHL24	0.0295529	1		HLA-DQA1	0.0532112	1		TRMT6	0.0299855	1		PCED1B	0.112314	2.56e-10		ZCCHC10	0.0665611	1		HP1BP3	0.196592	9.44e-09		SOX5	0.152924	2.83e-31		SNHG7	0.0824781	1		AAMP	0.268508	7.52e-56		GCSH	0.243441	7.42e-88
IGFBP4	0.0294733	1		ITPK1	0.0531926	1		SH2B2	0.0298305	1		MYO9B	0.112304	3.54e-06		HBS1L	0.0664464	1		TMEM219	0.196429	1.15e-12		FUNDC2	0.152913	0.00764402		EIF4A1	0.0824527	1		NTAN1	0.268483	2.7e-67		IGHV3-48	0.242592	0.203142
HLA-DOA	0.0294528	1		SLC20A1	0.0531751	1		LMO2	0.0298284	1		NDUFA1	0.112253	1		HLA-DQB1	0.0663733	1		RP5-887A10.1	0.196133	5.15e-16		ETNK1	0.152381	0.000829329		NOCT	0.0824182	1		MRPL34	0.268215	3.6e-57		SLC25A39	0.242575	3.9e-18
LARP7	0.0294331	1		AKIRIN1	0.0530989	1		EXOSC9	0.029823	1		PPP4C	0.112023	0.000516931		TAF1D	0.0662264	1		LAT2	0.195989	2.79e-15		APMAP	0.152368	1.86e-11		TIPARP	0.0823736	1		HEXA	0.267783	1.69e-48		COX7A2L	0.242398	1.89e-14
TIGD5	0.0294008	1		ZNF148	0.0530244	1		NRM	0.0298143	1		COX7A2L	0.111918	0.000257315		HLA-DRA	0.065982	1		NOP10	0.195934	5.73e-09		CCPG1	0.152248	0.000153598		STK40	0.0821578	1		MRPL41	0.266926	1.78e-27		IGHV3-53	0.242398	1
TRIM56	0.0293924	1		TOB1	0.0529743	1		MRFAP1	0.0297611	1		TGIF1	0.111866	4.91e-05		GAK	0.0658562	1		CTSA	0.195723	1.07e-24		CCNT1	0.152135	0.0029905		CLASP2	0.0816909	1		USP48	0.266726	1.41e-46		PSMA2	0.241673	2.1e-29
FAM177B	0.0293897	1		AC074289.1	0.0529511	1		CCDC92	0.0297045	1		KDM2A	0.111483	0.000345781		GNA15	0.0657064	1.62e-11		CSNK2B	0.195219	1.52e-08		SLBP	0.151527	0.512623		ISG15	0.0816714	1		SF3B2	0.266561	1.64e-15		RASGRP3	0.24116	1.15e-21
ADARB1	0.0293429	1		TNRC6B	0.0529105	1		RGS10	0.0296275	1		TMEM243	0.11146	0.266835		RPS6KB1	0.0656494	1		PSMD8	0.195188	7.97e-10		CCSAP	0.151013	3.87e-13		GFPT1	0.0816582	1		ORMDL3	0.266497	9.15e-82		NDUFB8	0.241116	1.93e-27
CEP295	0.0292671	1		MAML2	0.0528987	1		NTNG1	0.0296085	0.000307788		MPG	0.111381	6.41e-07		TFDP2	0.0655617	1		PRDX6	0.195093	4.26e-08		RNF138	0.150978	0.00730541		MAP2K4	0.0816388	1		MVP	0.26606	4.31e-65		ATP5F1	0.241066	2.77e-09
MAML3	0.0292575	0.491409		CCT2	0.0527834	1		WBP2	0.0295305	1		BASP1	0.111286	0.104874		NOP16	0.0655139	1		CAMK1D	0.194909	7.54e-13		SRRM2	0.150914	0.00604562		FOXO3	0.0815658	1		HN1	0.265993	3.57e-36		C1orf186	0.241048	5.35e-36
APOM	0.0292428	1		MDFIC	0.0527634	1		PSMG2	0.0295198	1		HPCAL1	0.111262	1.42e-10		2023-03-03	0.0654987	1		COX7A2	0.194852	0.000401143		SMC6	0.150538	0.0345716		SKIV2L2	0.0813762	1		IRF7	0.265849	1.35e-49		ATP6AP1	0.241032	8.5e-36
PPARD	0.0292363	1		CCNT1	0.0526804	1		C19orf70	0.029445	1		BUB3	0.111234	8.79e-05		SQLE	0.0654904	1		PKN1	0.194646	3.5e-15		NIPSNAP3B	0.150488	5.18e-21		STAG1	0.0813474	1		AP2S1	0.265528	9.62e-32		MRPL55	0.240989	3.19e-34
TMEM192	0.0292324	1		TNFRSF10B	0.0525584	0.207472		ZC3H12A	0.0294215	1		FAM49B	0.111229	0.000205709		PHF10	0.0652973	1		EED	0.194446	2.13e-19		CCND3	0.150113	0.00181609		NUMA1	0.0813465	1		CREB3L2	0.265204	3.23e-98		CXXC5	0.240092	1.15e-08
ZNF431	0.0291523	1		GLS	0.0523889	1		KATNA1	0.0294175	1		PRKX	0.11118	2e-08		AFF1	0.0651324	1		FLOT2	0.194361	2.25e-17		TSEN54	0.150047	2.44e-12		RASSF5	0.0813221	1		GLRX5	0.264688	1.96e-49		AHNAK	0.239156	0.00399336
C16orf74	0.029144	1		LTB	0.0523109	1		RPS17	0.029395	1		MRPL21	0.111155	1.04e-07		PITHD1	0.0648009	1		DAAM1	0.194151	2.54e-29		BLOC1S6	0.15003	0.0242147		HIST2H2AA4	0.0812585	1		C1orf186	0.26426	2.53e-53		INPP4A	0.238864	2.06e-65
FYN	0.0291125	1		ZNF736	0.0522974	0.374863		TNRC6B	0.0293215	1		SPOCK2	0.110993	4.74e-05		HBP1	0.0647609	1		OSTF1	0.194108	9.39e-16		IFIT2	0.150004	5.41e-19		PBRM1	0.0811463	1		NMRK1	0.263848	3.44e-97		TIMM13	0.238601	7.81e-22
SON	0.0291038	6.40234e-05		PFKFB3	0.0522583	1		PPP6C	0.0293118	1		PHB	0.110988	5.81e-07		ARID4B	0.0646612	1		LYL1	0.193785	1.37e-18		PHYKPL	0.149986	0.00755526		ZNF76	0.0810962	1		MYL6	0.263828	1.92e-11		HINT2	0.238331	2.54e-38
C9orf72	0.0290742	1		MAFF	0.0521274	1		IRAK2	0.0292914	1		PSMF1	0.110962	3.07e-05		FAM26F	0.0646531	1		BLOC1S2	0.193746	6.3e-12		ZNF318	0.14948	1.36e-07		CREB1	0.0809915	1		NDUFS3	0.263701	1.63e-41		MRPS16	0.237961	6.08e-31
VAMP7	0.0290271	1		CECR7	0.0520659	0.485548		MIAT	0.0292911	1		PPDPF	0.110943	0.113914		RAB11FIP1	0.0646486	1		CYC1	0.193711	4.05e-12		PPP2R5C	0.1494	0.0503099		FRYL	0.0808509	1		IGKV2-28	0.2636	1.02e-05		NAA10	0.237763	1.86e-20
POGZ	0.0288173	1		SYNJ2	0.0517962	1		DYNLRB1	0.0292672	1		UQCRC1	0.110871	2.47e-05		C10orf54	0.0644536	1		PPP1CC	0.19356	3.35e-08		CAPZB	0.149369	0.598478		SIAH2	0.0808467	1		ATP6AP2	0.263425	1.41e-38		CHST2	0.23746	7.93e-53
HIST2H2AC	0.0287742	1		HMGA1	0.0516815	1		PTAFR	0.0292414	1		PRMT1	0.110646	5.08e-05		ADARB2	0.064436	4.87e-18		MBD4	0.1935	6.03e-13		RAB4A	0.149337	0.0105229		IGHV3-15	0.0808185	1		ME2	0.263342	4.18e-68		NDUFS2	0.237386	4.69e-39
U2SURP	0.0287335	1		PLEKHA3	0.0516645	1		ACSL1	0.0291568	1		PHYKPL	0.110606	8.97e-07		CEBPZ	0.0642929	1		UGCG	0.193407	7.65e-14		GLS	0.149109	0.146714		OTULIN	0.0808163	1		RPS6KB2	0.263044	1.09e-61		MRPL23	0.236591	2.7e-33
CAAP1	0.0286939	1		EAF1	0.0515715	1		SP110	0.0291492	1		PRKDC	0.110584	8.72e-08		PFKFB3	0.0642623	1		AC104699.1	0.193165	3.88e-30		CYB5R3	0.149028	0.0396823		PPP1R9B	0.0804287	1		POLR2J	0.26301	1.27e-36		PHB	0.235962	6.42e-19
UBE2V2	0.0285162	1		MKLN1	0.051561	1		FBXL14	0.0290783	1		MRPS6	0.110523	1.31e-05		SELO	0.0642381	1		PCBP2	0.192921	3.28e-06		GRAP	0.148998	1.4e-12		CLEC2D	0.0803522	1		SDHC	0.262973	5.24e-54		NTAN1	0.235786	2.89e-45
PAX5	0.0285049	1		DDX39A	0.0515599	1		IL2RA	0.0290702	1		PCBP1	0.110497	1		SP100	0.064189	1		LINC00936	0.192802	5.53e-11		MCM5	0.148838	0.00658532		CREBBP	0.0803194	1		CHMP2A	0.262564	5.39e-35		IGHV1-18	0.235677	1
SLC9A8	0.0284111	1		CCDC50	0.0514841	1		FAM195A	0.0290535	1		C9orf78	0.110402	0.00274249		PTPRK	0.0641033	0.119164		H2AFV	0.192731	7.69e-08		SGK223	0.148434	4.34e-28		GBP4	0.0802667	1		GSTM2	0.262533	6.64e-64		STX11	0.235629	8.3e-39
SIN3A	0.0283884	1		CARD11	0.0514666	1		NT5DC1	0.0289417	1		GNB5	0.110323	1.36e-06		PIP5K1B	0.0640022	1		TSC22D4	0.192692	3.92e-20		TIGD3	0.148405	5.05e-45		SOD2	0.0802505	1		H2AFZ	0.262484	1.73e-13		MRPL37	0.235058	6.65e-35
ZNF480	0.0283594	1		SRRM2	0.0513989	1		S100A11	0.0288923	1		TMEM147	0.110201	7.33e-06		PRPF4	0.063991	1		POU2F2	0.192641	2.72e-08		RAP2C	0.148206	5.34e-05		RB1	0.0801274	1		CBX4	0.262442	1.95e-34		C10orf54	0.234054	1.65e-18
NAA16	0.02824	1		UGCG	0.0513229	1		CFAP36	0.0288682	1		TMEM87A	0.110171	6.45e-07		AZIN1	0.0639093	1		LSM7	0.192467	3.84e-05		LGALS1	0.147742	1		ATP8A1	0.0801199	1		C17orf62	0.262251	1.6e-35		DCTN2	0.233926	2.36e-27
CEPT1	0.0281954	1		FABP5	0.0512205	1		POLR2J	0.0288594	1		DCTPP1	0.110057	2.51e-10		FAM133B	0.0638129	1		TERF2IP	0.192253	6.95e-06		CASP8	0.14743	0.0149227		OFD1	0.0799997	1		REXO2	0.261599	1.03e-74		C17orf62	0.233908	1.16e-28
RPL10A	0.0281674	2.09213e-06		RP11-489E7.4	0.0511977	1		CCDC109B	0.0287284	1		UFC1	0.110035	0.0202994		LEPROTL1	0.063766	1		JAK1	0.192214	0.000176109		ARL6IP5	0.147378	0.169395		CNOT6L	0.079995	1		CXXC5	0.261344	6.08e-17		RHOQ	0.233895	4.35e-19
TRIM13	0.0281489	1		CTSS	0.0511149	1		HDAC2	0.0287149	1		GNG5	0.110017	0.00789315		LDHA	0.0637337	1		ANAPC16	0.192132	7.93e-06		ENSA	0.147365	0.324611		HNRNPU	0.0799427	1		ELL	0.261157	4.39e-55		DENND5B	0.233181	1.49e-30
PELI2	0.0280505	1		SLC25A3	0.0510878	1		CSNK1G3	0.0286819	1		PPM1G	0.109836	2.09e-05		FAM111B	0.0636237	0.436495		SNRPC	0.192089	1.17e-12		RP11-231C14.7	0.147221	0.0095559		METTL16	0.0798568	1		MRPL28	0.260928	5.58e-53		CCT7	0.232878	5.73e-20
ZNF141	0.0279752	1		A1BG	0.0510805	1		DEDD	0.0286654	1		TAGLN2	0.109677	5.7e-08		SLC36A4	0.0636068	1		IGHA1	0.191948	8.73e-11		SIPA1L3	0.146744	0.00289492		DIP2B	0.0798198	1		DESI1	0.260748	1.33e-87		PSMB7	0.23277	5.19e-21
FAM73A	0.0279301	1		CREBBP	0.0509473	1		PSMG1	0.0285197	1		NXT1	0.10966	0.00341696		PAM	0.0635448	0.00197013		ZNF821	0.191879	7.55e-16		TMF1	0.14673	0.0558686		PTP4A1	0.0797675	1		TIMM17B	0.260715	4.39e-32		GHITM	0.232516	2.92e-09
RPS28	0.0278757	7.68535e-13		TRAPPC10	0.0508972	1		PARVB	0.0284273	1		CPNE5	0.109577	9.1e-06		UFM1	0.063434	1		CHMP2A	0.191812	3.22e-16		JUNB	0.146626	8.81e-14		OPA1	0.0797556	1		C20orf24	0.260435	9.69e-26		MRPS15	0.232283	4.91e-26
NIFK	0.0278568	1		CHD4	0.0507879	1		CSTF2	0.0283563	1		CFLAR	0.109548	0.0043627		MEF2D	0.0633911	1		EIF3F	0.191803	2.81e-10		CCDC12	0.14646	0.495183		PRPF4B	0.0797056	1		PPP1CC	0.259859	2.28e-15		C5orf56	0.232223	3.8e-41
RPS21	0.027828	4.16215e-09		TDG	0.0507568	1		RPL18A	0.028343	1.76e-06		POMP	0.109373	0.140116		ATXN7L3B	0.0633784	1		NEAT1	0.191801	2.09e-05		PTPN2	0.146263	0.199902		NUDT4	0.0795988	1		GLG1	0.259283	6.55e-50		CBWD2	0.231857	3.87e-27
RPS12	0.0277689	2.67171e-09		CHD2	0.0507014	1		MEF2C	0.0283413	1		GEMIN7	0.109222	1.12e-07		IVNS1ABP	0.0632462	1		RALBP1	0.1918	9.16e-23		DUSP8	0.145932	1.74e-05		KIDINS220	0.0795451	1		DEF6	0.259121	8.03e-47		BCKDK	0.231385	8.49e-67
HABP4	0.0277602	1		SENP5	0.0506989	1		ESD	0.028223	1		EIF3D	0.109105	0.440195		C17orf49	0.0631096	1		BCL7C	0.191443	3.44e-13		IL16	0.145905	0.314568		KIAA0430	0.0792353	1		IGHV4-28	0.259112	7.48e-07		PDCD2	0.230187	5.38e-24
RP9	0.0277253	1		ZNF10	0.0506139	1		UBL5	0.0282085	1		STK17B	0.109047	1		GAB2	0.0630779	1		RAB3GAP2	0.19142	4.43e-21		FOSL2	0.145823	0.00153497		KHNYN	0.0790698	1		POLR2E	0.25904	1.45e-36		GSDMD	0.230142	1.14e-38
RPUSD2	0.0277024	1		MORF4L2	0.0504841	1		ITGAM	0.0281863	1		PTPN18	0.109018	7.29e-08		TOP1	0.0630563	1		ITPA	0.191404	3.97e-19		INPP5F	0.14576	3.46e-08		FAM177B	0.0789744	1		SAR1B	0.258914	9.49e-60		ETFB	0.229967	2.02e-23
TTC17	0.0276935	1		AP3B1	0.0504698	1		MED28	0.0281584	1		NDUFA12	0.109007	0.000133704		RAP2C	0.0630316	1		TXN2	0.190991	2.56e-18		RPS27L	0.145755	0.120477		TNIK	0.0789699	0.228257		SNRPD3	0.258401	4.69e-31		LRP10	0.229606	5.81e-24
KAT7	0.0275954	1		PRRC2B	0.0504441	1		DAAM1	0.028027	1		FIS1	0.108909	0.0153491		TNRC6C	0.0629784	1		ADH5	0.190777	2.48e-23		SS18L2	0.14567	0.274638		BBX	0.0788905	1		MCTS1	0.258357	8.18e-70		ERO1A	0.229509	9.6e-48
RPL37A	0.0275839	1.61051e-08		YWHAZ	0.0503945	1		UBXN11	0.0279642	1		HOTAIRM1	0.108792	4.16e-11		RIOK1	0.0629051	1		PDE7A	0.190723	3.84e-11		RNF213	0.145481	0.0728367		SRSF6	0.0786695	1		FKBP8	0.258171	1.01e-13		PPM1G	0.229339	7.36e-22
ZNF507	0.0275806	1		ZBTB21	0.05032	1		SSU72	0.0279009	1		FUT8	0.108566	2.65e-07		QKI	0.0628717	1		PRR5	0.19029	2.51e-51		AC007246.3	0.145449	3.96e-28		NFAT5	0.0786325	1		CPNE1	0.258136	4.26e-45		MRPS12	0.228968	1e-24
NACA	0.0275533	8.63261e-08		DAP	0.0502586	1		PRR34-AS1	0.0278718	1		SEL1L3	0.108548	0.00491832		RP11-147L13.15	0.0628682	1		KHDRBS1	0.189963	5.53e-06		SFT2D2	0.145134	0.0012426		HELZ	0.0786239	1		C16orf13	0.25781	1.45e-33		C19orf60	0.228917	3.02e-12
ZNF254	0.027552	1		NBPF26	0.0502169	1		LINC01480	0.0278164	1		MCOLN2	0.108545	5.72e-15		MDM4	0.0627659	1		ILK	0.1898	5.02e-23		FUS	0.144956	0.693541		ARFGAP2	0.0785389	1		ADI1	0.256538	6.97e-57		ARPC5	0.228403	5.34e-15
MACROD2	0.0275244	1		S100A9	0.0502027	1		RP11-25K19.1	0.0277749	1		FAM65B	0.108378	0.00252354		GALR2	0.0626879	0.00122013		KIAA2013	0.189705	1.85e-19		OST4	0.144838	0.128035		MBTPS1	0.078451	1		TMEM238	0.256324	2.25e-41		ACAT1	0.228301	6.81e-60
LLPH	0.0275115	1		SRSF11	0.0501999	1		FAM110A	0.0277287	1		PHACTR1	0.108364	0.00269921		AP001055.6	0.0626524	1		UQCRQ	0.189562	1.86e-07		DENND1B	0.144753	2.11e-05		ITGA4	0.0783228	1		RBBP4	0.256227	1.37e-25		TM9SF2	0.228299	5.62e-15
USP37	0.0275013	1		PHF5A	0.0501922	1		EYA2	0.0276942	0.0662611		PTOV1	0.108228	1.61e-05		PAK1	0.0625834	1		MAP4K4	0.189233	1.5e-11		IFNAR2	0.144739	0.0102506		DIRC2	0.0783129	1		LARP1B	0.256112	7.41e-75		IRF2	0.228241	2.09e-33
PCIF1	0.0274718	1		TMEM259	0.0501808	1		RBM48	0.0276555	1		PPIB	0.108149	3.82e-05		ZC3H7B	0.0625795	1		TRAPPC6A	0.189108	3.36e-12		PPP1CC	0.144517	0.493628		TSPYL4	0.0780683	1		GGH	0.256045	2.37e-145		FBXW5	0.228132	4.67e-28
FOXK1	0.0273489	1		IVNS1ABP	0.0501023	1		CUL1	0.0276234	1		NOTCH2	0.108065	1.64e-09		NOL10	0.0625681	1		PTPN1	0.188744	8.26e-05		CTDNEP1	0.144354	0.0969189		FAM208A	0.0778999	1		UAP1	0.255793	1.4e-59		COQ4	0.227661	4.74e-37
ZNF606	0.027343	1		FBXO21	0.0499815	1		GRPEL1	0.0275715	1		USP6NL	0.107991	1.15e-06		TIMP2	0.062559	1		SMDT1	0.188744	0.000159602		PDPK1	0.144347	1.67e-06		RLIM	0.0778979	1		IL2RG	0.255216	4.91e-10		UBE2L3	0.226534	9.45e-14
MAPK13	0.0273347	1		TRIM39	0.0499655	1		DYRK2	0.0275594	1		KDM4B	0.107827	0.0153335		MAML3	0.0624885	1.07e-08		MGAT4A	0.188648	1.21e-18		SIPA1L1	0.144282	0.0532275		LEF1	0.0778965	1		PSMD9	0.255154	1.66e-45		MRPL20	0.2265	1.6e-17
ZNF677	0.0273282	1		PCBP3	0.0499199	0.0281568		NR1D1	0.0275288	1		YTHDF2	0.107723	1.34e-05		CD69	0.062468	1		TOMM5	0.188382	2.8e-07		ITGB1	0.144022	0.00215291		COQ7	0.0778599	1		PSMA2	0.254406	9.38e-42		MTG1	0.226452	6.87e-39
DDX3Y	0.0270484	1		PNP	0.0499036	1		HERC5	0.0274148	1		PPP2CA	0.107578	0.0332006		SEC23B	0.0623397	1		VPS51	0.188308	2.55e-09		DUSP22	0.14395	0.208337		OGFRL1	0.0777343	1		NDUFB9	0.254314	3.55e-11		RP11-290F5.1	0.226256	1.58e-135
APH1A	0.0270257	1		EIF4G2	0.04988	1		DSE	0.0273748	1		AMFR	0.107524	3.32e-05		TOPORS	0.0622965	1		CUX1	0.188164	1.14e-16		PPP1CB	0.143889	0.436579		ZNF821	0.0776933	1		DNAJC7	0.254206	4.03e-31		MRPS11	0.226183	7.09e-50
MTMR3	0.0270058	1		HLA-A	0.049753	4.24e-07		SNRPN	0.0273685	1		ATP6V0C	0.107444	1		SYPL1	0.0622002	1		GNG7	0.188139	1.13e-07		TGOLN2	0.14387	0.0884123		PTBP3	0.0776687	1		CBWD5	0.253977	5.3e-38		SYVN1	0.225882	2.9e-30
SENP1	0.0269696	1		CHSY1	0.0497195	1		TERF2IP	0.0269747	1		IGLV2-14	0.107335	1		WDR36	0.0621745	1		IKZF3	0.188103	5.68e-13		CDC40	0.14375	0.23526		SPG7	0.0776611	1		KCNK6	0.253663	1.22e-146		RALY	0.225697	4.29e-06
KCNH8	0.0268796	1		NDRG1	0.0497173	1		NOL12	0.0269695	1		TMEM131	0.107141	6.26e-07		MS4A1	0.0621151	1		RAB24	0.188067	6.19e-15		SLAMF7	0.143734	0.00539808		RP2	0.0774673	1		NCF1	0.253291	2.56e-07		EBPL	0.225546	1.31e-29
RP11-108M9.4	0.0268545	1		ADNP	0.0497018	1		HBB	0.0268197	1		BLK	0.107091	0.0762826		UTF1	0.0620538	3.15e-12		UQCRFS1	0.187948	9.57e-06		ATP6V1F	0.14361	0.682416		C18orf25	0.0774074	1		RHOQ	0.252829	5.06e-31		GADD45A	0.225445	6.48e-29
CSTF2T	0.0268046	1		CBFA2T3	0.0496875	1		FAM134A	0.026689	1		CCT5	0.106907	1.04e-05		APOLD1	0.0620417	1		RBCK1	0.187838	1.61e-15		ZYX	0.143564	0.00475182		DNM1L	0.077325	1		PARM1	0.252705	6.02e-98		ALG14	0.225129	3.38e-92
ANKAR	0.0267936	1		WNT10A	0.0496627	0.620353		SEMA7A	0.0266062	1		CARD16	0.106867	3.49e-07		RLF	0.0618826	1		RAB2A	0.187814	4.18e-09		LRP10	0.143548	0.0580898		GABARAPL1	0.0773142	1		OAZ1	0.252686	5.4e-07		MYL6	0.224902	0.000425858
AGFG1	0.0267827	1		COPS2	0.0496074	1		GCSAM	0.0265619	1		TIGAR	0.106865	2.5e-09		PCGF5	0.061842	1		RNASEH2B	0.187804	9e-16		PTPN18	0.143467	0.00361878		CNOT2	0.0772974	1		SLC25A39	0.252598	2e-39		EMC7	0.224732	4.93e-17
DBF4	0.0267523	1		TGIF2	0.049527	1		KRTCAP2	0.0265221	1		MAZ	0.106758	1.89e-05		SRRM2	0.0618379	1		RNPEPL1	0.187687	4.21e-13		MX2	0.143261	3.71e-14		FBXL17	0.0772361	1		IGHV4-34	0.252271	0.0317958		SNRPD3	0.224628	1.82e-15
KIAA0922	0.0267505	1		C1orf162	0.0495181	1		TBC1D12	0.0265175	1		FAM96B	0.106743	0.00203141		CCL4L2	0.0618101	0.0702375		C17orf62	0.187586	4.69e-15		SPTAN1	0.143102	0.193604		RNF125	0.0770377	1		AHNAK	0.251845	1.82e-05		VAMP5	0.224534	4.59e-29
ERMN	0.0267468	1		ANKRD11	0.0495127	1		ANKH	0.0264558	1		TAF10	0.106678	1		THRB	0.0617473	2.12e-06		ADAM8	0.187171	1.34e-23		PSPC1	0.142906	0.00745356		SFPQ	0.0769387	1		STUB1	0.251757	7.96e-32		GTF3C6	0.224493	7.28e-20
BRI3	0.0267244	1		VEGFB	0.0494882	1		IFI27L2	0.0264147	1		PSAP	0.106647	0.030229		MTMR6	0.0617449	1		LSM2	0.186703	6.55e-13		FOXK2	0.142747	0.000533217		PDE4DIP	0.0769218	1		LDHA	0.251678	6.29e-15		C1QBP	0.22437	1.56e-07
GABPB1-AS1	0.02662	1		NUDT15	0.049399	1		MAP1S	0.026406	1		NUP210	0.106433	2.15e-07		PARD6A	0.061623	1		GEMIN7	0.186623	7.98e-25		GSN	0.142651	9.39e-06		SLC8B1	0.0769127	0.000375426		SH2B2	0.251455	1.81e-54		MEA1	0.224148	7.71e-32
TRMO	0.0265812	1		GSPT1	0.0493762	1		C12orf74	0.0263642	1		CD53	0.106379	0.0700997		DIABLO	0.0616208	1		YY1	0.186456	2.51e-09		IRAK1	0.142413	0.00212164		NUDT3	0.0768638	1		ZDHHC24	0.251181	7.53e-66		OAZ1	0.223433	0.0358549
IMP4	0.0265668	1		TRAF3	0.0492349	1		VPS29	0.0263437	1		RPL22L1	0.106365	1		SLC5A6	0.0614278	1		ATP5J	0.186412	4.9e-09		MACF1	0.142344	0.0283381		USP10	0.076746	1		CBWD2	0.250365	2.45e-40		UAP1	0.22308	5.63e-30
RPL36A	0.0265588	6.83664e-05		SLC15A4	0.0491635	1		TOMM5	0.0262851	1		PRDX5	0.106325	0.0250904		CGGBP1	0.0614104	1		PHB	0.186028	1.66e-18		RPS6KA5	0.142255	0.000402704		RGPD2	0.0766932	1		CKAP4	0.250063	5.14e-31		SRA1	0.222903	1.04e-21
RNGTT	0.0265313	1		PRKDC	0.0491452	1		MARK1	0.026283	6.59e-05		SLC35D2	0.105933	3.75e-16		SAP18	0.0612646	1		CXCR3	0.185961	1.77e-24		MIEN1	0.141781	0.040059		NUP98	0.0766206	1		PKHD1L1	0.249805	2.56e-82		IRF4	0.222897	3.29e-08
PARP8	0.0265239	1		KANSL2	0.049139	1		RP11-332H14.2	0.0262728	1		LENG8	0.105929	0.000111615		DIMT1	0.0612614	1		CAST	0.185769	5.65e-06		SGTA	0.14157	0.000543432		VPS13A	0.0765207	1		SLCO3A1	0.249574	5.53e-161		TSPO	0.222734	1.91e-13
SCAF8	0.0265071	1		DSE	0.0491358	1		COL4A3	0.0262292	1		PDCD5	0.105911	9.45e-06		TAF2	0.0612476	1		NDUFS5	0.185727	7.2e-07		MAP3K2	0.141171	0.84235		NFKBIB	0.0763883	1		DCTN2	0.24934	3.3e-38		ZDHHC24	0.222562	2.3e-42
SUZ12	0.0265007	1		MT-ATP8	0.0490726	0.00141184		WEE1	0.026219	1		IGHV3-7	0.105845	1		SERTAD1	0.0610385	1		PTPMT1	0.185684	1.04e-17		SELK	0.140856	0.727247		USP48	0.0762493	1		IBTK	0.249026	1.61e-69		SNF8	0.222315	2.91e-21
HMGN2	0.0264483	1		UHMK1	0.0490636	1		C16orf54	0.02617	1		ZC3H15	0.105808	1		AKT2	0.0609454	1		APEX1	0.185647	5.85e-09		PLEKHA2	0.140832	0.0151871		KDM2A	0.0761602	1		TMEM205	0.248862	3.67e-51		NDUFV2	0.222127	0.00117641
TMEM106B	0.0264368	1		NUP153	0.0490502	1		RP11-539I5.1	0.0261204	0.32857		HNRNPU	0.105781	1		DTX4	0.0608387	0.000236146		RPS19BP1	0.185643	3.35e-12		LCP1	0.140251	1		TMOD3	0.0761057	1		HIBCH	0.248726	4.64e-101		GLRX5	0.221804	2.84e-29
IRF2BPL	0.0263386	1		PRPF3	0.0489425	1		JAGN1	0.0260995	1		TNIP2	0.105747	4.5e-06		LGALS9	0.0608156	1		STUB1	0.185592	1.66e-13		COX14	0.140143	0.146224		EML4	0.0760853	1		TMEM14C	0.248706	1.17e-61		KLHL14	0.221734	3.09e-26
TBRG1	0.0263222	1		ITSN2	0.0489065	1		ARL2	0.0260933	1		EEF2	0.105632	5.93e-22		PRPF40A	0.0607367	1		TES	0.185401	6.01e-14		MMP24-AS1	0.14014	0.321129		HAT1	0.0759105	1		GMDS	0.248213	6.91e-56		NDUFB9	0.221399	4.92e-06
SLC38A11	0.026156	0.01202		PRKRA	0.0489024	1		MRPL41	0.0260928	1		TFDP1	0.105615	6.93e-07		CYP20A1	0.0607233	1		PNKD	0.18537	3.74e-16		GZF1	0.140119	3.24e-09		AF213884.2	0.0759052	1		DENND1B	0.247737	1.55e-54		TMED4	0.221177	1.46e-17
MAP2K4	0.0261246	1		FRYL	0.0488891	1		MIDN	0.0260629	1		EIF4E2	0.105595	1.79e-05		HIST2H2AC	0.0606451	1		FO538757.2	0.18536	1.34e-13		RIC8A	0.140097	0.000175033		PRDM2	0.075882	1		GNB2	0.247465	1.64e-19		MRPS33	0.220811	2.28e-33
N4BP2L1	0.026097	1		PNPLA8	0.0488011	1		ZNF860	0.0259547	1		TOMM7	0.105386	0.000179433		DYNLL2	0.0605723	1		MINOS1	0.185319	8.95e-11		SUMO3	0.140028	0.349809		CCDC66	0.0757168	1		UBXN4	0.24739	4.4e-10		CBWD5	0.220474	7.75e-26
UMPS	0.0260727	1		RRN3	0.0487946	1		DLGAP4	0.0259163	1		RHOF	0.105274	0.000611425		CYCS	0.0604291	1		SAMM50	0.185173	3.41e-26		WDFY4	0.139891	0.000695306		NIPBL	0.0757035	1		JSRP1	0.246427	1.13e-148		OXR1	0.220299	9.85e-37
EPB41L2	0.0260709	1		EP300	0.0486922	1		SCMH1	0.025867	1		C3orf38	0.105243	3.12e-08		ATAD2B	0.0602655	1		LSM14A	0.185121	3.22e-09		PTGER4	0.13985	0.00574101		MFSD11	0.0756967	1		PSMC5	0.246171	4.8e-32		IDH3G	0.219963	6.25e-28
THRB	0.0260557	1		TRPM7	0.0486615	1		TNFRSF14	0.0258557	1		TMEM256-PLSCR3	0.105056	1.25e-08		ZNF703	0.0601803	1		SNRPA	0.184998	1.08e-09		IQGAP1	0.13976	1		ZNF721	0.0756932	1		ARMCX3	0.246061	9.32e-40		LARP1B	0.219893	5.62e-46
PPIL6	0.0260549	1		EIF2S3	0.0486549	1		ODC1	0.0258546	1		PPP1R18	0.105046	1.41e-06		EIF3M	0.0601799	1		ORAI2	0.184989	9.14e-09		RP3-402G11.26	0.139676	2.06e-07		ACSL3	0.0756788	1		CORO1A	0.245959	0.000130191		COMTD1	0.219702	4.39e-57
SMAD3	0.0260084	1		GATM	0.0486512	0.00115295		CRACR2B	0.025851	1		HPS1	0.105023	7.19e-05		CYLD	0.0601622	1		TIFA	0.184978	2.37e-16		OSTF1	0.139487	0.0509821		MIR222HG	0.0754861	1		YIPF2	0.245645	3.77e-135		KMT2E-AS1	0.219558	3.49e-15
GOSR1	0.0259543	1		STX4	0.0486152	1		KCNQ1	0.0257462	1		CHD1	0.104955	0.248182		CACUL1	0.0601177	1		HSF1	0.184978	7.14e-17		CFAP20	0.139221	0.00241293		SCLT1	0.0754791	1		C19orf70	0.245586	3.16e-21		UBXN4	0.219273	7.43e-06
PDCD4-AS1	0.0259275	1		DDX6	0.0486006	1		TMEM87B	0.025739	1		UQCR10	0.104912	0.0238675		TP53INP2	0.0601104	1		PSME2	0.184593	9.28e-09		FAM177A1	0.139135	1		HERC1	0.0754532	1		FABP5	0.245488	1.52e-29		UBE2V1	0.219184	1.64e-17
METTL14	0.0258809	1		RNF138	0.0485971	1		PGP	0.0257244	1		NFATC2	0.10485	6.78e-05		SEC61B	0.0599792	1		C5orf24	0.184244	7.05e-13		PDE7A	0.139126	0.393811		CHD7	0.0753898	1		POLR2I	0.245024	1.49e-37		UFD1L	0.219173	6.07e-22
YPEL2	0.0258762	1		ADAM17	0.0485881	1		C2orf69	0.0257128	1		C19orf24	0.104784	7.47e-05		JMY	0.0596948	1		ANP32A	0.184093	3.01e-11		PTPN1	0.138983	1		ARHGAP12	0.0752645	1		PSMD4	0.244348	9.95e-31		PSMA3	0.219149	2.26e-22
TRAK2	0.0258199	1		HLA-DRA	0.0485631	1		SQRDL	0.0257123	1		PLEKHO1	0.104762	0.000319304		GLTSCR2	0.0596887	0.22014		TRAF4	0.184012	0.000657929		TPD52	0.138794	0.168669		SLC20A1	0.0752098	1		MTX1	0.244328	8.33e-54		RPL22L1	0.219078	0.0607483
2023-03-08	0.0257622	1		TNS3	0.0484995	0.184613		CCT4	0.025703	1		PRDX4	0.104657	3.23e-06		UBE2I	0.0596746	1		CCT6A	0.18382	1.26e-12		MXI1	0.138724	0.00450392		SNX5	0.0752067	1		GYG1	0.244269	1.05e-70		ADI1	0.218727	1.33e-32
RAB11FIP2	0.025642	1		PPRC1	0.0484872	1		TCEB3	0.0256981	1		CYBB	0.104504	4.85e-06		CH17-262H11.1	0.0596737	1		CDV3	0.183723	0.000154351		PRPSAP2	0.138369	0.000242475		DIP2A	0.0751513	1		OXA1L	0.243963	1.12e-15		ADSL	0.218527	2.13e-33
DDX47	0.0256096	1		PPP1R14B	0.0484774	1		EIF2S3	0.0255724	1		SF3B4	0.104438	0.000924469		RSRP1	0.059633	1		GLS	0.183337	1.14e-07		PREX1	0.138099	0.127587		TRIM39	0.0750572	1		MRPL24	0.243934	1.41e-68		COMMD4	0.218516	2.31e-43
ZNF586	0.0256031	1		PIGT	0.0484252	1		EXOSC7	0.0255719	1		TCEA2	0.104406	4.93e-08		STAM	0.0595949	1		RALGDS	0.183234	8.03e-14		LGALS8	0.13788	1.09e-06		ARID1B	0.0750122	1		B9D1	0.243415	2.8e-152		ORMDL3	0.218373	2.8e-43
GTPBP10	0.0255744	1		PKM	0.0483947	1		KLK1	0.0255674	1		OTUB1	0.104333	0.0356581		AMZ2	0.0594825	1		SNRNP25	0.183007	7.31e-25		SRGAP2B	0.137774	1.55e-19		YY1AP1	0.0749896	1		FAM96B	0.243079	1.67e-17		RP11-231C14.4	0.218333	2.93e-86
LHFPL2	0.0255593	1		CD2AP	0.048337	1		GOSR1	0.0255245	1		OSTF1	0.104249	0.000157536		SNRPG	0.0594457	1		C8orf59	0.183002	4.95e-08		IL2RG	0.137658	1		SATB1	0.074957	1		CCDC53	0.243059	5.39e-65		MVP	0.2176	3.63e-32
ZC3H6	0.025524	1		DYNLL2	0.0482142	1		DYRK1B	0.0254963	1		FAM103A1	0.104118	1.32e-05		SF1	0.0594089	1		AKIRIN2	0.182977	1.86e-10		PP7080	0.137311	7.98e-18		USF3	0.0749427	1		TMEM214	0.243025	1.51e-110		TARSL2	0.217511	1.54e-22
DDX21	0.025449	1		SS18L2	0.0480417	1		PAPSS1	0.0254843	1		CHMP2B	0.103922	0.00020064		AMDHD2	0.0593334	1		SH2B2	0.18268	2.03e-21		ZFAND5	0.137073	0.691996		SMURF1	0.0749265	1		HSPA13	0.24282	3.54e-56		SCAMP3	0.217338	1.42e-28
NUP107	0.0254425	1		BEND4	0.0478827	0.00706098		APBA3	0.0254831	1		MSN	0.103877	0.00446779		CXCL2	0.0592077	0.709597		POLR1D	0.18257	3.06e-06		HLA-C	0.137057	3.45e-49		MYO1E	0.0749259	1		RPL36AL	0.242774	2.06e-14		TAP1	0.217016	2.96e-12
RPL38	0.0254025	1.6019e-06		SYTL3	0.0478726	0.475637		TMBIM1	0.0254607	1		NOP16	0.10376	2.06e-06		CNN3	0.059206	1		DBI	0.182516	6.6e-05		CORO1B	0.136986	1		LINC00936	0.0748864	1		MRPL23	0.242315	2.68e-46		BTN3A2	0.216428	1.09e-28
NEDD1	0.0253994	1		REPIN1	0.0477388	1		TTC39C	0.0253995	1		ANP32B	0.103689	1		MAX	0.0591003	1		FBXW5	0.18243	1.1e-17		PDIA3	0.136789	0.578928		POLDIP3	0.0748771	1		IGKV1-16	0.242122	5.43e-10		TRAPPC3	0.216051	4.34e-31
AQR	0.0253945	1		BTG3	0.0477035	1		PSMG3	0.0253444	1		FCGRT	0.103524	9.55e-09		EEF1D	0.0590483	2.44e-06		COPS6	0.182427	3.56e-17		OSBPL8	0.136666	0.0446135		YPEL5	0.0747722	1		HMOX2	0.241882	5.92e-46		GGH	0.215827	7.18e-92
SNX2	0.0253817	1		KIAA1551	0.04764	1		NDUFA3	0.0252948	1		C4orf3	0.103504	0.0478474		ZNF891	0.0589265	1		RHOC	0.182402	5.94e-30		TP53I11	0.136493	9.85e-12		N4BP2L2	0.0747716	1		NAP1L4	0.241524	6.72e-24		RP11-279O9.4	0.215778	1.84e-73
ZUFSP	0.0253695	1		UBB	0.047489	1		CREBRF	0.0252615	1		MT-ND6	0.103446	1		PRPF38B	0.0589051	1		SLTM	0.182198	6.24e-09		SIRT2	0.136459	0.000119813		ZXDC	0.0747547	1		TMEM263	0.241116	1.09e-62		BCKDHA	0.215646	1.17e-42
ZNF134	0.0253505	1		CTSH	0.0474763	1		FDX1L	0.0252489	1		AUP1	0.103442	0.0528281		DDX6	0.0588361	1		GPX4	0.182134	0.00138878		CD84	0.136433	4.68e-18		LGALS8	0.0745183	1		KIAA2013	0.241031	4.18e-43		MZT2A	0.215561	1.81e-05
RNF13	0.025286	1		NEK1	0.0474574	1		RNF220	0.0251361	1		FIBP	0.103406	3.65e-06		PDK1	0.058826	1		NCF1	0.181818	0.000351303		CDC42EP3	0.136374	0.115447		KCNAB2	0.0744887	1		PSMC3	0.240252	1.43e-35		KB-1980E6.3	0.215502	5.13e-107
TOE1	0.0252641	1		HLA-C	0.0474464	2.67e-06		NAA38	0.0251285	1		PREX1	0.103403	4.61e-06		CCNT1	0.0587771	1		C19orf60	0.181769	8.11e-09		RHOH	0.136266	0.156429		IGHV3-13	0.0744371	1		GPS1	0.240251	4.98e-63		ECHS1	0.215446	2.27e-29
RP11-37B2.1	0.0252225	1		AC005037.3	0.0473835	1		GYPC	0.0250749	1		IGKV2-30	0.1034	1		H2AFY	0.0587105	1		SMARCE1	0.181561	8.49e-11		PHF20	0.13605	1		HIST2H2AC	0.074406	1		AC093818.1	0.240056	5.96e-81		ANAPC15	0.215317	1.36e-34
SERPINB9P1	0.0251611	1		MGEA5	0.04731	1		ZDHHC18	0.02504	1		PBXIP1	0.103366	1.5e-07		SORL1	0.0586182	1		PARVG	0.181331	6.01e-16		SNRNP25	0.136021	0.000801697		GOLGA8B	0.0743496	1		PHAX	0.239845	1.26e-51		GMDS	0.215047	2.5e-44
RPS3	0.0251591	8.26239e-08		RPL9	0.0471964	2.41e-10		RASSF1	0.0249765	1		OST4	0.103354	1		CHD1	0.0586101	1		PPP1R12A	0.181315	2.84e-10		ATRX	0.135959	1		CTAGE5	0.0743435	1		PSMB4	0.239412	5.73e-31		PNKD	0.214823	1.56e-26
RPL28	0.0251213	8.19553e-20		RPL17	0.0471734	0.000731266		CIC	0.0249566	1		ACADVL	0.103312	0.000281019		FRAT2	0.0586088	1		URM1	0.181049	9.35e-15		TNIP2	0.135777	0.184552		PCSK7	0.074326	1		GADD45A	0.238718	3.1e-49		CHCHD2	0.214559	0.000283399
LEMD2	0.0251031	1		UBE2E2	0.04717	1		RPL15	0.0249538	0.342681		UQCRFS1	0.103246	0.493742		ZBTB1	0.0585986	1		MRPS36	0.180639	7.87e-12		PCED1B	0.135539	0.00189425		SCML4	0.0743207	1		ERO1A	0.238551	6.75e-71		SLTM	0.214384	9.3e-13
B3GLCT	0.0250543	1		YTHDF2	0.0471608	1		2023-03-02	0.0249319	1		NUTM2A-AS1	0.10321	2.2e-05		GNA12	0.0585114	1		ACAA2	0.180588	1.03e-28		PXK	0.134937	0.0345176		MARCKSL1	0.0742809	1		TAP1	0.237238	9.57e-23		ALKBH7	0.214172	4.93e-08
SPINT2	0.0250163	1		2023-09-09	0.0471371	1		LACTB2-AS1	0.0249232	1		CD1D	0.103208	7.41e-27		VAV3	0.0583824	1		HMGB2	0.180521	9.75e-06		CASC5	0.134785	2.42e-12		WARS2	0.0742407	1		ISCU	0.237076	5.19e-06		G6PC3	0.213968	9.48e-75
IKZF2	0.0249765	1		TGFBR1	0.0469848	1		TCEAL4	0.0249173	1		LY96	0.103151	7.86e-13		IGKV1-27	0.0582933	1		FKBP8	0.180507	4.83e-07		MPEG1	0.134554	3.13e-06		RNF144B	0.074118	1		TCEA1	0.236789	8.55e-07		SLCO3A1	0.213617	4.85e-79
RNF146	0.0249425	1		IL7	0.0468697	0.288234		EGR2	0.0248667	1		EIF5A	0.103057	1		OSER1	0.0582042	1		OLA1	0.180453	4.07e-15		GNB5	0.134364	0.0319379		PPP1R12A	0.0740707	1		NDUFB5	0.236653	9.52e-44		ARID3A	0.213615	5.58e-38
SLC30A4	0.0249406	1		SLC25A13	0.0467384	1		MEAF6	0.0248057	1		MRPL44	0.1028	9.14e-07		2023-03-05	0.0581569	1		PPM1G	0.180387	9.75e-12		GNB1	0.134359	1		BTG3	0.0737919	1		OGT	0.236086	4.55e-24		WBSCR22	0.213514	1.59e-10
NUDCD3	0.0249406	1		ZNF165	0.0467148	0.00800578		C10orf128	0.0247276	1		ALKBH7	0.102784	0.029463		POLR3E	0.0578953	1		LHPP	0.180345	8.51e-14		TTN	0.134264	0.00623018		CREBZF	0.0737553	1		COPS6	0.235619	2.95e-40		CPNE1	0.213334	3.22e-20
ZNF493	0.0249349	1		ERCC1	0.0466939	1		CTDSP1	0.0247184	1		HSP90AB1	0.102769	8.41e-06		EIF1	0.0578775	4.63e-13		COBLL1	0.180315	9.52e-07		ATP5D	0.134155	1		GGA2	0.0735414	1		DPAGT1	0.235357	1.46e-130		MZT2B	0.212855	1
C8orf88	0.024919	0.283904		CISD2	0.0466244	1		SBDS	0.0247147	1		MLF2	0.10273	0.000319499		CH507-9B2.1	0.0578512	1		TFDP1	0.18026	1.02e-19		ACTG1	0.134096	0.454153		NANS	0.0735212	1		BAG1	0.235337	3.19e-38		PPM1M	0.212838	1.08e-34
ZNF770	0.0249039	1		USP16	0.0464714	1		TMEM38B	0.0246898	1		TFAM	0.10263	0.00297589		NSF	0.0578141	1		LINC00926	0.180243	0.000270709		CDKN2D	0.133884	1		PIP4K2A	0.0734484	1		TRPT1	0.234728	4.03e-47		SMIM7	0.212781	4.21e-28
TCTN1	0.0248419	1		SIK2	0.046458	1		DGAT2	0.0245127	1		CD70	0.102541	9.16e-05		ATP6V1G1	0.0577842	1		STK38	0.180218	2.19e-20		OGDH	0.133763	0.00083476		HIP1R	0.0734454	1		CREB3	0.234583	2.66e-88		ORMDL2	0.212289	7.15e-35
LYZ	0.0248032	1		WDR33	0.0463907	1		CWC15	0.0245021	1		UBE2I	0.102527	0.842226		CCPG1	0.0577646	1		HINT2	0.180027	1.83e-19		ADD3	0.133697	1		TSPAN33	0.0733828	1		ADAM19	0.234525	5.17e-43		SAR1B	0.212169	4.56e-28
DDX27	0.0247576	1		MBP	0.0463691	1		JAK3	0.0244622	1		NOP58	0.10249	1		RPS24	0.0577511	1.05e-22		PPP1R35	0.179959	8.2e-14		HEATR1	0.13356	0.000915675		IGKV1-17	0.0733042	1		AUP1	0.234362	6.47e-11		TAPBP	0.211319	0.0515552
LAMTOR3	0.0247552	1		RAB3IP	0.0463478	1		AC233755.1	0.0244123	1		TRIM38	0.102489	1.74e-06		IRF1	0.0577432	1		ANAPC11	0.179579	8.19e-11		NUP210	0.133081	0.00223322		SPAG9	0.0730117	1		IGKV1-17	0.23432	0.0412471		GSTM2	0.211288	1.02e-24
CYP2U1	0.0247403	1		GNL2	0.0460704	1		SSBP3	0.0243754	1		DAAM1	0.102478	2.86e-09		CCDC107	0.0576137	1		MEAF6	0.179506	6.02e-17		HERPUD2	0.13302	0.151036		INO80D	0.0729935	1		UFD1L	0.23426	1.06e-33		NDUFA9	0.211182	8.78e-29
PDCD10	0.0247299	1		RAD23B	0.0460533	1		SBNO2	0.0243562	1		EVL	0.102366	0.00682044		R3HDM4	0.0575559	1		SP100	0.179061	9.16e-05		ACTR2	0.132432	1		KIAA1033	0.0729155	1		IFNAR1	0.233709	1.38e-27		PIM2	0.211177	0.000541665
ELL3	0.0246733	1		SET	0.0460031	1		PLEKHA3	0.0242532	1		DOK3	0.102144	4.58e-10		MAT2A	0.0575084	1		SH3BP5	0.179041	3.64e-08		FGD2	0.132389	0.00259034		STAT4	0.0727823	1		ATP2A2	0.233341	1.09e-55		FBXL15	0.21084	8.81e-41
WWC3	0.0246025	1		SDR39U1	0.045994	1		NAT6	0.0241823	1		TMEM14B	0.102087	0.000229734		TAF5L	0.0572816	1		RP5-1171I10.5	0.17894	8.97e-06		PRCP	0.132351	0.000103677		PREPL	0.072748	1		SSSCA1	0.233281	1.17e-37		PSMD13	0.210687	1.11e-23
ANGEL2	0.0245851	1		RPL38	0.045967	0.00224241		NDUFAF2	0.0241634	1		UQCRB	0.102052	1		ZNF667-AS1	0.0572801	0.141354		STX7	0.178872	2.48e-13		PHF2	0.132101	5.99e-15		NBPF11	0.0725513	1		C16orf74	0.232689	1.75e-29		C16orf87	0.210643	2.36e-29
USP53	0.0245522	1		TBC1D5	0.0459553	1		HMHA1	0.0241071	1		TRAPPC10	0.101961	5.63e-05		ZCCHC7	0.0572035	1		NECAP2	0.178588	1.74e-12		RP11-1000B6.3	0.131988	3.65e-08		CCNT2	0.0725439	1		MYO1D	0.232464	5.57e-75		MGAT2	0.210557	5.77e-40
FBXO4	0.02443	1		LDHA	0.0459456	1		RRP36	0.0240978	1		MOB1A	0.101886	0.0754112		RP11-463O12.3	0.0571696	1		BZW2	0.178439	1.82e-17		ZBTB24	0.131974	0.416019		DOCK10	0.0724889	1		MAN1A2	0.232283	4.14e-46		IGHV4-59	0.210354	1
KIAA1586	0.024306	1		YRDC	0.0459388	1		XXbac-BPG154L12.5	0.023977	1		ARAP2	0.101813	8.66e-10		SLC38A1	0.0571442	1		MRPL34	0.178351	4.35e-24		GNAS	0.131838	3.09e-07		ZC3H12A	0.072296	1		SMC4	0.232063	9.44e-42		MPDU1	0.210174	2.42e-33
ATXN7L3B	0.0243029	1		DNAJC27	0.0458332	1		OSBPL10	0.0239396	1		AKR7A2	0.101687	3.56e-09		SECISBP2	0.057128	1		DPP7	0.178276	1.48e-06		PDIA6	0.131783	1		ACAP2	0.0720014	1		SPTSSA	0.231846	4.53e-88		GPX7	0.209756	3.74e-33
KIF27	0.0242771	1		RSRC2	0.0458025	1		EBPL	0.0239107	1		NDUFB1	0.101588	0.00701665		CMTM6	0.0570266	1		MYO1F	0.178005	1.6e-32		PGK1	0.13176	1		ANKRD37	0.0719748	1		GPX7	0.231422	1.13e-60		CSNK2B	0.209695	3.53e-08
BUD13	0.0242372	1		NFAT5	0.0456549	1		SH3GLB2	0.0238979	1		CD80	0.101418	5.54e-09		ARHGAP32	0.0568932	7.59e-08		HLA-F	0.177971	2.92e-05		TSPO	0.131546	0.454232		ILF3-AS1	0.0719469	1		DECR1	0.231403	2.58e-33		CORO1A	0.209505	0.564301
MORF4L2	0.0241924	1		BACE2	0.045487	1		HLA-DQA1	0.0238747	1		SUMO1	0.101412	0.00783799		LMBR1L	0.0564893	1		IGHA2	0.177766	1.32e-06		SNX8	0.131524	0.0967957		AFTPH	0.0719308	1		CSNK2B	0.231153	6.08e-15		EIF3A	0.209502	6.04e-07
SLC37A3	0.0241725	1		SLBP	0.0454268	1		MFHAS1	0.023857	1		RAB4A	0.101387	4.58e-05		MME	0.0563769	8.47e-17		POMP	0.177655	8.92e-05		MAZ	0.13146	1		PREX1	0.0719226	1		TRAPPC3	0.231102	1.13e-43		OGT	0.20941	7.41e-12
CCDC66	0.0240633	1		ARHGAP5	0.0454043	1		WBSCR16	0.0237749	1		RBCK1	0.101304	1.8e-06		ERGIC1	0.056355	1		RIOK3	0.177637	1.77e-08		BANP	0.131394	3.56e-05		ODF2L	0.0718618	1		BID	0.231068	2.43e-42		C11orf98	0.208809	1.83e-33
TCEAL4	0.0240185	1		C6orf48	0.045401	1		ERCC3	0.0237385	1		PCSK7	0.101247	2.24e-07		ARHGAP15	0.0562685	1		ZNF106	0.177633	1.84e-16		ELMO1	0.131265	0.470149		GNA12	0.0718542	1		SLIRP	0.230894	4.38e-20		RALBP1	0.208774	8.73e-27
RPS29	0.0239482	0.0074551		NOP56	0.0453745	1		PEX11B	0.0237249	1		ACYP2	0.101239	3.78e-07		EIF4A1	0.0561933	1		SELT	0.177388	4.99e-06		UBR4	0.131123	0.0135919		KIF13B	0.0717865	1		MEF2C	0.230431	4.42e-08		SCFD1	0.208667	2.6e-26
EXOC1	0.023866	1		SELM	0.0452073	1		BOLA3	0.0236506	1		IL10RB	0.100845	2.15e-08		PEF1	0.0561915	1		C16orf13	0.177381	1.27e-09		USP48	0.131077	0.0237647		GPBP1	0.0717718	1		AARS	0.229814	4.19e-110		NDUFS3	0.20863	7.11e-23
CH17-262H11.1	0.0238301	1		DYRK1A	0.0451887	1		TMEM126A	0.0236095	1		GUK1	0.100829	1		ANKLE2	0.0560334	1		NTAN1	0.177335	1.02e-18		RABEP2	0.131027	0.00250551		PGM3	0.0717516	1		ARID3A	0.22969	4.3e-49		IL2RG	0.208283	0.00110385
CHD7	0.0237563	1		PHF6	0.0451469	1		SURF2	0.0235979	1		VDAC3	0.100748	1e-07		COMMD5	0.0559961	1		CTDNEP1	0.177169	1.59e-08		TROVE2	0.131003	0.177062		FAM53C	0.0717342	1		TMED4	0.229461	1.24e-29		TXN2	0.208033	3.79e-20
TMEM57	0.0236208	1		ZNF830	0.0451168	1		DIS3L	0.0235972	1		RAB31	0.100733	0.000197951		CYP2R1	0.0559174	1		NDUFB3	0.177041	2.02e-13		TMEM160	0.131001	0.496796		HIF1A	0.0717291	1		SNRPC	0.22886	1.58e-24		CEP128	0.207963	9.72e-82
AC022182.1	0.023606	1		WASF2	0.045012	1		POP7	0.0235911	1		GPX4	0.100707	1		GRSF1	0.055814	1		MED10	0.17699	1.3e-06		RALGAPA1	0.130886	1		IRF3	0.0716888	1		RAB2A	0.228432	5.63e-16		MDFIC	0.20793	5.95e-22
USP30	0.0235996	1		TOMM5	0.0449781	1		NENF	0.0235867	1		FERMT3	0.100664	2.52e-07		HSPA13	0.0557136	1		ZNF267	0.176918	2.25e-10		RNF130	0.130709	5.89e-06		BAZ1B	0.0716749	1		MRPS12	0.228319	2.08e-35		LZTFL1	0.207559	6.95e-45
PDE12	0.0235843	1		SRSF10	0.0449119	1		POLR2K	0.0235702	1		DDX46	0.100584	0.00045836		HSPA9	0.0555458	1		FLI1	0.176468	1.92e-16		FYN	0.130559	6.06e-05		ANKRD44	0.0716494	1		MRPL36	0.228201	2.88e-46		RBBP4	0.207456	6.73e-15
MYO15B	0.0235051	1		SMPD4	0.0448582	1		MSRA	0.0235395	1		MBP	0.100471	0.00444385		FEN1	0.0554871	1		ECHS1	0.175921	3.76e-20		CH25H	0.130497	9.58e-33		RNF38	0.0716355	1		CEP128	0.228065	8.64e-141		C16orf13	0.207181	7.56e-19
CCDC91	0.023481	1		RIC1	0.0448376	1		VASP	0.0235226	1		DOCK10	0.100208	2.34e-08		ZNF131	0.055375	1		CD58	0.175635	1.34e-17		CCNI	0.130405	0.00871006		DDX5	0.0715359	0.0170679		NRDC	0.228053	1.72e-39		CEP97	0.206163	1.89e-69
DKC1	0.0234188	1		SNRPB	0.0448362	1		IL5RA	0.0235105	1		CD79A	0.100066	2.57e-10		C22orf39	0.0553431	1		CD22	0.175598	1.06e-07		EIF4G3	0.130354	0.0493817		CTD-3252C9.4	0.0715243	1		NEAT1	0.227871	1.05e-07		GADD45GIP1	0.206135	4.84e-12
DOPEY2	0.0234057	1		RSL24D1	0.044828	1		ALDH2	0.0234417	1		TNFRSF1B	0.099876	7.99e-08		EIF1AY	0.055176	1		ARL14EP	0.175457	8.86e-15		EMB	0.13026	0.291248		PGM2L1	0.0714633	1		SEC31A	0.227605	9.24e-35		NRDC	0.206113	1.99e-21
ATP8A1	0.0233406	1		ZNF131	0.0448246	1		MRPL33	0.0234164	1		MRPL14	0.0998093	0.000173294		SAV1	0.0551129	1		SSPN	0.175381	5.4e-29		SUPV3L1	0.130169	0.195417		SMAD3	0.0714605	1		BTN3A2	0.227074	2.82e-47		SRP54	0.205881	2.62e-19
SZRD1	0.0233045	1		OFD1	0.0448239	1		DHRS7	0.0232919	1		WDR1	0.0997431	0.000271404		CTNNB1	0.0550506	1		SLC25A6	0.175337	7.45e-20		RBPMS2	0.129957	5.83e-84		USP28	0.0714267	1		RAB24	0.227059	1.36e-29		C19orf70	0.205738	5.87e-11
GKAP1	0.0232742	1		CDK5R1	0.0446931	1		AC003075.4	0.023267	1		ATP6V1G1	0.0997361	1		RCSD1	0.0549911	1		ARGLU1	0.175332	0.000159599		UBR7	0.129837	1.64e-06		MYADM	0.0712228	1		HCLS1	0.227019	6.21e-08		ZNF593	0.205522	5.48e-17
CNOT11	0.0232361	1		CYB5A	0.0445493	1		SLAIN2	0.0232532	1		CHCHD1	0.0997092	1.72e-07		FASTKD2	0.0547765	1		TSTD1	0.175327	0.000164429		CALM2	0.129792	0.740094		UHRF2	0.0711769	1		CNPY2	0.227013	2.62e-61		CREB3	0.205433	2.13e-59
ZDHHC5	0.0232107	1		SIDT1	0.04453	1		BATF	0.0232408	1		CPT1A	0.0995914	7.93e-14		LGALS8	0.0547163	1		LIME1	0.175302	3.24e-18		TOX2	0.129785	3.92e-17		ABCD3	0.0711232	1		LZTFL1	0.226983	1.35e-55		R3HCC1	0.205308	1.58e-37
PAN3	0.0231809	1		SNU13	0.0443342	1		GPANK1	0.0231914	1		HMGB2	0.0995793	0.15413		PES1	0.0546689	1		SRM	0.175178	8.81e-10		C19orf60	0.129674	1		SFI1	0.071123	1		GANAB	0.226524	9.19e-72		MRPL43	0.205005	7.43e-24
UFL1	0.0231738	1		ARHGAP17	0.0443299	1		VGLL4	0.0231469	1		MAP4	0.0995055	2.57e-07		RALA	0.0546387	1		NSD1	0.175167	3.24e-12		REEP5	0.12963	0.548184		IFITM3	0.071059	1		TSEN15	0.225945	2.77e-77		IRF7	0.204959	6.79e-24
FAM159A	0.0231645	1		PRKAR2A	0.0443086	1		RBMX2	0.0231267	1		ECHS1	0.0994771	2.3e-06		GCNT1	0.0545439	1.21e-05		PPP2R1A	0.175167	6.94e-08		CSGALNACT1	0.129573	0.0381305		SEMA4D	0.071043	1		PDAP1	0.225802	2.11e-43		PSMC5	0.204546	2.58e-19
BRE	0.0231604	1		RP11-553L6.2	0.0442654	1		ZBTB2	0.0231224	1		PSENEN	0.0994741	0.000109279		SH2B3	0.0545269	1		SPTAN1	0.174678	3.11e-10		ADRBK2	0.129451	0.00345832		LRMP	0.0709072	1		MPC1	0.225622	2.1e-41		CH507-9B2.3	0.2043	9e-45
CYTIP	0.0231289	1		SP140	0.0442555	1		CDCA4	0.0231216	1		MKNK2	0.0994661	1		RBMX	0.0544922	1		EIF4G2	0.174638	0.00737482		VAMP2	0.129014	1		U2AF1	0.0708885	1		NDUFA9	0.225555	2.06e-38		ELL	0.203923	2.75e-29
DSP	0.0231233	1		MALAT1	0.0441475	5.59e-11		TRAPPC4	0.0231084	1		RRAGC	0.0994073	5.59e-06		MED14	0.0544119	1		MRPL28	0.174637	1.9e-19		FGD4	0.128803	7.72e-37		BTBD9	0.0708328	1		H2AFJ	0.225365	6.84e-35		NUBP2	0.203887	1.07e-29
MMGT1	0.0230927	1		EIF4H	0.0441196	1		RAB29	0.0231067	1		SLC2A4RG	0.0993946	5.84e-08		IER5L	0.0543994	1		CSNK1G3	0.174493	3.08e-10		RBM33	0.128771	0.616336		PIAS1	0.0708231	1		IGHM	0.224948	1		NDUFA6	0.203859	1.68e-07
THUMPD2	0.0230878	1		GZF1	0.0441032	1		MFNG	0.0231051	1		TUBA1C	0.0993365	7.53e-06		TTN	0.0543973	1		HADHA	0.174453	4.84e-09		SNX5	0.128727	1		IGKV3-20	0.070699	1		COQ4	0.224839	1.43e-50		MARS	0.20382	2.37e-27
TAGAP	0.023069	1		TP53INP2	0.0440795	1		SDR16C5	0.0230756	3.77e-05		UBE2M	0.0992835	0.000944944		SLC12A7	0.0543849	1		CARD16	0.174229	1.57e-19		CKS2	0.128646	0.675676		H2AFJ	0.0706419	1		ATP6AP1	0.224479	6.11e-52		SHMT2	0.20381	1.05e-13
PYGO2	0.0230632	1		HLA-DQB2	0.0440428	1		CDC14A	0.0230665	1		VAMP8	0.0992817	0.0256245		YBX1	0.0543487	0.0244775		HNRNPA2B1	0.173666	0.000676066		KLK1	0.128606	9.05e-06		L3MBTL3	0.0706374	1		STX11	0.224421	3.38e-51		PAGR1	0.203798	3.05e-48
RICTOR	0.0230462	1		CCNI	0.0438461	1		SH2D3A	0.0230486	1		RPS17	0.0991678	0.0286138		ARPP19	0.0543217	1		TLR10	0.173558	6.49e-42		PNOC	0.128593	0.191821		ZBTB11	0.0705414	1		EMC7	0.224126	4.78e-25		GNB2	0.203652	7.23e-09
IGHV3-43	0.0230264	1		MT-ND3	0.0438365	7.72e-10		RDX	0.0230196	1		TGFBR2	0.0989771	0.00156715		TCP11L2	0.0543113	1		RWDD1	0.173413	2.12e-06		GOLPH3	0.128543	0.309039		MT-CO1	0.0705031	1.26027e-13		SLC25A4	0.223971	1.6e-59		MYO1D	0.203354	7.27e-44
PARL	0.0229959	1		USP22	0.0438309	1		EIF3D	0.0230076	1		SSB	0.0988073	0.0329411		CYTIP	0.0543041	1		MRPL4	0.173401	1.49e-12		BIN1	0.128519	1		SUGP2	0.0703321	1		CCPG1	0.223929	5.71e-33		CHCHD5	0.203279	1.26e-28
WDR75	0.0229399	1		SAMD8	0.0435955	1		ACBD6	0.0229728	1		CHMP2A	0.0985748	0.000133006		HIST1H2BC	0.0541632	1		NEK6	0.173107	5.53e-24		GRHPR	0.12832	0.266886		JAZF1	0.0703075	1		PYCR1	0.223778	3.49e-181		MAGT1	0.203152	6.81e-28
ACOT9	0.0229046	1		ANKRD13A	0.0435804	1		PTTG1	0.022966	1		IGHV3-23	0.0984266	1		LAT2	0.0541245	1		PYURF	0.173098	1.72e-12		POLE4	0.128284	0.930012		TAF1D	0.0702153	1		NOL7	0.223729	2.91e-08		GOLGB1	0.202509	6.35e-12
KDM4C	0.0228289	1		RPL31	0.0435732	0.303768		UBIAD1	0.0229475	1		ANAPC11	0.0983124	0.00187855		ACSL3	0.0540333	1		SH3YL1	0.172851	4.23e-21		ABI1	0.128102	0.516344		PLEKHM1	0.0700718	1		DNAJC4	0.223689	2.92e-22		TPP2	0.202384	3.45e-18
EIF4EBP3	0.0227983	1		MFSD2A	0.0434449	0.0448508		TACO1	0.0228933	1		DENND1C	0.0982694	3.89e-08		SDE2	0.0540012	1		ST13	0.172768	0.000108898		NFATC3	0.128094	0.000106446		PAM	0.0700606	0.0977947		ENO1	0.22365	7.43e-09		LAX1	0.201866	1.26e-53
ATXN1L	0.0227658	1		TOPORS	0.0434131	1		IGHE	0.0228264	0.0013878		SNX8	0.0981167	0.000211767		ABCF1	0.0539433	1		HACD4	0.172673	1.09e-22		SYTL1	0.127945	1		FAM65B	0.0700289	1		OSBPL3	0.223405	6.36e-67		AC093818.1	0.201388	6.91e-62
AP001055.6	0.0227444	1		CCNK	0.0433941	1		LYRM9	0.0228254	1		BZW2	0.0980882	1.88e-05		CA2	0.053893	1		MAP4	0.172602	1.38e-15		CXorf40B	0.127697	0.000134459		ITGB2	0.0700029	1		IGKV1-33	0.223335	1		PTP4A2	0.201371	6.97e-07
ZNF711	0.0227425	1		MDN1	0.0433902	1		RANBP1	0.0227893	1		ABHD14B	0.0980207	0.00465655		LCP1	0.0538193	1		SSBP1	0.172554	1.22e-08		ADAP2	0.127569	2.84e-18		ZBTB1	0.0698809	1		MRPS14	0.223088	2.67e-68		PDHB	0.20069	9.89e-36
FAM200A	0.022709	1		CLASRP	0.043345	1		RHOA	0.0227514	1		HNRNPA2B1	0.0979631	1		IL17RA	0.0537735	1		GLRX3	0.172269	7.85e-18		EML4	0.127481	1		DDX19A	0.0698415	1		EIF4G1	0.223056	4.54e-38		CCDC124	0.200615	1.86e-20
ZNF107	0.0227058	1		INTS6	0.0433306	1		PPM1L	0.0227332	1		UQCRQ	0.0978707	0.138066		IGLV3-19	0.0537649	1		SUN1	0.172267	2.77e-15		VIM	0.12745	0.991943		SLC16A7	0.0697682	1		SLC1A5	0.223036	1.75e-55		ETFA	0.200531	1.61e-30
CCDC82	0.0226688	1		PHF1	0.0432397	1		GSTM1	0.022722	1		PDIA3	0.0978461	0.326159		MCL1	0.0536783	1		FAM129A	0.172243	1.26e-33		ANKRD37	0.127149	0.839481		ARHGAP15	0.0697334	1		PHB	0.222722	3.83e-35		H2AFJ	0.200469	1.23e-18
STRADB	0.022651	1		FAM129C	0.0432361	1		TCAF2	0.0226385	1		DENND5B	0.0977956	1.5e-06		MED28	0.0535648	1		PPP1R14B	0.172199	1.89e-08		STK24	0.126995	0.823544		USP12	0.0696409	1		ATP5F1	0.222656	4.3e-13		FTSJ1	0.200323	1.14e-29
ARNTL	0.0226203	1		TMPO	0.0432247	1		C4orf3	0.0226249	1		ID2	0.0977782	6.34e-11		UBE2A	0.053555	1		AHR	0.17203	1.46e-14		ATM	0.126838	1		PARP8	0.0695636	1		ETFA	0.222518	2.9e-35		HSCB	0.20014	9.67e-60
MT-ATP8	0.0226083	0.00515648		YWHAQ	0.0430297	1		TNIK	0.0225606	1		FAM89B	0.097743	2.82e-06		TGIF2	0.0535022	1		SNX6	0.171705	9.72e-10		ICAM3	0.126697	1		ZAP70	0.0694755	1		CYB561D2	0.222249	4.96e-52		TBCA	0.199969	1.04e-06
MRPL3	0.0226034	1		CAND1	0.0430174	1		IL23A	0.0225477	1		COX20	0.0976242	0.000306655		PWP1	0.0532241	1		MAP4K2	0.171653	2.1e-18		ZCCHC6	0.12619	0.00442839		IER5	0.0694638	1		MRPS21	0.221631	7.71e-11		IGSF8	0.199307	1.62e-44
ZNF669	0.0225345	1		FBL	0.0429285	1		ZSCAN16	0.0224929	1		C15orf39	0.097583	8.11e-13		MRPL42	0.0530987	1		IDH2	0.171485	3.13e-15		GPAA1	0.126125	0.876487		ZFP36L1	0.0694411	1		WDR18	0.221319	1.93e-72		H2AFZ	0.198902	2.65e-05
HIPK3	0.0223868	1		ZC3H11A	0.0429047	1		CARNS1	0.0223731	1		LDHA	0.0975519	0.0636302		TBC1D15	0.0530703	1		TMUB1	0.171462	1.95e-09		EZR	0.1259	2.88e-08		FASTKD2	0.0694363	1		PGRMC2	0.221053	1.19e-60		MTRR	0.198794	4.56e-43
EEF1G	0.0223461	0.0258373		RRAGC	0.0428882	1		TTC32	0.0223381	1		CD58	0.0972079	4.22e-08		MMP7	0.0530349	4.33e-10		TNIP1	0.171374	3.26e-11		B2M	0.1258	1.82e-79		ILF3	0.0693634	1		UBE2L3	0.221042	2.06e-17		AC009133.17	0.198747	9.16e-83
USP22	0.0223402	1		GDI1	0.0428688	1		CD96	0.0222998	1		BANF1	0.0971732	0.000108149		C21orf2	0.053017	1		CPSF6	0.171368	7.38e-09		CAMK1D	0.125747	1		RAB3GAP2	0.0693124	1		ERH	0.220885	2.61e-09		IGLV3-25	0.198721	1
PWWP2B	0.0223309	1		FCGR2B	0.0428556	1		TRPV3	0.0222889	1		MIIP	0.0970779	1.48e-06		OPN3	0.053007	1		PIGT	0.171162	5.36e-12		HNRNPUL1	0.125643	1		ATF3	0.0692052	1		MRPL20	0.220759	7.26e-27		DGCR6L	0.198149	6.78e-37
PHF10	0.022305	1		ZFP36L2	0.0428527	1		EPHA4	0.022266	1		BDP1	0.0969289	0.000421741		NFATC1	0.0529949	1		ZNF292	0.171083	1.02e-07		PRKAR1A	0.125281	1		TRIM26	0.0691427	1		MAGED2	0.220338	1.52e-62		CHMP2A	0.198005	1.19e-16
ZNF773	0.0222946	1		CHD6	0.0428322	1		ISCA2	0.0222339	1		EPN1	0.0969062	0.00192028		STXBP3	0.0529821	1		VARS	0.171073	2.85e-26		UNC119	0.125262	0.367826		UBE2G2	0.0690567	1		MZT2B	0.220265	0.154078		IGHV1-69-2	0.197487	0.167491
ADPRHL2	0.0222352	1		INSIG1	0.0427309	1		DRAM2	0.022229	1		MDH1	0.0968341	0.000753195		MEPCE	0.0529802	1		MDH1	0.171041	1.35e-13		PIGT	0.125134	0.464896		AMZ2	0.0690351	1		LIMS1	0.220119	2.81e-42		HCLS1	0.197113	0.0023177
RRP15	0.0222347	1		IMP4	0.0426232	1		ANP32B	0.0222221	1		IMP3	0.0967101	0.00339682		FRAT1	0.0529479	1		UNC93B1	0.170778	1.59e-12		BTG3	0.125069	1		ST6GALNAC3	0.0690245	1		IGKV1D-13	0.219971	4.77e-13		SCYL1	0.197099	4.72e-34
KLF7	0.0221953	1		GAB2	0.042529	1		INTS4	0.0221664	1		HSD17B10	0.0966308	6.61e-05		PQBP1	0.0528483	1		PTMS	0.170705	4.44e-59		RBM39	0.125019	0.00154103		MT2A	0.0689437	1		EWSR1	0.21984	9.21e-09		DPAGT1	0.197057	2.09e-67
IKZF5	0.022156	1		ABCG1	0.0425155	1		2023-09-01	0.0221517	1		RPL41	0.0966277	1.22e-15		CTB-133G6.1	0.0527122	1		MAP2K3	0.170428	2.86e-10		IGHV1-18	0.1249	1		ZNF451	0.0688877	1		SRP68	0.219684	2.46e-60		CNPY2	0.196945	9.69e-35
RPS6	0.022131	1.7354e-06		AEBP2	0.0424402	1		COX4I1	0.0220725	1		GPR65	0.0964204	0.000304344		LEMD3	0.0527004	1		GRK6	0.170286	9.77e-09		SNTB1	0.12473	2.39e-14		RFTN1	0.0688614	1		NDUFB8	0.219546	1.33e-39		UBA5	0.196779	4.55e-42
ZNF92	0.0220807	1		CLCN7	0.0424245	1		HAGHL	0.0219974	1		ZNF511	0.0963849	1.79e-06		SNX2	0.0525837	1		ANP32E	0.170279	9.63e-12		CPEB4	0.124688	0.00436747		ZC3H7A	0.0687781	1		AKAP2	0.219459	1.33e-30		RAB6A	0.196748	5.68e-20
GNG8	0.0220773	1		NOP2	0.042423	1		PRKAG2	0.0219679	1		EED	0.096285	1.07e-06		CCNT2	0.0525173	1		SURF1	0.170187	4.64e-13		RP11-175K6.1	0.124489	4.52e-11		IGHV3-7	0.0687714	1		BAK1	0.219248	2.35e-39		KLF13	0.19624	5.16e-09
MYEF2	0.0220335	1		SLA	0.042329	1		PRR4	0.0218761	1		DPEP2	0.0962642	1.68e-08		BTLA	0.0524757	1		C15orf57	0.170117	3.59e-15		NR1H2	0.124317	1		MTA1	0.0687374	1		FKBP3	0.219233	1.8e-41		BHLHE41	0.196197	1.58e-38
SFR1	0.0220329	1		SHF	0.0423266	1		SH3YL1	0.0218742	1		ARHGAP30	0.0962077	3.86e-05		ZNF350	0.0523665	1		PAG1	0.170038	1.71e-15		SWAP70	0.124219	1		HMCES	0.0686875	1		SCAMP3	0.21906	1.8e-37		MAN1A2	0.195825	1.97e-23
ANKRA2	0.0220174	1		RCL1	0.0421588	1		LRRC23	0.0218442	1		PPP3CA	0.0959698	0.00504437		DHX38	0.0522079	1		PHAX	0.169856	5.83e-14		POLH	0.124159	7.22e-16		RSRC1	0.0686564	1		FGFR1OP2	0.218956	5.86e-33		ENO1	0.195709	0.00236295
RPL36	0.0219886	0.00015594		PATL1	0.0421411	1		TRADD	0.0218393	1		GDI2	0.0959518	0.0389584		KPNA3	0.0522061	1		PPM1M	0.169849	3.55e-23		PACSIN2	0.123955	1.7e-06		GSPT1	0.0685139	1		NCLN	0.218876	6.65e-72		MTHFD2	0.195682	2.04e-16
NSMCE3	0.0219746	1		TNFRSF4	0.0421368	0.000140061		FADD	0.0218186	1		PSME2	0.0957749	0.0240712		ZFY	0.0522035	1		PRDM2	0.169788	0.0158557		MRPL40	0.123946	0.334299		SLC37A1	0.0684927	1		EMC4	0.218649	4.63e-22		CDC25B	0.195243	2.87e-23
PRRC2C	0.0219079	1		NPIPB5	0.042136	1		ZNF511	0.0217899	1		DNAAF2	0.0956968	0.017167		INO80C	0.0520823	1		UQCRC2	0.169751	5.55e-10		CTD-3252C9.4	0.123931	0.315474		KIF2A	0.0684294	1		PRDX6	0.218464	7.86e-14		NCOA3	0.195149	1.8e-05
AP001058.3	0.0219027	1		PAPD7	0.0420472	1		DTD1	0.0216917	1		FAM195A	0.0956767	4.13e-09		IGHV5-78	0.0520612	1		RAB14	0.169749	1.12e-08		VPS26B	0.123842	1.23e-07		ZRANB2	0.0683415	1		GCSH	0.217941	2.93e-109		2023-09-06	0.195133	0.000477722
KRCC1	0.0218388	1		INPP5D	0.0420388	1		ENO2	0.0216832	1		RP11-124N14.3	0.0954556	0.000986328		SNHG10	0.0518932	1		VDAC3	0.169691	1.15e-16		STK4	0.123746	1		CHD4	0.0683186	1		EBPL	0.217895	1.4e-48		KIAA2013	0.194854	1.44e-26
FCF1	0.0218318	1		ARHGAP31	0.0420166	1		PPP1R14B	0.0216749	1		ACTR2	0.0952961	1		TTC3	0.0518306	1		ASL	0.169484	2.62e-25		LSM8	0.12373	1		CNOT10	0.068287	1		GARS	0.217683	4.55e-28		MRPL38	0.194235	7.79e-26
CTD-2215E18.1	0.0216618	1		BUD31	0.0419683	1		XKR8	0.0216518	1		RNF213	0.0952059	0.00130777		PRPF38A	0.0518064	1		TCIRG1	0.169365	2.13e-09		ARL6IP4	0.123685	1		HAUS3	0.0681327	1		HPGD	0.217566	3.25e-116		CRIPT	0.19422	6.36e-46
PKP4	0.0216003	1		ELP2	0.0419667	1		TNFRSF10A	0.0216483	1		PTEN	0.0951877	0.000108063		MRPL22	0.0517649	1		SYK	0.169242	1.23e-07		MSN	0.123554	1		RNF149	0.0680737	1		LRP10	0.217202	1.78e-31		COMT	0.194017	1.4e-29
SLC25A28	0.0215973	1		ILF2	0.0419596	1		EMB	0.021533	1		PNISR	0.0951473	1		LST1	0.0517647	1		FAM49A	0.169029	3.89e-09		BACE2	0.123499	0.000774651		GRASP	0.0679072	1		CSRP1	0.216931	2.05e-66		PCBD1	0.193984	2.66e-56
VCPIP1	0.0215751	1		ARIH2	0.0419536	1		RP11-352M15.2	0.0215087	1		POLR2F	0.0951353	1.01e-05		SOD2	0.0517557	1		PPDPF	0.168972	3.78e-06		IL21R	0.123407	0.0647549		BCL2A1	0.0678667	1		ASNA1	0.216841	1.33e-35		FKBP14	0.193652	2.2e-80
TPT1	0.0215705	8.27792e-08		GNL1	0.0418617	1		LINC00959	0.0215047	1		ACAP1	0.0950667	0.00566589		SNRPB	0.0517095	1		ZNF706	0.16894	2.62e-06		NAA38	0.123286	1		HELB	0.067843	1		LAGE3	0.21662	1.66e-49		RNASEK	0.193466	1
ZNF766	0.0215548	1		MECP2	0.0418423	1		HLA-A	0.0214516	1		NOP10	0.0950589	0.0667624		KPNA1	0.0516274	1		H3F3A	0.168481	7.21e-30		NENF	0.123006	1		TOB1	0.0676861	1		PNKD	0.21638	5.02e-39		RPL36AL	0.193372	0.000105899
AGL	0.0215159	1		FAM117B	0.0417848	1		NRL	0.0213736	1		C19orf43	0.0950586	1		IGLV1-51	0.0514645	1		MBNL1	0.168452	0.00484748		ACADVL	0.122975	0.730623		GTPBP1	0.0676494	1		NDUFA12	0.21631	3.09e-22		ERC1	0.193264	8.95e-32
FAM122A	0.0215128	1		NSUN6	0.0417672	1		QRICH2	0.0213488	1		ARPC1A	0.0950582	6.68e-06		ZNF318	0.0514112	1		PDLIM2	0.168306	1.08e-21		DYNLT1	0.122947	0.45841		HSP90AA1	0.0676445	1		EDEM1	0.215918	1.66e-33		PGD	0.193212	2.75e-32
IGHV2-26	0.0215054	1		RBM4	0.0417381	1		C20orf195	0.0213396	1		DNTTIP2	0.095041	0.0309538		CBLL1	0.0514107	1		ANAPC15	0.168016	3.91e-16		UBQLN1	0.122812	0.65017		EMD	0.0676355	1		ADRM1	0.215888	2.25e-16		GNAI2	0.192672	0.0022923
SMAD4	0.0214804	1		EIF3L	0.0416824	1		IER3	0.021322	1		TNRC6B	0.0949222	0.0420873		AP1G1	0.0513817	1		CCDC12	0.167713	1.17e-05		PWWP2B	0.122778	0.0776993		TMEM131	0.0676123	1		EIF5B	0.215223	5.7e-13		PPOX	0.192545	3.75e-42
HPS4	0.0214732	1		ARPP19	0.0416688	1		MRPS18B	0.0213214	1		CD19	0.0948831	0.032632		RUNX1	0.0513249	1		UNC119	0.167614	1.86e-10		GEN1	0.122757	1.41e-06		CDC42SE1	0.0675508	1		SNF8	0.215046	4.51e-28		SSPN	0.192392	1.49e-30
IL3RA	0.0214607	1		PIM1	0.0416451	1		LRRC42	0.0213148	1		TGOLN2	0.094862	0.00768339		SAP30BP	0.0513247	1		FAM195A	0.167594	2.85e-21		CHRNE	0.122633	7.14e-18		POM121	0.0674985	1		PLEKHJ1	0.214851	3.26e-28		IGHV3-20	0.192359	1
ZNF516	0.0213905	1		PDE7A	0.0416156	1		THOP1	0.0212904	1		YME1L1	0.0947971	0.0182071		LYSMD2	0.0512487	1		CTSC	0.167459	5.7e-15		RNF149	0.122586	0.711911		OSBPL9	0.0674492	1		NUDT21	0.214358	2.42e-34		CCDC109B	0.192306	1.76e-10
PROSER3	0.0213682	1		KLF9	0.0415558	1		GMPS	0.0212054	1		CPSF6	0.0947893	0.0129254		PHF20	0.0512336	1		U2AF1L4	0.167456	2.62e-12		LIMS2	0.122531	1.61e-06		IL10RA	0.0673809	1		PIK3R5	0.214281	1.67e-51		TMEM14C	0.19228	1.72e-28
MRPS18B	0.0213518	1		CTNNB1	0.0414977	1		RPS6KA4	0.021202	1		IMPDH2	0.094781	0.0010309		PHF20L1	0.051223	1		AFTPH	0.167416	2.65e-10		POLR2G	0.122368	0.968395		KRIT1	0.0673534	1		SNX17	0.213316	2.21e-32		PARM1	0.192262	1.67e-51
ATL2	0.0212926	1		TARDBP	0.0414975	1		SLC2A6	0.0211685	1		CDKN1A	0.0947436	1		PRDM4	0.0512108	1		PTPRC	0.167329	0.0137466		DENND4B	0.122253	2.56e-05		WDR20	0.0672806	1		JOSD2	0.213255	7.38e-71		LDHA	0.19221	3.05e-07
SLC39A1	0.0212692	1		CYB5R3	0.0414641	1		SIGIRR	0.0211651	1		H2AFY	0.0946677	0.000227033		HNRNPC	0.0511445	1		TMEM50A	0.167102	1.58e-06		COX6A1	0.122223	1		SPTBN1	0.0672426	1		MYL6B	0.213222	3.48e-61		MRPL41	0.192172	1.1e-10
ZNF721	0.0212354	1		SON	0.0414244	1		INF2	0.0211641	1		ACAP2	0.0946588	0.0193968		TMEM184C	0.0511047	1		HPS1	0.167088	7.69e-11		NAGK	0.122107	0.0143714		USP25	0.0671999	1		CHCHD2	0.213209	0.000117059		HYI	0.192156	6.68e-70
ZRANB1	0.021155	1		RAB29	0.0413331	1		RP11-553L6.2	0.0211496	1		TBC1D5	0.0945732	2.22e-05		AEBP1	0.0510976	1		RAP2A	0.166984	7.18e-19		ZFC3H1	0.12205	1		SEC63	0.0671485	1		TSR3	0.213017	1.2e-33		FAM207A	0.192093	4.67e-35
RP11-254F7.2	0.0211032	1		HSPA5	0.0413037	1		PPP1R3F	0.0211465	1		HSPA8	0.0945629	1		C12orf49	0.0510657	1		TLN1	0.166791	2e-07		COX20	0.121991	1		ABHD5	0.0671474	1		POMP	0.212973	2.58e-06		OSBPL3	0.191967	1.94e-29
ZNF256	0.0210229	1		NOCT	0.0413026	1		TMEM138	0.0211146	1		NDUFB10	0.0944922	0.00298381		GRWD1	0.0510194	1		FAM107B	0.166774	0.00244001		CD74	0.121609	2.56e-97		GABBR1	0.0670791	1		CHCHD5	0.212911	6.25e-33		SAT2	0.191496	1.02e-20
RNF219	0.0209852	1		RPS3	0.0412632	3.09e-26		SAMD10	0.0210856	1		RANBP1	0.0944692	0.00351597		EIF5	0.0508755	1		SNX22	0.16677	4.19e-21		UBASH3B	0.121394	5.29e-13		CST7	0.0670769	1		IGHV3-23	0.212898	1		ACAA1	0.191049	3.41e-23
PRICKLE4	0.0209666	1		DDX31	0.0412494	1		GCHFR	0.0210699	1		WDR43	0.0944293	0.0083238		PPP2R2D	0.0506302	1		POLR2G	0.16671	1.66e-13		RPN2	0.121362	0.201758		DYNLL2	0.0670447	1		RUNX2	0.212876	3.5e-97		CCDC53	0.19103	3.32e-29
STRBP	0.020943	1		GRB2	0.0412346	1		PUDP	0.0210216	1		RSL1D1	0.0944152	1		STAT4	0.0506249	1		ARFGAP2	0.166556	2.89e-16		EID1	0.121321	1		RP11-437B10.1	0.0670071	1		TMEM183A	0.212746	4.58e-35		OPTN	0.190865	2.21e-22
HAPLN3	0.0209423	1		ATRX	0.0411896	1		C14orf169	0.0209961	1		NDUFV1	0.0942554	0.0115804		CH507-42P11.8	0.0504769	1		QRSL1	0.166524	2.66e-19		TSPAN17	0.121126	6.68e-11		MYCBP2	0.0669511	1		SLTM	0.212378	5.75e-16		PSMA4	0.190727	1.29e-18
TSPYL1	0.0209399	1		ATG12	0.0411863	1		FAAH2	0.0209299	1		SRSF9	0.0941135	1		MED17	0.050475	1		SH3BP1	0.166478	2.97e-20		SPATA2L	0.120968	0.000434939		MAN2A1	0.0669208	1		PSMA1	0.212299	2.53e-21		IGLV8-61	0.190615	1
NAA15	0.0209331	1		RP11-463O12.3	0.0411607	1		PCNP	0.0209064	1		SUMO3	0.0936789	0.0210641		SMAD4	0.0504671	1		PSMB2	0.166233	3.45e-10		EBF1	0.120811	0.0627002		RP3-395M20.12	0.0668758	1		ATRX	0.212216	2.89e-16		ATP6AP2	0.19052	2.01e-15
PJA2	0.0208949	1		ADCY3	0.0410349	1		B2M	0.0209053	0.673001		UBC	0.0934955	5.89e-16		UBE4A	0.0504623	1		ATE1	0.166219	3.32e-16		CEBPB	0.120736	0.0374202		MT-ND2	0.0668588	0.106785		NDUFV3	0.212201	3.62e-56		PPP1R7	0.190443	2.1e-20
CDKAL1	0.020838	1		RSPH1	0.040998	4.45e-08		HLA-DMB	0.0207804	1		JTB	0.0934652	0.832892		TSG101	0.0504514	1		LACTB	0.166108	6.85e-15		2023-09-07	0.120571	1		PPFIA1	0.0668381	1		DENND5B	0.212123	1.97e-40		SSSCA1	0.190357	6.09e-20
CCNY	0.020736	1		LPIN1	0.040971	1		PSMD14	0.0207422	1		YIF1A	0.0934413	5.99e-05		AP1B1	0.0503463	1		INO80E	0.166065	1.57e-16		FAM3C	0.120563	1		FAM160B2	0.0667201	1		OPTN	0.211887	3.91e-39		RFC1	0.190017	1.85e-19
TRIM23	0.020719	1		EDEM1	0.0409563	1		KAT5	0.0206933	1		SRP14	0.0933922	1		DHX40	0.0503325	1		ABTB1	0.16588	8.07e-16		SPG21	0.120414	0.06001		COPB2	0.0667165	1		NUDCD2	0.211857	2.57e-42		NDUFA8	0.190001	1.9e-32
ARID4B	0.0207087	1		IGKV1-27	0.0409513	1		TCF7L1	0.0206745	0.998359		GRINA	0.0933618	0.000387297		TP53BP2	0.0503262	1		DEF8	0.165872	2.29e-09		MED29	0.120366	0.000602975		IL32	0.0666395	1		SARS	0.211795	5.41e-30		GSPT1	0.189664	9.39e-10
KPNA5	0.0206787	1		ZFPM1	0.0409431	1		NME3	0.0206605	1		YBEY	0.0933246	9.51e-09		LINC01215	0.0502521	1		GARS	0.165535	3.9e-11		SIDT2	0.120347	0.000345035		KMO	0.0665194	1		ORMDL2	0.211745	1.34e-46		SDHC	0.189482	3.76e-26
RP11-489E7.4	0.0206741	1		RPL27A	0.0409384	0.758642		GPR137	0.0206441	1		SLC35B2	0.0932341	2.34e-09		PITPNB	0.0502345	1		MYL6B	0.165471	3.47e-25		NOTCH2	0.120183	0.0123983		IGHV3-74	0.0665134	1		PHGDH	0.211694	5.93e-96		MAGED1	0.189315	3.98e-45
MAU2	0.0206205	1		GPCPD1	0.0408665	1		MUL1	0.0206364	1		IQGAP1	0.0932237	1		VPS13A	0.0501004	1		MPST	0.165252	6.73e-17		ATXN7	0.120172	0.00647509		HOOK3	0.0665045	1		NDUFA7	0.211567	1.12e-42		ATF5	0.189271	3.52e-14
NCBP2-AS2	0.0205152	1		RLIM	0.040801	1		RWDD3	0.0206119	1		NDUFB3	0.0931527	0.000594988		SLIRP	0.0500897	1		ZNF580	0.165117	1.23e-12		NAAA	0.120165	0.0878102		DNMBP	0.0664784	1		AP2M1	0.211373	1.09e-21		TXNDC12	0.18867	2.14e-25
RNPC3	0.0205012	1		HSP90AA1	0.0407503	1		ITPA	0.0205973	1		WDFY4	0.0931227	1.88e-06		NCF1	0.0499357	1		TNF	0.165081	4.21e-08		TMEM154	0.119882	1		DLST	0.0663797	1		SEC24A	0.211024	7.18e-69		SEC24A	0.188536	2.11e-55
AHI1	0.0204978	1		SMARCA5	0.0406551	1		SMIM12	0.0205629	1		IVNS1ABP	0.093122	0.000719529		PELI2	0.0499177	1		EIF3L	0.164848	0.0161981		TBCA	0.119711	1		DDX6	0.0661969	1		MAGED1	0.210529	2.46e-65		TXNL1	0.188341	3.71e-14
GPR160	0.0204882	1		ACIN1	0.040584	1		ACTG1	0.0205373	1		AURKAIP1	0.0930886	0.00266888		ING3	0.0498711	1		PWP1	0.164605	8.42e-07		DDX5	0.119706	4.34e-09		NOP56	0.0661239	1		IGHV3-30	0.21026	1		TSEN15	0.188001	1.47e-36
FBXO38	0.0204469	1		PLCG2	0.0404789	1		ANXA2R	0.0204863	1		ITGAE	0.0930453	0.00460331		TCF12	0.0498341	1		CNIH1	0.16454	2.52e-10		IQGAP2	0.119444	1		PRKCE	0.0660314	1		FXN	0.210171	9.42e-62		IGHJ4	0.187862	2.69e-51
MPP7	0.0204464	1		CDKN2AIP	0.0404665	1		TMEM242	0.0204825	1		ATP5L	0.0929543	1		HNRNPA3	0.049814	1		TSR3	0.164512	9.26e-16		RNF167	0.119302	0.911939		AP5Z1	0.0659905	1		AC009133.17	0.210049	1.75e-111		COA3	0.187754	4.68e-42
SMURF1	0.0204141	1		ARGLU1	0.0404127	1		PPIA	0.0204452	1		DR1	0.0928201	0.000242573		BTBD3	0.0498071	6.14e-15		EDF1	0.164373	0.0251205		C9orf78	0.119176	1		LPIN2	0.0658628	1		CHCHD7	0.210041	1.05e-39		CARHSP1	0.187493	1.54e-23
CH17-224D4.2	0.0204075	1		ID2	0.0404049	1		RPS19	0.0204428	0.254194		SRRM2	0.0927087	1		CNOT8	0.0496709	1		RP11-81H14.2	0.16419	4.83e-28		S100A6	0.119038	1		CHIC2	0.0658039	1		VMA21	0.20987	2.75e-39		CCPG1	0.187473	2.09e-18
DMTF1	0.0204034	1		FBXO34	0.0403739	1		RASAL3	0.0204408	1		PYURF	0.0925236	0.0033777		LYZ	0.0496511	1		SCP2	0.163961	1.28e-15		LRRFIP1	0.118993	1		POLR3E	0.0657869	1		SRP54	0.209647	1.66e-35		SEC31A	0.187454	6.38e-17
HSPA4	0.0203984	1		HIPK1	0.0403066	1		MDS2	0.0204195	1		KLHL18	0.0925	3.37e-06		HILPDA	0.0495624	1		TOX	0.163872	3.11e-24		NEDD9	0.11892	0.113093		PLAUR	0.0657347	1		KLF13	0.209409	1.86e-14		SNX17	0.187276	6.44e-24
RIPK1	0.0203384	1		RABGGTB	0.0402588	1		MRPS2	0.020398	1		PPHLN1	0.0924771	0.00230664		PSMB4	0.0495291	1		MCTS1	0.163828	2.5e-19		TCEB2	0.118866	1		KDM2B	0.0657156	1		TMEM230	0.209381	1.37e-27		2023-09-15	0.187196	6.62e-06
IGHV1-3	0.0203323	1		G0S2	0.040223	1		CD3D	0.0203794	1		NFKBIE	0.0924736	0.00134991		APP	0.0495099	1		THEM4	0.163706	1.83e-27		PRDX6	0.118681	1		EP300	0.065634	1		UBE2Q1	0.209353	1.66e-28		CASP10	0.187082	1.74e-36
RPL10	0.0202994	1.72161e-07		RP11-73E17.2	0.0401942	1		HMGN4	0.020366	1		HDGF	0.0924165	2.02e-05		SLCO4A1	0.0494296	1		DEF6	0.163678	5.54e-12		H3F3B	0.118561	3.93e-13		LCP2	0.0655741	1		SLC17A9	0.209332	2.49e-48		GLMP	0.187052	4.29e-49
FBXW4	0.0201598	1		NEAT1	0.0401418	1		PIAS3	0.02034	1		MEAF6	0.0924001	0.000724008		LINC00877	0.0493644	0.0141721		APBB1IP	0.163308	1.69e-08		OS9	0.118363	1		ZMAT1	0.0655663	1		TEX264	0.208531	3.92e-40		MPC1	0.187043	2.62e-26
RP11-164H13.1	0.0200955	1		RPL3	0.0400652	7.47e-21		GNL1	0.0202551	1		MRPL11	0.092377	2.17e-05		CCDC115	0.0492588	1		CREBRF	0.163296	1.51e-08		ATP2B1	0.118281	1		CAMK4	0.0655487	1		MRPL38	0.20849	8.63e-38		TMEM263	0.186915	2.08e-31
ERCC5	0.02009	1		GCC2	0.0398744	1		HSF1	0.0202233	1		STK24	0.092298	0.00274105		PTDSS1	0.0492544	1		APOA1BP	0.163245	6.45e-12		POLR3GL	0.118262	1		MYD88	0.0654968	1		VPS29	0.208142	1.17e-30		BABAM1	0.18691	4.5e-35
DYRK2	0.0200833	1		PRDX1	0.0398713	1		FAAP20	0.0201443	1		C1orf162	0.0922699	5.99e-08		PDXDC1	0.0492482	1		VAMP5	0.163116	2.58e-14		BST2	0.118096	0.76339		NFATC3	0.0653508	1		ZNF593	0.207781	1.31e-29		LAP3	0.186608	4.28e-28
RNF24	0.0200796	1		ZNF410	0.0398151	1		MKNK2	0.0201034	1		CWC15	0.0922167	0.0188925		NOC2L	0.0491962	1		CLPP	0.163088	8.31e-15		HLA-A	0.118003	1.29e-30		SLC2A1	0.0652488	1		NDUFV2	0.207585	3.99e-07		2023-09-01	0.186314	4.78e-11
MAGOH	0.0200204	1		FAM60A	0.0397902	1		CLIP4	0.0200926	1		SRSF2	0.0921271	1		TMEM38B	0.049179	1		STX10	0.163058	1.14e-17		THOC2	0.117956	1		INPP4A	0.0652447	1		NDUFS2	0.207186	2.39e-42		UBL5	0.18626	1
GBP5	0.0200183	1		HNRNPF	0.0397652	1		R3HCC1	0.0199786	1		CCDC24	0.0920307	9.07e-32		ENY2	0.0490994	1		GNB1	0.163002	2.52e-06		CCDC50	0.117899	1		LINC01138	0.0652373	1		APOA1BP	0.207085	1.74e-30		ITM2A	0.186155	6.93e-23
SLK	0.0199901	1		C1orf132	0.0397602	1		ATP5G3	0.0199643	1		COL9A3	0.0919737	5.91e-09		GPAT4	0.0490972	1		ZNF800	0.162993	1.08e-06		WDR34	0.117834	0.000363379		ATR	0.0652268	1		TXNL1	0.206833	1.16e-25		GOLPH3	0.185897	2.82e-17
GPALPP1	0.0199854	1		PI4K2A	0.0396871	1		TMEM163	0.0199172	1		POLR3GL	0.0919286	2.05e-05		PRCP	0.0490802	1		BAD	0.162901	3.12e-21		CXCR3	0.11782	0.000234005		HIC2	0.0652076	1		NEU1	0.206508	3.46e-31		NAP1L4	0.185763	4.39e-10
LRRC8D	0.0199643	1		TRIM26	0.0396783	1		ICAM1	0.019873	1		TUBB	0.091764	0.0572419		PDE7B	0.0490542	1		KAT2A	0.162746	9.66e-20		JUN	0.117695	1		RAB28	0.0651942	1		MRPS7	0.206488	1.18e-25		UBA1	0.185468	5.54e-20
THAP9-AS1	0.0199476	1		LYN	0.0396537	1		RHNO1	0.0197796	1		MGST3	0.0917441	6.08e-05		ARHGEF1	0.0489931	1		NCOA7	0.162511	1.88e-14		SNRPN	0.117669	1		ARHGEF2	0.0651328	1		MRPL37	0.206473	1.91e-34		KIAA0125	0.185309	0.0160709
PURA	0.0198914	1		CFLAR	0.0396477	1		SEC22A	0.0196973	1		RPL36A	0.0917402	6.23e-05		SLF1	0.0489436	1		AKAP11	0.162361	2.06e-16		PIGB	0.117656	0.00473836		TTC17	0.0651177	1		BHLHA15	0.206221	5.85e-204		RAB2A	0.184641	6.51e-07
NDUFAF7	0.0198863	1		KHDRBS2	0.0396037	1		TRIAP1	0.0196964	1		ORMDL1	0.0917315	0.00417623		SSSCA1	0.0489091	1		CDKN2D	0.16232	2.37e-08		GTF2B	0.117483	1		CYP51A1	0.0651096	1		CLN3	0.206178	2.72e-69		LIMS1	0.184401	2.03e-27
CALCOCO2	0.0198782	1		MYLIP	0.0395696	1		TBL1X	0.0196576	1		LIMK1	0.0917239	2.62e-10		SIK2	0.0488224	1		NCR3	0.162157	1.01e-13		IFNLR1	0.117332	2.59e-15		CDKAL1	0.0650988	1		YARS	0.205249	1.67e-35		CSRP1	0.184377	8.04e-40
SRSF8	0.0198349	1		KTN1	0.0395485	1		SYBU	0.0195929	0.333025		MLLT4	0.0916685	1.27e-09		CFAP20	0.0486903	1		COX7C	0.162021	2.06e-11		LINC-PINT	0.117307	1		THAP9-AS1	0.0649611	1		FAM207A	0.205193	4.08e-57		MRPL24	0.184207	1.32e-29
VAMP4	0.0198047	1		GNL3	0.0395383	1		PPP2R3C	0.0195812	1		AIM1	0.0916625	8.35e-05		SIK3	0.0486765	1		EPHA4	0.161995	1.96e-48		RRP12	0.117047	0.118067		CHD3	0.0648838	1		PCBD1	0.205134	8.34e-70		NTHL1	0.183908	2.25e-41
MAK	0.0197887	1		SPPL3	0.0394978	1		KCTD17	0.0195739	1		DHRS4	0.0916037	4.21e-11		SMARCA4	0.0485039	1		CCDC88C	0.161678	1.42e-09		ANXA4	0.11676	0.0238401		PHC3	0.0648621	1		ATP6V0E1	0.204757	8.84e-14		YIPF2	0.183904	1e-64
TOMM34	0.0197792	1		CCL4	0.0394845	1		ZBED5	0.0195543	1		NCR3	0.0916006	2.87e-07		CRY2	0.0484663	1		TADA3	0.161657	1.54e-20		SCP2	0.116717	0.355249		SMARCA5	0.0648512	1		ZNF580	0.204525	1.66e-38		SUDS3	0.183819	8.29e-24
FAM84B	0.0197767	1		DIS3	0.0394422	1		PEBP4	0.0195503	1		ASMTL	0.0911629	1.95e-07		TMEM259	0.0484444	1		TCEB3	0.161597	8.17e-16		CALM3	0.116699	1		HIST1H3A	0.064767	1		UQCC2	0.204422	2.62e-58		LSM3	0.183746	1.07e-12
MTMR1	0.0197702	1		HNRNPH1	0.0394358	1		ENSA	0.0195277	1		HINT2	0.0911015	1.58e-05		PIK3CG	0.0484209	1		NDUFA9	0.161537	7.3e-18		DEF8	0.116665	0.683615		TBC1D1	0.0647348	1		FIBP	0.204399	4.55e-30		HIST1H1D	0.183657	1.85e-07
C1orf162	0.0196997	1		EIF4G3	0.0392761	1		SCAF4	0.0195249	1		HERPUD1	0.0910986	1		CAPZA2	0.048416	1		MRPL14	0.161529	5.65e-13		LPGAT1	0.116651	0.0698704		KAT6A	0.0646851	1		C1orf122	0.204159	6.52e-39		SAMM50	0.183527	1.36e-28
STXBP3	0.0196528	1		PSMC6	0.0392453	1		TXLNA	0.0195117	1		SOD2	0.0910499	0.0405352		SLC38A2	0.0483389	1		MRPS15	0.161166	5.6e-12		ANAPC11	0.116559	1		PNN	0.0646822	1		OXR1	0.204115	3.4e-32		SF3B2	0.183469	0.000277903
SEC24B	0.0196457	1		RNF144B	0.0392134	1		NOB1	0.019435	1		PSMB7	0.0910222	0.0271215		SLC2A1	0.0482964	1		DAXX	0.16111	5.7e-18		ALG13	0.116549	1		FAM26F	0.0646595	1		MRPL43	0.203899	3.27e-35		NUDT2	0.182476	7.8e-37
NDE1	0.0196328	1		CTD-3252C9.4	0.0391831	1		JAK1	0.0194209	1		FLOT2	0.0910205	1.78e-05		NANS	0.0482418	1		NUTF2	0.161053	4.25e-12		ARFGAP3	0.116406	1		ACSL5	0.0644575	1		MRPS18B	0.203652	4.93e-32		ADAM19	0.182403	1.52e-18
YTHDC2	0.0196217	1		ARID5A	0.039135	1		MEF2C-AS1	0.0193333	1		SUPT4H1	0.0909829	0.00393729		HSPA4	0.0481283	1		CTD-3184A7.4	0.1609	2.07e-11		C1orf228	0.116392	0.0199117		C1orf132	0.0644486	1		SRA1	0.203595	2.58e-28		ASL	0.182353	7.15e-29
ZNF329	0.0196037	1		CCNYL1	0.0390248	1		GLMN	0.0193269	1		UNC93B1	0.0909564	0.00138188		ZNF430	0.0480625	1		BCL2A1	0.160895	0.0384649		PAX5	0.116342	0.533805		ERBB2IP	0.0642747	1		MTRR	0.203311	2.56e-64		STXBP2	0.182137	4.95e-19
LINC00662	0.0195981	1		ZFP36L1	0.0389515	1		HRAS	0.0192775	1		IGHA1	0.0909554	1.31e-07		EEF1E1	0.0479743	1		ATP5G1	0.160852	1.22e-10		HIST1H2BK	0.116283	0.00501923		SMARCC2	0.0641941	1		EBNA1BP2	0.203235	7.55e-49		IL6R	0.182135	1.94e-81
ESD	0.0195809	1		C1orf52	0.0389031	1		SLC38A9	0.0192674	1		ZNF791	0.0908913	0.00251112		FAM69B	0.047904	0.000568017		TCF7	0.160851	8.79e-17		SIGLEC6	0.11625	7.41e-21		VCAN	0.0641302	1		MDH1	0.202943	1.01e-27		SNRPC	0.182032	4.99e-10
SCYL2	0.019498	1		HEXIM1	0.0388577	1		RP11-532F12.5	0.0192593	1		TMEM175	0.0908719	5.05e-06		SETD7	0.0478496	1		EIF4E2	0.16075	5.28e-11		RAB3A	0.11617	1.77e-14		OXSR1	0.0640637	1		IGKV1-9	0.202823	6.45e-14		CHST15	0.181812	4.6e-48
SGTB	0.0194969	1		HSPA9	0.0387825	1		KLF7	0.0192592	1		RPP38	0.0908675	0.000918336		HNRNPF	0.0477738	1		EPS15	0.160512	4.05e-10		SLC25A19	0.11612	7.44e-07		PCM1	0.0640541	1		MCEE	0.20231	9.49e-102		AAMP	0.181777	2.95e-18
RP11-449H3.3	0.0194679	1		ADAMTS6	0.0387344	0.120931		TMEM205	0.0192469	1		SFT2D1	0.0908604	0.0528491		MAP4K4	0.0477621	1		INPP5D	0.160504	9.99e-11		MIR22HG	0.116109	0.000362393		ZBTB4	0.0640461	1		GSDMD	0.202269	6.66e-50		TMEM39A	0.181724	2.19e-32
ZCCHC3	0.0194663	1		EFR3A	0.0387157	1		BCL10	0.0192423	1		PSMD9	0.0908156	0.000326		RHOT2	0.0477414	1		RSRP1	0.160401	0.00782904		MALAT1	0.116084	1.13e-44		FBXO11	0.0639854	1		ADA	0.202231	3.77e-89		SH3GLB2	0.181706	7.46e-24
MT-CO2	0.0193672	3.74869e-05		RP11-445F6.2	0.0386928	0.117901		GNB2L1	0.0192182	1		USP36	0.0907628	0.000783425		SMPD2	0.0477176	1		LCMT1	0.160377	1.45e-20		PSMA3-AS1	0.11606	0.0788319		KHDRBS2	0.063948	1		FASTK	0.202181	4.01e-37		NUDCD2	0.181321	3.48e-29
RABGAP1	0.0193638	1		IGKV1-16	0.0386825	1		RP11-54C4.3	0.0192137	1		AP3S1	0.0907374	0.0135611		KDM5B	0.0476614	1		G3BP2	0.160254	0.00748924		HPS1	0.116013	1		CERS2	0.063936	1		PSMD7	0.202084	6.28e-11		OXA1L	0.181231	0.000311455
THUMPD3	0.0192762	1		PWWP2B	0.0386664	1		UBL4A	0.0191996	1		RRP1B	0.0907328	1.08e-05		MEX3C	0.0475628	1		QARS	0.160155	2.94e-11		MGAT2	0.115841	0.0294008		ABCE1	0.0638994	1		TMEM141	0.201886	7.29e-54		IGLV7-43	0.181107	1
2023-09-02	0.0192626	1		TOMM22	0.0386617	1		EXOSC3	0.019198	1		ARF6	0.090627	1		MXD4	0.0475253	1		SLC5A3	0.16011	5.71e-21		MICAL1	0.115824	0.188683		EFHD2	0.0638332	1		CACYBP	0.2012	7.94e-29		DNAJC7	0.181035	6.09e-14
RP11-437B10.1	0.0192322	1		DLD	0.038618	1		ANXA5	0.0191903	1		TMEM134	0.0905866	0.000567985		MAPRE1	0.047524	1		NDUFB5	0.159844	2.79e-14		DOCK2	0.115753	1		RP11-327P2.5	0.0637966	1		NDUFA8	0.201048	3.53e-60		SEL1L	0.181008	1.55e-18
NFX1	0.01922	1		RBM7	0.0385966	1		DHPS	0.0191155	1		SF3B2	0.0905091	0.86336		CAMKK1	0.0474742	1		NADSYN1	0.159622	1.8e-13		MDH2	0.115609	1		CXCL2	0.0637883	1		COMTD1	0.201025	7.67e-70		C20orf24	0.18003	1.03e-11
MUTYH	0.0192021	1		TOB2	0.0385865	1		CLIP2	0.0190844	1		HIST1H2BK	0.0904975	1.11e-08		CCNYL1	0.0474619	1		MACF1	0.159523	3.44e-12		FNBP1	0.115609	1		STX4	0.0637585	1		FKBP14	0.200834	3.47e-121		MRPL34	0.179695	4.04e-27
TMEM263	0.0192002	1		KDM2B	0.0385861	1		MSL1	0.0190539	1		VCP	0.0904945	0.422191		DLEU2	0.0474335	1		NAAA	0.15944	1.36e-14		PPP1R2	0.115492	1		RNPC3	0.0636346	1		PMM2	0.200828	3.29e-50		OGFOD3	0.179576	3.28e-35
GNB2L1	0.0191851	0.0207832		RSRP1	0.0385558	1		CBWD2	0.0190261	1		PIP5K1B	0.090331	2.55e-06		MOAP1	0.047415	1		FERMT3	0.159235	9.64e-16		ARIH1	0.115427	1		SUPT6H	0.0635773	1		VPS25	0.200709	1.3e-50		MDP1	0.179451	5.5e-32
RBM15B	0.019184	1		RGPD2	0.0384555	1		CARM1	0.0190173	1		MRPS30	0.0903164	3.94e-05		SAAL1	0.0473846	1		EVI2A	0.159219	8.12e-17		SRGAP2	0.115386	3.6e-06		JARID2	0.0634582	1		IRF2	0.200667	9.42e-43		SLC25A4	0.178869	2.31e-32
JUN	0.0191054	1		LINC00969	0.0384141	1		BISPR	0.0190003	1		HEXDC	0.0903038	3.67e-06		SCO2	0.0473756	1		STARD7	0.159213	1.15e-08		LY96	0.115269	0.000705799		RBM28	0.0634269	1		ACAA1	0.200468	3.64e-33		IARS2	0.17841	6.36e-22
SWT1	0.0191025	1		SF3B2	0.038372	1		POLR3GL	0.0189646	1		SLBP	0.0901725	0.0278182		ESYT2	0.0473565	1		C20orf24	0.159088	5.62e-08		TMED4	0.115156	1		DOCK11	0.0634069	1		RFC1	0.200211	3.26e-30		FAM45A	0.178405	2.63e-40
HERC1	0.019088	1		TMEM163	0.0383508	0.124216		ETV7	0.0189464	1		NDUFS8	0.0901251	0.00421445		ZNF431	0.0473533	1		TBK1	0.159059	2.62e-17		TMEM9B	0.115098	0.71516		BLOC1S6	0.0633148	1		PSMD2	0.200194	1.03e-34		BET1L	0.178345	1.7e-24
ITCH	0.0190759	1		XIST	0.038317	1		AC113404.1	0.018924	1		KRT10	0.0901088	1		P2RY10	0.0473218	1		SF3B6	0.158952	2.07e-05		MYO1F	0.115038	7.81e-05		PAWR	0.0631675	1		LITAF	0.200051	3.03e-06		IL15RA	0.178196	1.15e-50
PIK3C2A	0.0190676	1		SETD7	0.0382795	1		LSM6	0.01892	1		C16orf13	0.090103	0.00732331		INTS10	0.0472464	1		HCFC1R1	0.158936	1.4e-18		TMEM179B	0.11493	1		ZDHHC17	0.062973	1		EIF3A	0.199689	3.66e-12		ATG3	0.178165	3.39e-18
HAUS3	0.0190671	1		ATXN7	0.038237	1		C17orf89	0.0188944	1		LINC01420	0.0898196	0.000534813		GAB1	0.0472461	1		AL928768.3	0.158851	1.56e-22		SUPT5H	0.114754	1		SLC9A8	0.0629661	1		UROD	0.199582	6.96e-56		GNAS	0.178139	0.00176385
SCAPER	0.0190281	1		RIN3	0.0382254	1		TIMM9	0.0187939	1		RNPS1	0.0896696	1		MMD	0.0472377	1		GINM1	0.158755	1.41e-09		CHST15	0.114678	3.74e-06		ELF2	0.0629643	1		SUDS3	0.199468	1.25e-37		POLR2I	0.178023	4.92e-18
CDK5R1	0.0189727	1		CXorf40A	0.0382107	1		MSC	0.0186377	1		EIF6	0.0896063	0.0109914		PNPLA2	0.0471903	1		ELOF1	0.158441	8.23e-12		IRF2BP2	0.114575	1		RRAS2	0.062824	1		IGKV1-27	0.199423	0.000334421		CNN2	0.178018	0.0010123
DDIT3	0.0188943	1		EPN2	0.0381746	1		HAUS2	0.0186304	1		SIVA1	0.0896045	0.271391		CIR1	0.047171	1		ARHGAP4	0.158423	6.59e-07		TESK1	0.114485	0.000317436		KIAA0141	0.0628086	1		UBL5	0.199356	0.0705874		PSMD9	0.177908	6.48e-17
UTY	0.0188531	1		CDC5L	0.0381277	1		PWP1	0.0186193	1		NAAA	0.0895409	0.000196722		CD164	0.0470849	1		EIF3E	0.158355	0.0298612		PLEKHJ1	0.114277	1		B3GLCT	0.0628058	1		KB-1980E6.3	0.198998	6.29e-135		PSMF1	0.177651	6.5e-13
NETO1	0.0188506	1		FBXW11	0.0381064	1		ETHE1	0.0186036	1		COPS6	0.0895161	0.00149478		RAPGEF6	0.0470409	1		C19orf24	0.158244	8.24e-10		RASGRP3	0.114158	0.105518		ROCK1	0.0627803	1		ICT1	0.198335	1.95e-55		FGFR1OP2	0.176899	7.26e-17
U2AF1L5	0.0188242	1		PHF14	0.0380416	1		CNBP	0.0185992	1		ST8SIA4	0.0894946	0.000716359		KPNA2	0.0470253	1		SAMSN1	0.158213	3.35e-05		WBP2	0.114139	1		POLR2A	0.0627704	1		IGHJ4	0.198295	1.88e-63		FLNA	0.176843	6.35e-08
TRPC4AP	0.0187927	1		E4F1	0.0379873	1		EPS8L2	0.0185978	1		NIPAL2	0.0894717	5.6e-13		SGK3	0.0469253	1		GSDMD	0.157816	1.25e-18		ARHGAP27	0.114053	0.000161378		ZC3H7B	0.0627574	1		MMP24-AS1	0.198188	8.01e-22		UBE2H	0.176839	1.05e-13
CNOT7	0.0187717	1		IGHA1	0.0379758	0.0452559		MICU2	0.0185861	1		OGT	0.0891898	0.0123886		ZBTB24	0.0469226	1		DNAJB6	0.157626	2.32e-05		BMP2K	0.114031	0.130929		NDFIP1	0.0627365	1		ARPC5	0.198075	1.24e-19		MRPS7	0.176823	8.16e-16
ZNF600	0.0187503	1		SEC14L1	0.0379757	1		HNRNPH2	0.0185514	1		MRPS21	0.0890753	0.807002		USP38	0.0469075	1		IGKC	0.157483	0.00053753		P2RX5	0.114028	0.443942		ITM2A	0.0626974	1		PPOX	0.19777	3.52e-82		EIF4G1	0.176415	1.01e-16
PIBF1	0.0187127	1		RPS29	0.0378349	1.68e-08		SGPP2	0.0184847	1		WIPF1	0.0890744	0.439825		WDR75	0.046796	1		LRP10	0.157222	1.86e-10		ZBTB43	0.113817	1		PRKX	0.0626635	1		KIAA0125	0.197421	0.000159254		TKT	0.176355	1.36e-07
TACO1	0.0186793	1		PACSIN2	0.0378083	1		SNX6	0.0184778	1		RNF220	0.0890663	0.00273565		COL1A1	0.0467826	0.314085		KDM2A	0.156745	1.65e-06		UBE2E3	0.113751	0.978081		MYO9B	0.0625847	1		ALG1	0.197259	2.04e-99		CBX4	0.176256	1.11e-12
ZNF160	0.0186731	1		ICOSLG	0.0377957	1		TOR3A	0.0184608	1		RAB11A	0.0889451	0.00341592		IRF7	0.0466927	1		STOML2	0.156732	1.39e-11		LAMTOR2	0.113725	1		ALMS1	0.0625473	1		SMIM7	0.196751	1.43e-45		KMT2A	0.176207	1.16e-06
TACC3	0.0185745	1		RRP7A	0.037668	1		SDHD	0.0183821	1		IDH3G	0.0888948	0.00634141		NAP1L5	0.0466673	1		PSMA4	0.156723	1.35e-11		SRGAP2C	0.113538	2.85e-10		COG2	0.0625045	1		PPP3CC	0.196503	2.13e-19		EDEM3	0.176136	2.07e-27
TEX10	0.0185194	1		MGA	0.0376311	1		KLHL22	0.0183389	1		EIF3E	0.0887807	1		TIGAR	0.0466007	1		PRKACB	0.156682	3.74e-11		PPHLN1	0.113489	1		ERP44	0.0625032	1		RASGRP3	0.196417	8.89e-33		PIGT	0.175817	3.73e-17
LARGE	0.0184807	1		NSUN2	0.0376185	1		TMEM115	0.0183249	1		IL2RG	0.0887167	1		RNH1	0.0465718	1		MYO1E	0.156657	1.48e-11		PIK3CD	0.113472	0.000197916		AIM1	0.0624887	1		GTF3C6	0.196309	2.45e-26		PPIE	0.175553	1.86e-30
VPS25	0.0184777	1		PPCS	0.037523	1		MRPL17	0.0183013	1		RNF7	0.0886633	0.299085		HNRNPH3	0.0465281	1		TMX4	0.156413	4.26e-09		ABHD14B	0.113458	1		NAA25	0.0624849	1		RNASEK	0.196216	0.020902		VPS51	0.175545	6.38e-07
DNAJC18	0.018454	1		ID1	0.0375128	0.0100051		C6orf203	0.0182897	1		RTFDC1	0.0886605	0.00894752		RAB8B	0.0463076	1		MIF4GD	0.156339	6.26e-15		CLIC1	0.113401	1		DGKA	0.0622788	1		MAN2B1	0.195854	4.22e-23		EID1	0.175428	1.66e-06
SLC36A4	0.0184366	1		C7orf50	0.0375019	1		KLC1	0.0182773	1		TIMM17B	0.0885986	0.0021975		DDX24	0.0462463	1		ZCRB1	0.156095	1.86e-11		PBX4	0.113097	4.48e-06		ANKRD36C	0.0622296	1		MT1X	0.195636	6.18e-72		APEH	0.175369	5.38e-35
GGNBP2	0.018435	1		SLC10A3	0.0374968	1		RAN	0.0182581	1		SCAND1	0.0885051	1		FUS	0.0462259	1		HMOX2	0.155895	6.52e-12		2023-09-09	0.113078	1		SLC25A25	0.0621215	1		ORMDL1	0.195291	8.48e-23		PIK3CD-AS2	0.175313	1.47e-93
CRIM1	0.0184159	1		WAC	0.0373933	1		PSMB1	0.018217	1		GEMIN4	0.0884824	2.09e-09		OSBPL8	0.0461577	1		HLA-DRB5	0.155818	3.14e-06		AES	0.113023	1		MTSS1	0.0620468	1		TBCA	0.195193	1.02e-08		TMEM141	0.175177	6.28e-32
PHC3	0.018408	1		TACC1	0.0373911	1		TAF7	0.0181925	1		HNRNPK	0.0881064	1		TUBB3	0.0460861	3.34e-05		TMBIM4	0.15573	2.66e-09		ZSCAN16-AS1	0.112995	1		SETDB2	0.0620465	1		CAV1	0.195183	6.16e-141		CCL3	0.174883	7.75e-10
USP3	0.0184041	1		HDAC7	0.0373906	1		PLAG1	0.0181217	1		SCAMP4	0.0880794	8.84e-07		MXD1	0.0460751	1		UBA1	0.155648	3.75e-12		ACAP2	0.112902	1		SUPV3L1	0.0620418	1		BRK1	0.195179	3.1e-10		NOL7	0.174774	0.0156766
LPIN2	0.0183691	1		RNF168	0.0373604	1		MED6	0.0181125	1		B4GALT1	0.0880788	0.00779124		ZC3H13	0.0459719	1		CALM3	0.155546	6.86e-07		BAG1	0.112852	1		GADD45A	0.0620297	1		MDFIC	0.194881	1.46e-26		S100A11	0.17476	3.13e-13
HBP1	0.0183631	1		DDX17	0.0373597	1		LRCH1	0.0180926	1		FCHSD2	0.0880586	0.0061151		TBL1X	0.0459345	1		TXNIP	0.155397	0.0505981		CSNK2B	0.112843	1		SP3	0.0619944	1		FAM45A	0.194492	1.13e-60		PDK1	0.174458	8.32e-22
MYNN	0.0183607	1		ZNF593	0.0373573	1		UBXN6	0.0180789	1		SNRPD3	0.0880308	0.0114401		CASD1	0.0459291	1		FUOM	0.155318	9.68e-17		FAM195B	0.112838	0.11183		CLASP1	0.0619749	1		IGKV2D-24	0.194275	3.87e-18		PTPMT1	0.17438	5.95e-20
C12orf66	0.0183409	1		GOLGA8B	0.0372994	1		SDHB	0.0179581	1		HLA-DRA	0.0880071	3.07e-06		G3BP1	0.0458018	1		SPAG7	0.155261	4.03e-09		ITGAE	0.112747	1		SPON2	0.0617832	1		ISG15	0.193827	8.21e-19		DAXX	0.174309	1.81e-27
METTL16	0.0183292	1		MAP1LC3A	0.0372635	1		SRI	0.0179517	1		PSMD8	0.0879864	0.079602		EXOSC6	0.0457654	1		LPXN	0.154848	1.47e-08		PTPRJ	0.112535	0.00366116		SERTAD2	0.0617544	1		MRPS11	0.193818	4.9e-53		MT1X	0.17424	5.91e-39
IGKV2D-40	0.0182995	1		MRPL32	0.037148	1		2023-03-09	0.0179468	1		TMEM256	0.0879211	0.0733947		RNF125	0.045761	1		NDUFS3	0.154603	2.44e-09		FEM1C	0.112527	0.0507416		NSMCE3	0.0617469	1		S100A11	0.193811	6.31e-22		ARL5A	0.17411	4.46e-13
APPBP2	0.0182991	1		SELO	0.0371081	1		FBXO8	0.0179353	1		ZNF207	0.0879071	1		HES6	0.0457604	1		TMEM14C	0.154286	3.31e-17		ATP5E	0.112499	1.49e-08		TECR	0.0616038	1		PTPMT1	0.193751	3.16e-35		CKAP4	0.174081	1.89e-13
SLC2A5	0.0182679	1		RPL4	0.0370824	0.556814		GRWD1	0.0179097	1		RALY	0.0879023	1		RBM25	0.0457596	1		TRADD	0.154257	1.05e-12		SHISA5	0.112368	1		MAPK8IP3	0.0615033	1		ZBTB8OS	0.193623	1.32e-33		DDB1	0.173876	6.22e-19
ZNF830	0.0182299	1		KIAA1191	0.037042	1		EPS15L1	0.0178904	1		C20orf196	0.0878192	1.15e-07		SART1	0.0457442	1		MLF2	0.154172	1.85e-07		IRF7	0.112209	1		RBM6	0.0614863	1		PFDN6	0.193602	3.41e-38		RUNX2	0.173553	5.14e-48
CCDC9	0.0182096	1		BEST1	0.0370402	1		MRPS18C	0.0178605	1		ZFAND6	0.0877307	1		SMARCE1	0.0457332	1		TRMT112	0.154075	0.000602496		CXorf21	0.112194	0.0481665		CCDC64	0.0614216	1		DDB1	0.193163	1.75e-31		UQCC2	0.17352	6.64e-30
ELP2	0.0181539	1		COMMD6	0.0370033	1		RAB11A	0.0178026	1		SH3BP1	0.0876324	3.39e-05		VCPKMT	0.0457278	1		CMTM7	0.154009	1.5e-07		DDAH2	0.112143	1		CTPS1	0.0613142	1		TM9SF1	0.19294	1.44e-43		IGHV1-3	0.173488	1
FAM134B	0.018149	1		SLC25A36	0.0368918	1		TTF2	0.0177888	1		YBX1	0.0876209	0.0399186		CERS6	0.045716	1		ITGAE	0.153996	1.59e-08		NDUFB11	0.112128	1		CUL1	0.0612726	1		FAM129A	0.192432	3.28e-60		EIF3C	0.173162	6.65e-33
MTCH1	0.0181334	1		GAPVD1	0.0367935	1		PARP11	0.0177743	1		MT2A	0.0876029	0.00439442		PTBP1	0.0456844	1		JTB	0.153756	0.000812411		S100A10	0.112104	1		DGKD	0.0611036	1		INPP4A	0.192342	5.59e-64		SEC22B	0.173144	4.71e-29
ZNF211	0.0181201	1		POMC	0.0367933	1		DNAJB6	0.0177737	1		UBE2S	0.0875651	0.635274		AKIRIN1	0.0456093	1		NAA50	0.153678	3.18e-08		UBN1	0.112075	1		GPD2	0.0610902	1		TMEM219	0.1922	2.51e-21		MAN2B1	0.173138	3.26e-13
SIK3	0.0180965	1		WDR36	0.0367837	1		IGLV3-21	0.0177653	1		ELMSAN1	0.0873847	2.03e-06		FOXO1	0.0455898	1		PIM1	0.153469	1.52e-05		UHMK1	0.111618	1		LEMD3	0.0610391	1		CLIC4	0.192016	6.94e-24		DUS1L	0.172962	4.18e-14
LSM5	0.0180781	1		RPL36A	0.0367489	1		ENO1	0.0177649	1		IK	0.0873488	0.0324723		ESAM	0.045541	1		DCTPP1	0.153367	2.72e-17		XIST	0.111597	1		CIAO1	0.0610305	1		DAZAP1	0.19183	2.45e-21		IGHV1-45	0.172885	1
ZBTB25	0.0180666	1		RPS21	0.0367086	9.96e-20		B4GALT5	0.0177619	1		PI4K2A	0.0872661	4.92e-08		JMJD1C	0.0455047	1		ANKRD10	0.153259	6.6e-09		EIF1AX	0.111568	1		C1orf27	0.0610013	1		ALG14	0.191762	1.45e-85		CD2BP2	0.172518	2.67e-23
SNRNP40	0.0180235	1		NOP16	0.0366909	1		TAL2	0.0177198	1		ARL8A	0.0871601	0.000337673		COPS3	0.0453662	1		EIF3M	0.153076	0.0100115		SBNO1	0.111531	1		MAD1L1	0.0608857	1		SCFD1	0.191729	4.88e-35		CLIC4	0.172482	6.76e-15
ARHGAP32	0.0179716	1		HPCAL1	0.0365463	1		AK8	0.0177091	1		POLD2	0.0871157	2.44e-08		HSPBAP1	0.0453164	1		FDPS	0.153048	2.71e-10		BAX	0.111408	1		BRD9	0.0607794	1		MRPL55	0.191674	9.26e-34		BIN2	0.172473	2.06e-16
ZNF439	0.017926	1		ARMC5	0.0365169	1		STK38L	0.0176848	1		TYMP	0.0870199	0.0033666		SERINC3	0.0452917	1		NEDD4L	0.152951	4.32e-19		RASSF2	0.111306	1		PRPF38B	0.0607358	1		LSM5	0.1912	1e-21		TMEM205	0.172378	2.38e-21
FBRS	0.0179234	1		DKC1	0.0364544	1		SIN3A	0.0176828	1		PSMC5	0.0869772	0.00372607		C12orf42	0.0452681	1		AC245100.1	0.152929	4.15e-09		RP11-325F22.2	0.111261	0.124535		RALGAPA2	0.0607112	1		AC074289.1	0.190643	2.65e-35		PTGES2	0.172113	1.28e-33
PAQR3	0.0178976	1		ERAP2	0.0364283	1		MPI	0.0176601	1		PSMD2	0.0868647	0.00397169		DBF4	0.0452232	1		CYSLTR1	0.152874	5.85e-19		ANKRD13A	0.111243	1		CYBB	0.0606746	1		CNN2	0.190219	2e-06		IFNAR1	0.171949	5.88e-13
EEF1A1	0.0178967	1		MAST4	0.0364015	0.294983		ZC2HC1A	0.0176549	1		ARRB2	0.0867846	1.55e-05		GALNT3	0.0450738	1		TMEM243	0.152844	0.0609625		APOA1BP	0.111168	1		SIRT1	0.0606572	1		APEH	0.190014	3.04e-54		OGFOD2	0.171732	4.7e-53
PTBP3	0.0178825	1		JMJD1C	0.0363725	1		MRTO4	0.0176451	1		DNAJC10	0.0867381	0.000339394		PAX5	0.0449661	1		ACADVL	0.152773	7.52e-07		HNRNPA2B1	0.111074	1		COQ10B	0.060564	1		TRAPPC6A	0.189971	3.36e-25		MANEA-AS1	0.17167	4.21e-52
GNPAT	0.0178803	1		UBE2A	0.0362913	1		NUDT21	0.0176385	1		SPCS1	0.0867124	0.110732		CCNL1	0.0449341	1		UBE2E1	0.152691	3.21e-12		TES	0.111051	1		WRN	0.0605086	1		MAZ	0.189868	5.18e-20		CAV1	0.171305	4.21e-90
CTDSPL2	0.0178629	1		PDCD1	0.0362388	7.75e-05		ZNF675	0.0176012	1		ARGLU1	0.0865622	1		RB1	0.044918	1		UBXN1	0.152481	0.146545		BCLAF1	0.111019	1		ZSWIM6	0.0605046	1		CLN6	0.18886	2.92e-74		ATP6V0E1	0.171234	1.26e-07
PPP4R1	0.0178564	1		YWHAE	0.0362228	1		FAM65A	0.0175997	1		FAM204A	0.0865338	0.0109504		MTHFD2L	0.044879	1		TMC6	0.152285	1.73e-06		ANXA6	0.111018	1		SENP7	0.0604236	1		EID1	0.188857	3.43e-11		EXOSC1	0.171193	1.59e-28
NCBP2	0.0178314	1		TRIM28	0.0362053	1		DGCR6L	0.0175961	1		RPL4	0.0864447	2.26e-14		SMARCA2	0.0448389	1		ARRDC1	0.15227	8.61e-16		ADARB1	0.110963	1.71e-05		OXR1	0.0604209	1		CH507-9B2.3	0.188556	5.86e-54		UROD	0.171073	5.23e-37
BMP2K	0.0177669	1		KRAS	0.036105	1		COQ4	0.0175868	1		LSM4	0.0864204	0.00252121		RBM23	0.0447951	1		WDR13	0.152234	9.45e-19		TP53I13	0.110845	1		ZFP90	0.0603536	1		C12orf45	0.188306	1.05e-44		GLRX3	0.170978	1.68e-21
PTK2	0.0177589	1		SLC23A2	0.0360835	1		RTTN	0.0175692	1		CCT6A	0.0863219	0.0066971		RRAGC	0.044733	1		TEX264	0.152153	1.31e-13		CHPT1	0.110824	1		TYK2	0.0603363	1		ACAT1	0.18825	3.36e-58		JOSD2	0.170935	4.25e-41
CDK11A	0.0177531	1		SLAMF1	0.0360687	1		TPRG1L	0.0175504	1		MAPRE1	0.0861614	0.0381804		AGTPBP1	0.0447227	1		ARHGAP31	0.152027	4.16e-19		AD000671.6	0.110823	0.182407		ATG13	0.0603232	1		PAGR1	0.18817	5.4e-56		SMC4	0.170935	3.3e-21
NUDC	0.0177133	1		ANKLE2	0.0360332	1		A1BG	0.0175452	1		POU2AF1	0.0861237	0.0220842		KIAA0907	0.0446955	1		PSMD9	0.152005	3.16e-10		UBB	0.110757	0.265323		SOS2	0.0602562	1		PIK3CD-AS2	0.188141	1.77e-118		OSBPL9	0.170642	4.64e-16
NGRN	0.0177126	1		PHLDB3	0.0360158	1		HADHA	0.0175051	1		TRAF5	0.0860022	6.43e-08		BACH1	0.0446873	1		PSMD14	0.151992	1.9e-10		MPG	0.110691	1		BRAF	0.0602523	1		DDX49	0.188075	2.25e-48		HID1	0.170386	2.77e-139
RPLP2	0.0177013	0.299459		RPS18	0.0359743	1.34e-25		EMC6	0.0174844	1		IL27RA	0.0859357	0.0129661		MBD3	0.0446564	1		RAP1B	0.151856	0.0417688		WDR45B	0.110677	1		ANAPC5	0.0602193	1		NUBP2	0.187714	1.42e-36		CSF2RB	0.170337	2.42e-58
FBXO3	0.0176729	1		NXPH4	0.0359553	1		MRPS33	0.0174549	1		HMOX2	0.0857817	0.000359084		C1orf162	0.0445945	1		TMEM14B	0.151764	7.76e-08		ARHGAP9	0.110671	0.051405		CNN3	0.0601819	1		HDDC3	0.187365	3.83e-89		EWSR1	0.170324	0.0096113
SAAL1	0.0175813	1		SMC5	0.0359062	1		ZFAND1	0.0174457	1		MMADHC	0.0857543	0.0727316		RBBP6	0.0445662	1		DNAJC10	0.151684	2.2e-08		ZBTB7A	0.110576	1		IGLV6-57	0.0601728	1		2023-09-06	0.187326	1.57e-07		RNF114	0.170296	1.81e-09
AKAP6	0.0175499	0.00747442		ENDOD1	0.0359023	1		ANAPC13	0.0174247	1		GADD45GIP1	0.0857437	0.412726		MAP2K3	0.0445522	1		EIF5A	0.151682	0.731684		RAB1A	0.110539	1		TNK2	0.060097	1		PCMT1	0.187324	3.28e-50		NFATC2IP	0.170161	3.72e-19
AMN1	0.0175122	1		KDM6A	0.0358971	1		NRF1	0.0174201	1		HNRNPUL1	0.085714	0.242909		CDKN1B	0.044476	1		CLTA	0.151501	5.72e-07		TMEM170A	0.110453	1		FBXW11	0.0600535	1		GNAS	0.187229	1.24e-06		NDUFAF2	0.170106	7.22e-26
GNAS	0.0175085	0.00523267		MT-ATP6	0.0358268	0.0815536		TMEM191C	0.0173992	1		C14orf2	0.0855767	0.441696		RTF1	0.044368	1		CCS	0.151384	3.79e-11		TBC1D9	0.110377	0.100384		PRF1	0.0600107	0.0536739		MYL12A	0.187173	0.113146		DESI1	0.169825	2.81e-35
TRMT10C	0.0174813	1		ZC3H12D	0.0358256	1		YEATS4	0.0173873	1		NFE2L2	0.085498	1		EMD	0.0443083	1		NTHL1	0.151293	2.38e-27		FTH1	0.110016	1.53e-19		MFSD14A	0.0599937	1		CARHSP1	0.187039	3.44e-32		LPCAT4	0.169738	1.97e-28
CACFD1	0.0174752	1		PFDN5	0.0358156	1		CDC42SE2	0.0173726	1		P2RY8	0.0854343	0.0459068		CIAO1	0.0442431	1		RNF145	0.151278	6.15e-05		HOOK2	0.109995	1		JUND	0.0599507	4.07348e-05		SLC25A11	0.186773	1.63e-54		TRIO	0.169645	3.84e-23
UTP6	0.0174461	1		RYK	0.035812	1		GRK6	0.0173074	1		CEP170	0.0854128	9.25e-05		FAM168B	0.0442186	1		NDUFAB1	0.151225	1.35e-08		FBXW7	0.109951	1		TBCK	0.0598458	1		PPIE	0.186631	3.8e-50		ACP1	0.169533	1.64e-08
RP11-284N8.3	0.0173589	1		VDAC2	0.0357784	1		KMT2A	0.0173026	1		CLTA	0.085408	0.0882841		MRPL51	0.0441625	1		OPTN	0.151156	5.64e-12		ATP6V0D1	0.109828	1		MTRNR2L12	0.0598431	1		CD2BP2	0.186592	4.19e-29		TMEM230	0.169509	3.31e-15
MRPL47	0.0172839	1		BNIP3	0.0357773	1		TMEM60	0.0172756	1		KIAA2013	0.085253	0.000268714		NMT2	0.0440954	1		TRAF5	0.151066	5.47e-13		RBM15	0.109796	0.00139259		EHD4	0.0598227	1		MRPS18A	0.186412	4.68e-29		ISOC1	0.1695	6.47e-42
FXYD7	0.0172746	1		CWF19L2	0.0357745	1		C2orf88	0.0172658	1		PPA1	0.0851524	0.0623844		TIAL1	0.0440876	1		TXNL4A	0.151006	0.00303784		NDUFV1	0.109749	1		HPS5	0.0596125	1		MPDU1	0.186293	2.63e-41		ACTN4	0.169261	2.94e-15
ZNF140	0.0172731	1		FOXK2	0.0357613	1		LYPLA2	0.0172651	1		LARS	0.0851283	0.000275641		SP3	0.0440494	1		TMED3	0.150962	3.85e-11		SLC39A3	0.109684	0.0810494		FBXL4	0.0595962	1		IRF3	0.186211	4.34e-40		ELAVL1	0.169129	8.64e-18
ZNF638	0.0172721	1		SLC7A6	0.0356626	1		MGLL	0.0172593	1		C17orf62	0.0850068	0.0245749		HTATSF1	0.0440186	1		TGOLN2	0.150913	4.01e-07		SAMD4B	0.109675	0.487774		MS4A1	0.0595194	1		MOGS	0.18618	1.82e-35		PET100	0.168989	1
PNPLA8	0.0172196	1		STARD10	0.0356582	1		DARS	0.0172358	1		DCAF15	0.0849019	3.23e-05		PIGA	0.0439483	1		NLRC5	0.15088	2.06e-16		KIF3B	0.109654	1.57e-07		SLC19A2	0.0595167	1		C17orf89	0.186144	5.57e-17		F2R	0.168755	3e-79
MTERF3	0.0172042	1		PTEN	0.035655	1		GGNBP2	0.0172328	1		POLR2I	0.0848923	0.0335056		PNRC2	0.0439269	1		MED25	0.150744	1.47e-14		ACO2	0.109406	1		DNAJC1	0.0595071	1		SIRT2	0.185795	9.3e-43		AKAP2	0.16851	1.06e-18
KAT8	0.0171864	1		PSME3	0.0355166	1		SREK1IP1	0.0172093	1		KMT5A	0.0848766	6.74e-07		RPS17	0.0439078	1		MYL6	0.150716	0.0154673		RNASEH2C	0.109385	0.904686		ZNF737	0.059494	1		MRPS18C	0.185657	1.16e-29		MAZ	0.168178	6.01e-14
MED23	0.0171832	1		SOD2	0.0354223	1		LZTR1	0.0171795	1		MID1IP1	0.0848661	1.19e-09		IGKV1-39	0.0437948	1		MOB3A	0.150693	0.000159813		MTMR6	0.109382	1		IER5L	0.0594858	1		RPL26L1	0.185477	2.25e-42		RPL26L1	0.168082	2.02e-31
CTD-2012K14.4	0.0171761	1		BRAF	0.0353784	1		LINC00494	0.017106	1		CLEC17A	0.0848316	6.46e-07		TUBA1B	0.0437153	1		ETFA	0.150682	3.85e-11		WDR37	0.109293	0.000797042		SIK2	0.0594508	1		MRPS5	0.184346	1.63e-38		NDUFB5	0.168016	3.15e-20
EREG	0.0171754	1		SRSF1	0.0352185	1		PRCD	0.0170604	1		RBM17	0.0847149	0.535924		SYNJ2	0.0436343	1		SRP14	0.150681	0.00971232		PPIA	0.109243	0.000257061		DICER1	0.0593894	1		ITM2A	0.184144	1.44e-45		AC233755.2	0.167965	1
RPL7A	0.017156	3.96845e-05		SNIP1	0.0351987	1		RNF115	0.0170542	1		TBC1D22A	0.0846867	0.00166335		WASF1	0.0436169	1		NUB1	0.150607	7.18e-11		RPL23	0.109143	1		NPC1	0.0593783	1		GSTK1	0.184061	1.38e-07		B9D1	0.167897	1.62e-67
UBE2R2	0.0171545	1		PFKP	0.0350696	1		RBM15B	0.0170492	1		MRPL4	0.0846618	0.00185681		FAM122B	0.0435942	1		TAF15	0.150559	1.15e-08		ZNF570	0.109093	1.19e-11		STYX	0.0593754	1		TMEM50A	0.184004	9.48e-10		ATP8B2	0.167897	3.97e-40
ZFP82	0.0171041	1		SREBF1	0.035057	1		BRI3	0.0170442	1		NUDT1	0.0846415	1.03e-06		NRIP1	0.0435285	1		EIF2AK1	0.150502	1.5e-10		IFT57	0.109024	1		PLPP5	0.0593731	1		IGKV1-6	0.183635	1.62e-21		RNASEH2B	0.167827	1.53e-16
FAM179B	0.0170319	1		MAP3K11	0.0350428	1		KLHL42	0.0170402	1		NDUFB5	0.0846152	0.00111536		ATXN1L	0.0435098	1		CYB561A3	0.150363	9.09e-09		UCP2	0.108917	1		SREBF2	0.0592807	1		SSNA1	0.183616	1.59e-18		COPS6	0.167777	1.3e-18
NUP155	0.0170018	1		CCND2	0.0350258	1		GGPS1	0.0170259	1		SERBP1	0.0845979	1		RABGAP1	0.0435009	1		NUDT4	0.150177	2.83e-08		MPST	0.108885	0.439563		DXO	0.0592562	1		CRIPT	0.183237	1.71e-38		BHLHA15	0.167761	6.95e-104
RIMKLB	0.0169789	1		VAPA	0.0350147	1		HSPBP1	0.0170243	1		BAG1	0.0844413	0.00292903		CHIC2	0.0434489	1		ELK3	0.150086	1.48e-14		IKZF1	0.108869	1		HSPA1B	0.0592155	1		YWHAE	0.183103	6.13e-10		TRAPPC6A	0.16759	3.73e-15
SKIV2L2	0.0169739	1		NABP1	0.0350055	1		C11orf1	0.0170154	1		RP11-345J4.5	0.0842376	3.5e-05		SS18	0.043341	1		CD96	0.150048	3.1e-34		NCOA7	0.108719	0.169685		MCL1	0.0591588	1		PDHB	0.182921	4.4e-30		TMEM214	0.167135	1.46e-50
SCAF1	0.0169632	1		SLC9B2	0.034981	1		FGD6	0.0169506	1		USP15	0.0842124	1		MPP7	0.0433404	1		GCHFR	0.149937	3.51e-26		ZFP30	0.108685	8.63e-08		IGLV1-40	0.0591424	1		FAM214A	0.182735	8.02e-27		NUTF2	0.167034	1.18e-18
SDAD1	0.0169341	1		MFN1	0.0349391	1		PPT1	0.0169412	1		ATP2B1	0.0840774	1		ZMAT2	0.0432949	1		CASP4	0.149771	6.22e-08		SURF1	0.108294	1		RBM4B	0.0591386	1		TAPBP	0.182713	0.00128368		FAM214A	0.167019	1.73e-15
ZER1	0.0168786	1		GTPBP6	0.0349319	1		SAMD4A	0.0169309	1		METTL9	0.0840752	0.00247937		MED19	0.0431872	1		DNLZ	0.14966	1.1e-06		NOP58	0.10829	1		KDM6A	0.0591244	1		2023-09-01	0.182474	1.82e-14		RP11-689B22.2	0.166963	4.26e-26
TBC1D22B	0.0168696	1		CASP7	0.0349241	1		DDX56	0.0169021	1		TMEM154	0.0840392	0.0144315		FADS1	0.0431405	5.72e-08		FXYD1	0.149647	4.42e-12		IL10RB	0.108201	0.0294244		ADGRE5	0.0591129	1		CTBP1	0.182414	2.75e-23		TRG-AS1	0.166879	4.37e-65
BBIP1	0.0168373	1		MOB4	0.0349189	1		KTN1	0.016897	1		BNIP2	0.0840312	0.67395		SRSF11	0.0430952	1		MTHFD1	0.149565	8.71e-29		ZFYVE16	0.108095	0.00293494		KCNQ1OT1	0.0590801	1		ARL1	0.182273	8.56e-45		C9orf16	0.166347	1
TMEM220	0.0167896	1		WIPF2	0.0349168	1		MRPL3	0.0168695	1		SH3GL1	0.0840202	6.11e-05		PHLDB2	0.0430936	1		AP1G2	0.149351	2.04e-12		OAS1	0.107732	0.0304234		PRRC2A	0.0590608	1		PGM3	0.182268	2.16e-66		AAK1	0.16629	5.44e-33
TIMM21	0.0167707	1		ABI1	0.0349001	1		ECHDC1	0.0167869	1		TOMM22	0.0839968	0.162295		RP11-382A20.3	0.0430719	0.0237197		CLDND1	0.149256	1.37e-06		ATP6V1B2	0.10761	0.00101698		ZNF529	0.0590355	1		PSMB5	0.181995	4.98e-42		RNF213	0.166193	8.81e-06
WDR35	0.0167609	1		HVCN1	0.0348462	1		RRP15	0.0167741	1		NCK1	0.0839868	3.59e-05		SIRT1	0.0430362	1		SCAMP2	0.149244	4.38e-09		COX5B	0.107567	1		SFSWAP	0.0589683	1		UBE2H	0.181949	4.26e-19		BET1	0.166174	1.67e-33
BAZ2B	0.0167507	1		ZNF207	0.0347824	1		CTC-523E23.11	0.0167244	1		SRGN	0.0839649	1		VEZF1	0.0430231	1		PPP3CA	0.149148	2.03e-06		UPP1	0.107523	0.00606026		C12orf42	0.0589567	1		IGBP1	0.181936	2.29e-14		EMC3	0.16603	2.74e-14
IFT88	0.016743	1		RPS3A	0.0347641	5.7e-10		FAM96A	0.0166762	1		NDUFS3	0.0839167	0.00840578		MIER1	0.0430207	1		TRAPPC2L	0.149124	1.82e-10		MTCH1	0.107115	1		OAT	0.0589304	1		ARL5A	0.181891	4.01e-18		PFDN6	0.165804	7.42e-27
CPT2	0.0167289	1		TMEM159	0.0347567	1		TBPL1	0.0166682	1		ADAM8	0.083907	4.47e-05		ARFGEF1	0.0429909	1		PIN1	0.149073	4.28e-11		ALG2	0.107092	1		MTMR12	0.0587537	1		KLHL14	0.181815	4.11e-23		SUCLG1	0.165618	4.69e-24
PRR7	0.0167033	1		RPS16	0.0347535	5.47e-09		NABP2	0.0166508	1		BCL9L	0.0838156	9.21e-05		ZFC3H1	0.0429885	1		NSA2	0.14906	0.59896		UCKL1	0.107084	0.398371		BORCS5	0.0587231	1		SPAG7	0.181757	7.16e-28		DAZAP1	0.165385	2.05e-11
FBXO21	0.0167024	1		STAU1	0.0347323	1		FAM228B	0.0166101	1		NDUFAB1	0.0838134	0.012706		PRKRA	0.0429451	1		ITSN2	0.149054	0.00384388		TMUB2	0.106961	0.183447		APAF1	0.0587228	1		MRPS33	0.181718	2.09e-37		SSU72	0.165116	2.02e-10
APOLD1	0.0166716	1		MCM5	0.0347265	1		MBNL3	0.0165864	1		CTNNB1	0.0837845	0.0198202		ATG3	0.0429403	1		ITGAM	0.148956	4.78e-39		GALNT1	0.106908	0.183915		TRPM7	0.0586465	1		MRPL53	0.181701	1.04e-66		TTC1	0.164904	1.08e-18
XYLT1	0.0166669	1		SYNCRIP	0.0347204	1		CTC-444N24.11	0.0165796	1		SNRPC	0.0837233	0.0177433		POLR2D	0.0429382	1		NUDT21	0.148845	5.37e-10		FXYD1	0.106898	0.0291755		ATG14	0.0586193	1		PPP1R2	0.180794	2.22e-06		IFT27	0.164515	1.03e-45
DHX37	0.0166567	1		FCGRT	0.0347153	1		MPHOSPH10	0.0165312	1		NCKAP1L	0.0836536	0.000866572		GAS7	0.0429159	0.474543		NME1	0.148812	1.68e-14		TCF3	0.106805	1		RAD23B	0.0586021	1		TXNDC12	0.180773	8.65e-35		PAFAH1B3	0.164487	3.05e-29
NUP214	0.0166419	1		VAV2	0.0346619	1		EIF2B3	0.0165263	1		TOP1	0.0836009	1		ZNF84	0.0427993	1		MGEA5	0.148597	0.000342277		MECP2	0.106652	1		OPA3	0.0585737	1		MGAT2	0.180702	3.35e-35		NAPA	0.164404	3.59e-12
C5orf28	0.0166205	1		FAM65A	0.0345793	1		TRERF1	0.0165144	1		PRDX1	0.0835308	1		DDHD2	0.0427968	1		GHITM	0.148409	2.2e-05		FKBP1A	0.106621	1		PLEKHA1	0.0585142	1		DHRS7	0.180382	2.01e-26		VAV1	0.1642	6.35e-23
C1orf131	0.0166031	1		ZC3H7B	0.0344977	1		MAP4	0.0164962	1		AIMP1	0.0834737	0.00435713		ARRDC3	0.042791	1		BHLHE40	0.148327	1.64e-05		H2AFX	0.106562	1		HPS4	0.0584769	1		CASP10	0.180273	8.28e-71		IGLV5-45	0.164094	5.3e-08
GABPA	0.0165691	1		TRPV3	0.0343923	1		DEGS2	0.0164714	1		PKIG	0.0834444	0.000545516		AVP	0.0427324	1		MTERF4	0.148304	1.09e-10		CDK5R1	0.106531	4.6e-05		STMN1	0.0584719	1		ADAM10	0.180186	1.32e-35		MRPS14	0.164071	5.15e-27
UTP15	0.0165499	1		PARVB	0.034313	1		PTRHD1	0.0164152	1		AFG3L2	0.0833955	0.00052053		ABHD15	0.0427134	1		LITAF	0.147959	0.00504941		SLC25A3	0.106242	1		H2AFX	0.0583543	1		C11orf98	0.179847	1.77e-34		HSBP1	0.164046	3.32e-18
EPM2AIP1	0.0165358	1		STX12	0.0342762	1		SETD9	0.0164144	1		UBA1	0.0833762	0.000257113		AGFG1	0.042613	1		ZNF581	0.147905	4.34e-09		GLUL	0.106111	0.025473		CH17-262H11.1	0.0583168	1		ATF6B	0.179735	3.65e-31		PSMB5	0.163985	1.25e-24
IKBIP	0.0164879	1		RPL41	0.0342544	0.763692		EIF4E	0.0163947	1		LTBP3	0.0833463	6.3e-08		MIR181A1HG	0.0423879	1		APOBEC3G	0.147525	1.55e-11		TBX21	0.106076	8.31e-12		GEM	0.0582973	1		COMMD1	0.179585	1.01e-33		QTRT1	0.163968	1.29e-17
CASD1	0.0164641	1		EMC10	0.0342112	1		PRKRA	0.0163662	1		RPL27A	0.0833313	4.86e-06		DDIT3	0.0423639	1		LINC01138	0.147476	1.88e-21		LYRM4	0.105952	0.0738001		WDR47	0.0582959	1		MARS	0.179525	1.28e-35		ADA	0.163965	2.38e-45
HIRA	0.0164628	1		ZMYND11	0.0341919	1		RCN3	0.016329	1		CLK3	0.0833062	2.98e-05		FKBP5	0.0422122	1		IARS2	0.147394	1.12e-15		AP3S1	0.105782	1		DLG1	0.0582798	1		C11orf24	0.179414	1.67e-35		GALK1	0.163865	8.25e-44
WDR60	0.0164574	1		TRNT1	0.0341904	1		VCL	0.0163029	1		MIS18BP1	0.0833043	0.195508		NCOA3	0.0421704	1		2023-09-15	0.147368	4.52e-05		RP11-347C12.3	0.105702	1.76e-31		KIAA0586	0.0582567	1		C7orf55	0.179287	5.7e-45		PLEKHJ1	0.16346	9.88e-16
TRA2B	0.0164522	1		ZFC3H1	0.0341797	1		KRTCAP3	0.0162405	1		IQGAP2	0.0830198	0.00138475		IL3RA	0.0421367	0.251541		FOLR2	0.147367	7.56e-41		SLC25A1	0.105553	1		TDRD7	0.0582519	1		TXN2	0.179202	4.23e-25		SHMT1	0.16339	2.77e-69
GEMIN6	0.0164463	1		SLC1A5	0.0341796	1		RALA	0.0162254	1		PARVG	0.0830151	0.00136089		USP16	0.0421176	1		FBXL6	0.14735	3.9e-20		ARHGAP30	0.105408	1		LRPPRC	0.0582206	1		RALBP1	0.179002	7.97e-37		YWHAB	0.163338	1
RPL13A	0.0164013	1		ZBTB17	0.0341511	1		MAP4K2	0.0162195	1		GNPTG	0.0829924	0.00091943		CYTH3	0.0420965	0.0307877		KIAA0922	0.147329	3.73e-08		ATG12	0.105306	1		DNAJB4	0.0582205	1		TRAPPC2L	0.178944	7.79e-22		TMEM261	0.163325	6.89e-22
DHX57	0.0163991	1		RP11-138A9.1	0.0341474	1		SNX17	0.0162122	1		MAF1	0.0829916	0.823558		UFSP2	0.0420845	1		SRSF9	0.147143	0.0150151		ETF1	0.105167	1		LAIR1	0.0581208	1		ACTN4	0.178927	2.71e-31		PGP	0.163231	3.49e-24
GNPTAB	0.0163813	1		SYS1	0.0341196	1		MRPL2	0.0161936	1		PSMB10	0.0829758	0.0734986		ATP6V1F	0.0420829	1		MMADHC	0.1471	5.35e-06		ARHGAP5	0.105136	0.0448411		TAF15	0.0580986	1		TOMM5	0.17882	3.63e-06		CTSC	0.163013	1.52e-14
CCDC90B	0.0163299	1		NR1D2	0.0341166	1		NCK1	0.0161714	1		CD68	0.0828369	1.65e-08		IGKV1D-8	0.0420699	1		FMNL1	0.146936	0.00408622		DCTN3	0.105105	1		RGL2	0.0580762	1		MAGT1	0.178682	9.53e-37		CSTB	0.162924	4.24e-09
LRRC16A	0.016328	1		PHLDA1	0.0340979	1		E2F4	0.0161277	1		FBL	0.0827497	1		CYSTM1	0.0419723	1		PA2G4	0.146897	3.41e-06		ZNF580	0.105096	1		MMAB	0.0580306	1		IGLV3-1	0.178625	7.09e-26		NAPSA	0.162921	3.31e-38
C15orf61	0.0163134	1		RPS6KB1	0.0340579	1		RCE1	0.0161146	1		SSR2	0.082724	1		SLC19A2	0.0419304	1		FAM214A	0.14689	2.59e-10		BHLHE41	0.105092	0.221644		PRMT3	0.0579614	1		VPS28	0.178519	1.13e-11		IGHV3-33	0.162881	1
SCRN3	0.0163087	1		EIF3E	0.0340415	1		PLEKHB1	0.0161018	1		UBQLN1	0.0826372	0.0271524		GPATCH2L	0.0419105	1		CTB-133G6.1	0.146843	6.01e-09		CHUK	0.104978	0.000124507		SESN3	0.0579463	1		NOSIP	0.178402	1.35e-26		SH2B2	0.162758	2.03e-21
KHDRBS2	0.0162619	1		PRDM8	0.0339771	1		SPRYD7	0.0160939	1		RIOK3	0.0823381	0.486995		KAT2B	0.0419046	1		MAP3K1	0.146724	5.3e-06		KCTD7	0.104833	0.0161444		TMEM184C	0.0579167	1		ADSL	0.178007	2.32e-36		TEX264	0.162705	1.18e-26
DDX20	0.0162529	1		MT-CYB	0.0339753	0.0636114		MAP2K2	0.0160228	1		BAK1	0.0822462	0.000570143		WDR47	0.0418139	1		BUB3	0.146561	1.2e-06		GMNN	0.104758	0.00363699		EPG5	0.057915	1		NENF	0.17769	5.38e-22		AK2	0.162466	3.24e-29
NCF1	0.0162476	1		DDX10	0.0339364	1		MCM6	0.0159932	1		DUT	0.0822309	0.0108701		ARL8B	0.0417939	1		PSMB7	0.14654	8.56e-07		FBXO34	0.104631	0.072407		STK17B	0.0578371	1		UQCRFS1	0.177666	0.0018611		CXXC1	0.162278	7.46e-22
RNF25	0.0162375	1		RPL5	0.0339201	0.00011139		FAM212A	0.0159849	1		METTL21A	0.0821818	0.000194307		COX19	0.041784	1		FAM50A	0.146503	1.97e-13		ANK3	0.104584	8.73e-10		RBM34	0.0578075	1		IGKV1D-17	0.17726	2.91e-14		SPAG7	0.162196	5.45e-17
PARP12	0.0162269	1		B3GNT2	0.0338913	1		ZDHHC23	0.0159786	1		WDFY1	0.0821618	0.000425811		SIDT2	0.0417642	1		AD000671.6	0.146219	2.12e-13		IL27RA	0.104507	1		MT-CYB	0.0577952	1.9262e-05		ARL6IP4	0.177111	0.4335		CNDP2	0.162153	1.49e-19
CCDC62	0.0161139	1		CEBPG	0.0338864	1		CYFIP1	0.015966	1		ADAM15	0.0821407	2.14e-12		ATP5S	0.0417407	1		IFT57	0.146195	0.000112064		CDC27	0.104455	0.116407		GON4L	0.0577747	1		LSM1	0.177102	4.44e-25		METTL5	0.162092	1.09e-23
RCN1	0.016103	1		RPS14	0.0338769	1.55e-12		DBP	0.0159336	1		PPP2R1A	0.0820685	0.261438		TRIM26	0.0417225	1		JUP	0.146183	1.02e-16		COMT	0.104366	0.621753		VTI1A	0.0577701	1		TCF25	0.177091	1.19e-06		EBP	0.162071	1.44e-21
RC3H2	0.0160929	1		SYPL1	0.0337969	1		SMIM8	0.0159107	1		SDCCAG8	0.0820493	0.00012841		HNRNPAB	0.0416964	1		MGAT4B	0.145743	1.48e-17		NOC3L	0.104322	0.0629369		GCH1	0.0576927	1		SPTY2D1	0.176891	1.54e-23		NPC2	0.162062	9.49e-06
SNRPA1	0.0160753	1		ANKRD12	0.0337819	1		KLHL36	0.0158813	1		EIF1AX	0.0820099	1		AAK1	0.0416591	1		JMJD6	0.145533	2.12e-10		C6orf1	0.104255	0.0916418		RNF213	0.0576725	1		SHISA5	0.176831	3.31e-26		FBXL6	0.162058	1.16e-26
ACTR6	0.0160574	1		PPP1R16B	0.0337647	1		SVBP	0.0158778	1		NDUFA10	0.0819584	0.0144834		HEBP2	0.0416403	1		IDH3G	0.145532	1.57e-11		GAS7	0.103791	2.8e-19		CCND3	0.0576479	1		MRPL2	0.176353	3.23e-47		OTUD1	0.161968	3.55e-09
TMEM161B	0.0159859	1		SH2D3A	0.0337638	1		NUCKS1	0.0158541	1		GNG3	0.0818653	3.69e-15		NUDT15	0.0416082	1		TP53INP1	0.145499	1.28e-07		ATP6V1G1	0.103777	1		DCP2	0.0576336	1		ENDOG	0.176349	4.77e-73		SOS1	0.161901	1.23e-43
ACVR1B	0.0158965	1		SDE2	0.0336572	1		FBXW8	0.0158361	1		GTDC1	0.0817931	9.95e-09		NUDT3	0.0415817	1		UBE2M	0.145431	9.23e-08		RASGRP1	0.103616	1		PHF20	0.0576246	1		ACP1	0.17614	1.19e-16		MEF2C	0.161747	0.0282468
ZNF266	0.0158874	1		DOCK10	0.0336462	1		C19orf38	0.0158265	1		ARHGDIA	0.0815575	1		TOM1	0.0415642	1		CIITA	0.145396	7.58e-11		CD2BP2	0.103291	1		ATHL1	0.057604	1		SCRN2	0.175792	3.1e-51		C17orf89	0.161747	6.64e-12
NCBP1	0.0158792	1		AHR	0.0336427	1		AC241377.2	0.01581	1		PQBP1	0.0815157	0.0572013		ZDHHC17	0.0415446	1		PSMD13	0.145351	5.6e-10		RP11-689B22.2	0.103263	0.00107427		NPAT	0.0575976	1		GNAI2	0.175654	3.28e-05		PIEZO1	0.161743	4.56e-23
RP11-474G23.2	0.0158648	1		SFMBT1	0.0336265	1		PHYH	0.015776	1		PAICS	0.081506	6.51e-05		C14orf119	0.0415306	1		VDAC1	0.145327	4.97e-06		FAM53C	0.103132	0.398665		OXNAD1	0.0574563	1		RFXANK	0.17556	6.89e-32		C7orf55	0.161637	1.39e-27
SLC16A7	0.0158562	1		SUCO	0.0335932	1		LAMTOR3	0.0157746	1		LSM8	0.0814521	0.957732		XAB2	0.0414546	1		DCP2	0.145274	5.94e-11		BCL9L	0.10311	0.716627		PHF3	0.0573513	1		PRR5	0.175161	3.89e-41		C11orf24	0.161577	1.59e-19
VTI1A	0.015846	1		NUP214	0.0335685	1		PPP2CA	0.0157597	1		FAM107B	0.0814263	1		ZMAT3	0.0414333	1		CCNB1IP1	0.14517	3.49e-14		TRIB1	0.103039	0.0887226		DHX33	0.0573315	1		UBE2M	0.175126	3.09e-17		CALCOCO1	0.161576	7e-25
SOCS5	0.0157953	1		IER5L	0.0335013	1		BCL11B	0.0157574	1		SNRPF	0.0814204	1		NUP88	0.0413813	1		TRABD	0.145075	9.56e-05		OSBPL10	0.102921	1		SMAD4	0.0572604	1		VAMP8	0.174789	1.42e-12		IGHM	0.161453	1
PPM1B	0.0157919	1		GTPBP1	0.0334445	1		BEND5	0.0157445	1		ATP5I	0.0813341	1		CDC5L	0.0412776	1		HSD17B10	0.144928	5.58e-10		GRINA	0.102879	1		SFT2D2	0.0572235	1		RNPEP	0.174631	9.9e-41		TXNL4A	0.161258	0.00388381
ZKSCAN8	0.0157842	1		TSNARE1	0.0334363	1		LPAR5	0.015738	1		CHMP4B	0.0812371	0.13835		SGOL1	0.0412603	1		FIS1	0.144807	3.42e-05		PSMB9	0.102853	1		PPP1R16B	0.0572214	1		GLT8D1	0.174565	1.28e-74		PDHA1	0.161255	7.08e-30
ACTN1	0.0157296	1		ZNF891	0.0334095	1		CDKN2AIPNL	0.0157208	1		BAG4	0.0811811	4.52e-06		P2RY14	0.0411691	1		IFT20	0.144768	3.42e-12		IGHV2-70.1	0.102809	1		MLH1	0.0571587	1		SCP2	0.174549	4.24e-31		CTSA	0.161052	1.22e-22
MRTO4	0.015693	1		HUWE1	0.0333811	1		DNAJC21	0.0156629	1		C1orf132	0.0811804	9.21e-07		PLEKHA1	0.0411102	1		SNX11	0.144759	1.06e-10		GMFB	0.10277	0.741108		HDAC4	0.0571362	1		KCNK12	0.174527	2.14e-66		DHRS7	0.160667	1.11e-16
ZCCHC18	0.0156374	1		PMEPA1	0.0333464	1		CBX1	0.0156387	1		BIN1	0.0811687	0.0052321		POLR2M	0.0411063	1		HAGHL	0.144663	1.6e-15		MAP1LC3A	0.102748	0.396822		NDUFV2-AS1	0.0570903	1		PPM1G	0.174399	7.48e-18		NOSIP	0.160337	5.34e-18
ZNF101	0.0156251	1		LSS	0.0333102	0.821507		SUPT4H1	0.0156094	1		FGD2	0.0811645	0.00017327		VPS37A	0.0410595	1		GRHPR	0.144648	1.82e-08		CHD2	0.102738	1		KLF12	0.0570423	1		IL6R	0.173989	1.08e-77		PPP3CC	0.160312	3.57e-11
TMEM185B	0.0156157	1		PSME4	0.0333013	1		RP5-827C21.4	0.0156018	1		GTF2A2	0.0811388	0.130319		CALM3	0.0410466	1		ACSF2	0.144605	1.44e-35		ADI1	0.102719	1		LRBA	0.0570083	1		TSC22D4	0.173593	3e-31		SLC35C2	0.159972	1.13e-20
APBB2	0.0156011	1		RP11-231C14.7	0.0332888	1		RNF26	0.0155942	1		DCXR	0.0810274	0.0580683		SRSF1	0.0410211	1		STXBP2	0.144539	9.01e-10		RBFA	0.102639	0.710635		IGHV3-72	0.0570057	1		CAPNS1	0.173565	4.18e-13		PYCR1	0.159906	3.21e-81
CREBZF	0.015594	1		ENTPD4	0.0332871	1		CTD-2509G16.5	0.0155806	1		LPXN	0.0809983	0.0653828		PPP1R2	0.0409932	1		SIT1	0.144463	9.32e-16		IPMK	0.102634	0.206108		KPNA4	0.056999	1		TCIRG1	0.173509	3e-19		UCP2	0.159871	1
RPL14	0.0155814	1		AKNA	0.0331601	1		SLC25A28	0.0155791	1		ARHGAP9	0.0809393	0.00050505		S1PR1	0.0409113	1		TBC1D22A	0.144417	2.95e-10		HSPA4	0.102595	1		STX7	0.0569643	1		QTRT1	0.173437	2.04e-27		PIK3CG	0.159711	6.31e-30
ZNF273	0.0155774	1		NUFIP2	0.0330785	1		EEF1E1	0.0155768	1		2023-03-01	0.0809269	0.00148285		TIMM23	0.0408967	1		UBQLN1	0.144079	2.66e-06		RCOR1	0.102542	1		EGR4	0.0568881	1		C19orf53	0.173325	0.000308503		TSTA3	0.159585	8.33e-26
DENND6A	0.0155398	1		ZNF451	0.0330739	1		TP53TG1	0.0155421	1		ARPC5L	0.0809041	1		MRFAP1	0.0408852	1		MRPL51	0.143766	3.91e-09		AHCTF1	0.102509	0.815949		MPHOSPH8	0.0568614	1		LAP3	0.173286	3.1e-36		STK38	0.159581	3.87e-12
BRAP	0.0155096	1		RNF139	0.0330375	1		SPECC1	0.0155343	1		TRAF3IP3	0.0808978	0.0174291		TPST1	0.0408621	1		SKAP2	0.143671	8.29e-11		ZMIZ1	0.102437	1.77e-07		EIF2A	0.0567778	1		HMG20B	0.17327	8.38e-38		GPI	0.159484	1.01e-09
PCGF5	0.0154809	1		PRR3	0.033015	1		MCPH1	0.0155031	1		PDCD6	0.0808944	0.0158559		BTG3	0.0408429	1		MKRN1	0.143597	1.71e-07		NDUFB6	0.102435	1		MAP3K1	0.0567052	1		PSMA7	0.173147	0.0019874		GPR108	0.159141	5.55e-24
KRIT1	0.0154711	1		PREX1	0.032999	1		TRAF2	0.015491	1		FBRSL1	0.0808123	0.000579014		ITPRIP	0.0408345	1		BSG	0.143582	5.69e-06		HEXIM1	0.102411	0.000139072		ACSM3	0.056643	1		NTHL1	0.173146	6.16e-57		PITPNA	0.159064	6.21e-20
URB1-AS1	0.0154552	1		SMNDC1	0.0329856	1		PCNXL2	0.0153451	1		EIF1AD	0.0807958	3.94e-05		CREB1	0.040807	1		UROS	0.143557	9.27e-18		TBC1D9B	0.102371	0.00783288		AC116366.6	0.0565745	0.182673		TMBIM4	0.173136	1.08e-20		LLGL2	0.158987	2.86e-40
WDR48	0.015444	1		ATP13A3	0.0329358	1		IER2	0.01534	1		LRMP	0.0807619	0.0198596		RP11-489E7.4	0.0407607	1		MX1	0.143535	3.34e-09		ZNF410	0.102358	1		MT-ATP8	0.0565456	0.0961851		COASY	0.172837	9.86e-50		MTIF3	0.15892	1.28e-24
ZNF615	0.0154363	1		FAM177B	0.0329159	1		MRPL14	0.0153125	1		EIF3I	0.0807435	1		COL9A3	0.0407456	1		CTBP1	0.143475	3.36e-09		UAP1	0.102287	1		RIT1	0.0565442	1		RP11-290F5.1	0.172448	1.04e-119		C11orf73	0.158288	1.23e-25
ZNF737	0.0153328	1		H2AFZ	0.0329003	1		RP3-395M20.9	0.0152973	1		MRPL33	0.0807381	1		STK19	0.0406159	1		CLIC4	0.143406	2.8e-07		ARRB2	0.102221	0.686528		MDM2	0.0565028	1		DYRK4	0.17234	2.99e-63		TFRC	0.157757	1.44e-10
ZNF550	0.0153004	1		POLR1E	0.0328874	1		PSME3	0.0152664	1		BORCS7	0.0807207	0.000126573		SLC25A16	0.040534	1		RP11-16E12.2	0.143306	2.15e-16		GNB2	0.102203	1		TLK2	0.0563331	1		NUTF2	0.172183	1.31e-26		CBX3	0.157651	1.9e-07
GORAB	0.0152948	1		PSMD12	0.0328667	1		DPM3	0.0152465	1		ADORA2A	0.0807146	3.07e-06		CNBP	0.0405047	1		GLIPR1	0.142947	1.04e-07		C3orf58	0.102145	0.000689146		STAG2	0.0563166	1		POP5	0.172054	1.58e-33		GAS6	0.157642	1.5e-80
ZNF639	0.0152671	1		GOLGA4	0.0328579	1		DNAJA1	0.0152407	1		SDR39U1	0.0807074	0.0012014		GUK1	0.0404991	1		PRKAR1A	0.142876	5.13e-05		FGFRL1	0.101938	0.00597821		NUP153	0.0562649	1		UQCRC2	0.17186	3.26e-23		CASC4	0.157495	5.88e-23
AC062017.1	0.0152468	1		ZBTB1	0.0328314	1		MARS2	0.0152352	1		PWWP2B	0.0806425	9.52e-06		PPP6C	0.0404935	1		C12orf10	0.142845	4.51e-15		NDUFS5	0.101574	1		KIAA0907	0.0562106	1		G6PC3	0.171851	1.12e-65		ASNS	0.157491	4.61e-33
CENPH	0.0152413	1		UBXN11	0.0328128	1		KRAS	0.0152302	1		C1D	0.0806153	0.0136942		ZMYM2	0.0404858	1		RNF181	0.142833	4.19e-07		AIP	0.101523	1		NEIL1	0.0561496	1		PQBP1	0.171692	1.56e-16		MPV17	0.157464	8.47e-29
SLU7	0.0152386	1		YY1AP1	0.0328109	1		RP11-500C11.3	0.0151777	1		RNF5	0.0805976	0.000253924		TNRC18	0.0404574	1		CSRP1	0.142819	1.25e-21		BECN1	0.100968	0.681356		FAM46A	0.0560781	1		POLR2F	0.171451	2.01e-21		TRPT1	0.157351	8.03e-22
TMEM209	0.0152261	1		VPS13A	0.0327874	1		PPP1R3E	0.0151775	1		LSM2	0.0805872	0.0278185		RNASE6	0.0404273	1		SH3KBP1	0.142676	8.39e-07		TCTA	0.100954	0.0321614		SLC5A6	0.0560488	1		LDLR	0.171387	2.38e-56		AP2M1	0.157298	4.2e-08
TIMM10B	0.0152055	1		ZNF121	0.0327778	1		CAMK2N1	0.0151725	1		AATF	0.0804798	0.000200882		RNPC3	0.0404241	1		PDCD6	0.142627	5.91e-07		BCL7A	0.10087	1		IDS	0.055999	1		PSMD3	0.171128	1.46e-25		DNAJC4	0.157133	2.04e-10
MYSM1	0.0151635	1		GOLGA8A	0.0327619	1		MCMBP	0.0151423	1		MRPL27	0.0804558	0.0145607		MICAL1	0.04041	1		ACP1	0.142621	1.48e-05		RTN3	0.100861	0.266268		NCOA3	0.0559207	1		SEC62	0.170638	1		HMGB3	0.15706	4.3e-37
UBE2W	0.0151567	1		DDX26B	0.0327185	1		SSRP1	0.0151244	1		NME3	0.0804502	0.044578		NSMF	0.0403492	1		RER1	0.142599	2.43e-09		PARP4	0.1007	0.00144764		GCC2	0.0558819	1		EHD1	0.170628	1.5e-27		UQCRC2	0.157008	1.08e-10
ZNF816	0.0151477	1		CCNY	0.0326764	1		GNE	0.0151202	1		LGALS1	0.0804341	1		CIRBP	0.0403203	1		CD40	0.142541	0.000749491		IGLV8-61	0.100673	1		NFATC1	0.055879	1		MINOS1	0.170547	2.69e-12		HMG20B	0.1569	3.43e-25
MIS12	0.0151375	1		ZC3H14	0.0326762	1		ZNF267	0.0151199	1		HLA-A	0.0800797	6.91e-17		IGHV3-43	0.0403164	1		HSDL2	0.142522	2.78e-25		CCDC109B	0.100648	1		MAP4K3	0.0558205	1		C1GALT1C1	0.170282	1.82e-77		FBXO32	0.156699	7.13e-27
ROR1	0.0151148	1		MAP2K3	0.032651	1		XPC	0.0151159	1		PLCG2	0.0799721	0.193133		NIPA2	0.0402726	1		DENND1B	0.142511	1.87e-12		RPL22L1	0.10064	1		KATNBL1	0.0557877	1		APOBEC3B	0.170193	8.55e-168		CORO1B	0.156698	5.72e-14
CCDC28A	0.01511	1		YBX1	0.0326326	1		GTF2H5	0.0151099	1		SNRPD1	0.0799687	1		2023-03-06	0.0402491	1		IRF5	0.142262	7.96e-14		KIAA1551	0.100546	1		CHKA	0.0557874	1		IGHV2-5	0.170134	1		DNASE2	0.156622	6.95e-36
CLEC11A	0.0150792	1		RPSA	0.0326108	0.00105759		COX10	0.0151067	1		IPO5	0.0799185	1.84e-06		FAM179B	0.0402257	1		CUL3	0.142231	0.0113536		TFDP1	0.100528	1		NUP88	0.0557557	1		YKT6	0.169673	2.63e-34		CARD16	0.156507	1.38e-15
FAR1	0.0150623	1		MED15	0.0325925	1		EVI2B	0.0151051	1		FBXO44	0.0798532	1.07e-05		RPL15	0.0400891	4.5e-06		MEA1	0.142229	2.9e-11		SUN1	0.100476	1		TRAK1	0.0557513	1		SRP19	0.169466	6.01e-31		MT-ND6	0.156429	1
MED11	0.0150593	1		AMN	0.0325637	1		NR2C2AP	0.0150799	1		GRPEL1	0.0798326	0.000791724		ARF1	0.0400714	1		CCNG1	0.142077	1.04e-10		NPTN	0.100425	0.0362192		MAGT1	0.0555966	1		ACP5	0.16933	3e-15		FAM129A	0.15642	1.07e-32
C8orf33	0.0150566	1		FARP2	0.0325143	1		HUS1	0.0150742	1		TSC22D4	0.0798071	0.0194512		PIK3IP1	0.0400576	1		SLC6A6	0.142075	5.08e-18		PIH1D1	0.100324	1		RABEP1	0.0555824	1		GLMP	0.169317	3.31e-53		MAPKAPK2	0.156341	2.42e-12
ARMC8	0.015056	1		CCND3	0.032474	1		PHF1	0.0150523	1		GMIP	0.0797526	1.09e-06		MORF4L2	0.0400171	1		LONRF1	0.142059	7.5e-07		ARHGDIA	0.100071	1		RP11-138A9.1	0.0555187	1		GFPT1	0.168954	1.56e-32		AGA	0.156273	2.27e-29
SDCBP	0.0150347	1		TFRC	0.0324249	1		TCEA2	0.0150465	1		ADAR	0.0797326	0.0906405		EIF4G2	0.0400158	1		DCTN3	0.142044	7.97e-07		UQCRC2	0.100031	1		PIGB	0.0553979	1		EIF4EBP1	0.168933	4.84e-36		STYXL1	0.156081	1.26e-40
ARFIP2	0.0150272	1		NIPBL	0.0324152	1		C1orf131	0.0150432	1		TERF2IP	0.0797268	1		TRIM33	0.0399087	1		TMED5	0.141989	3.61e-07		ARHGAP17	0.100005	1		MALT1	0.0553841	1		PSMF1	0.16883	2.82e-17		SSBP1	0.155933	1.6e-05
C5orf22	0.0150039	1		RPS25	0.0323132	1.93e-06		FAM104A	0.0150348	1		UBE2G2	0.0797132	0.00477425		VAMP3	0.0398894	1		LINC00539	0.141967	2.08e-60		ING3	0.0999564	1		FBXO34	0.0552728	1		FH	0.168761	4.74e-47		SLC38A2	0.155817	0.000708359
AP1AR	0.015002	1		MED13	0.0323015	1		TADA1	0.0150305	1		TAF15	0.0796941	0.106177		PITPNM2	0.0398859	1		ARAP2	0.141843	3.94e-11		DUS2	0.0999246	0.31188		CHMP7	0.0552381	1		LSM3	0.168642	1.17e-14		SCRN2	0.15555	7.94e-32
CRIP3	0.014978	1		DNAJB6	0.0322993	1		RP11-217B1.2	0.0150271	1		INF2	0.0796931	1.28e-09		IGHV3-49	0.0398748	1		TMEM261	0.141809	7.22e-15		SLC5A6	0.0994205	0.114513		CD96	0.0552064	1		UCP2	0.168606	0.541274		FXN	0.155405	1.44e-29
ZNF844	0.0149726	1		MICAL1	0.032293	1		RNF135	0.0150193	1		IFNAR2	0.0795785	0.0157408		PTGIR	0.0398217	0.00587884		C1orf122	0.141752	8.04e-10		CAPZA1	0.099369	1		HIST1H2AE	0.0551689	1		FERMT3	0.168558	6.15e-27		PHAX	0.15526	1.11e-15
TTC24	0.0149707	1		DUS3L	0.0322482	1		DCK	0.0150148	1		U2AF1L4	0.0794737	0.00837811		KMT5C	0.0397939	1		MRPS35	0.141725	3.53e-10		BDP1	0.0993091	1		PDZD8	0.0551559	1		VARS	0.168384	2.63e-39		ACADM	0.155204	6.47e-16
MMP17	0.0149691	1		TNFRSF14	0.0322349	1		MTMR4	0.0149992	1		IGBP1	0.0794667	0.215589		ACTR10	0.0397732	1		FAM49B	0.141636	0.000106754		C15orf39	0.0992927	0.0295624		CORO7	0.0551319	1		WIPI1	0.168323	4.42e-86		CMC1	0.155065	1.33e-23
FBXL12	0.0149677	1		CHST10	0.03219	1		HSP90AB1	0.0149957	1		GTF2E2	0.0794648	0.000709243		ZNF557	0.0397519	1		C11orf73	0.141633	2.85e-17		KLHL18	0.0992238	1		FOXJ1	0.0550651	0.0407575		IFT27	0.168291	2.41e-59		YARS	0.154946	2.21e-11
ZNF345	0.0149648	1		MEF2D	0.0321766	1		RAD54L2	0.0149585	1		OXA1L	0.0794527	1		RPL18A	0.0397402	1.73e-18		TPGS1	0.141522	4.03e-15		LRRK1	0.0992144	0.256962		UBR3	0.0550517	1		YWHAB	0.16829	1		EMC10	0.154915	8.3e-13
GCC1	0.0149455	1		ZHX2	0.032166	1		TGM2	0.0149475	1		SHISA5	0.079432	0.00531033		GSKIP	0.0397367	1		NDUFA10	0.141415	5.74e-08		ALKBH5	0.099197	0.0579605		SOCS3	0.0550514	1		TSTA3	0.168083	4.13e-34		ITGAE	0.154827	8.92e-13
HNRNPU-AS1	0.0149442	1		HAUS8	0.0321444	1		CASP8AP2	0.014938	1		GLRX3	0.0793638	0.000368446		PPP2R5C	0.0396858	1		LY96	0.141406	5.24e-14		RP4-800J21.3	0.0991765	1.71e-07		MAPK1	0.0550492	1		CCDC186	0.168044	5.86e-27		GGCX	0.154752	3.9e-30
TMEM18	0.014905	1		PTPN22	0.0321223	1		ZNF689	0.0149175	1		FGR	0.0793362	4.14e-05		RRP1	0.0396838	1		NFAT5	0.141324	3.58e-07		FUOM	0.0991488	1		PTPRE	0.0550373	1		EXOSC1	0.167445	7.41e-39		IGHV3-66	0.154726	1
SERINC3	0.0148818	1		RNF216	0.0320741	1		MTHFS	0.0148892	1		RAN	0.0792873	1		CCAR2	0.0396697	1		IER3IP1	0.14125	2.41e-11		DNAJB9	0.0990816	1		NBPF19	0.0550096	1		CALCOCO1	0.167279	3.34e-30		EIF5B	0.154228	0.00136727
MTX3	0.0148781	1		SCRN1	0.0319979	1		PI4KB	0.0148838	1		ABI1	0.0792743	0.70275		BTBD6	0.0396135	1		PLEKHO1	0.141131	6.04e-06		DENND3	0.0990724	0.643432		DCAF11	0.0549397	1		MTIF3	0.167082	5.03e-34		AC233755.1	0.154199	1
KATNAL1	0.0148658	1		PTCD3	0.0319523	1		NDUFB2	0.0148405	1		CACYBP	0.0790003	0.00409834		KHDRBS2	0.0395828	1		PDHB	0.140973	1.8e-14		C20orf24	0.0989575	1		WIPF2	0.0548456	1		GOLGA3	0.166858	2.3e-33		MRPS21	0.154044	0.0173467
ZHX2	0.0148462	1		RPL11	0.0319454	2.55e-14		DAXX	0.0148287	1		EIF2S3	0.0789647	1		GALNT6	0.0395615	1		BNIP2	0.140869	0.000501566		SNU13	0.0989194	1		CLEC17A	0.054723	1		DAXX	0.166787	9.35e-33		RNASEH1	0.153949	9.05e-22
ZNF85	0.0148358	1		TP53I13	0.0319362	1		RAB34	0.014821	1		GNB1	0.0788783	0.583738		HNRNPR	0.039552	1		RFTN1	0.140838	0.00781238		ADGRG5	0.0989135	3.41e-16		PTPRK	0.0547091	1		RUVBL2	0.166694	1.11e-39		SRP68	0.153938	3.02e-20
RP11-620J15.3	0.0148233	1		ALG2	0.0318883	1		XAF1	0.0148177	1		HTATSF1	0.0788398	0.00109048		DTX3L	0.0394263	1		PBX4	0.140794	5.22e-25		CD82	0.0986413	1		G2E3	0.0546694	1		FBXL15	0.166588	2.71e-36		IDH3B	0.153918	9.67e-17
WIPI2	0.0147771	1		GSK3B	0.0318616	1		URM1	0.014813	1		MRPL43	0.0787877	0.0435965		LHFPL2	0.0393359	1		ICAM1	0.140757	1.7e-06		AKAP17A	0.098573	1		CD2	0.0546649	1		ASNS	0.166322	2.61e-55		NHP2	0.153752	1.58e-05
WDR86	0.0147264	1		MEPCE	0.0317955	1		ZNF189	0.0147822	1		MRPS5	0.0787848	0.000322779		GATS	0.0392804	1		MFNG	0.140628	7.16e-16		PRELID1	0.0985433	1		GKAP1	0.0546553	1		BET1	0.166151	9.57e-45		POLR2H	0.153302	2.01e-23
NOXA1	0.0146972	1		ZSWIM6	0.0317365	1		AK6	0.0147559	1		PRKCSH	0.0787291	0.109514		ATP2A3	0.0392539	1		COX7A2L	0.140509	4.45e-05		FRMD8	0.0985284	0.0566002		DYRK1A	0.0546333	1		STRA13	0.166118	5.78e-33		PPP4C	0.152991	1.06e-06
AC005037.3	0.0146885	1		BZW1	0.0316924	1		ZSCAN9	0.0147214	1		R3HDM4	0.0786678	1		RASSF2	0.0392199	1		LGALS3	0.140363	6.72e-12		PJA2	0.0984966	1		MYO1C	0.0545864	1		F2R	0.166111	6.25e-98		ATP5O	0.152755	3.38e-11
GGPS1	0.014654	1		DYNC1LI1	0.0316752	1		HIVEP2	0.0147184	1		GNB2	0.0786005	1		ULBP2	0.0391613	1		HDDC2	0.140146	2.41e-15		ISG20	0.098394	1		CAPRIN1	0.0545762	1		OGFOD3	0.166103	5.56e-47		RUVBL2	0.152656	2.06e-25
HINT3	0.0146232	1		LRRFIP1	0.0316627	1		PTOV1	0.0146938	1		GTF2H5	0.0783631	2.17e-06		BRWD1	0.0389998	1		CNDP2	0.140101	2.13e-11		GCH1	0.0981232	1		MBP	0.0545569	1		TMEM39A	0.166059	9.72e-36		COASY	0.152286	5.44e-31
CNOT8	0.0146184	1		BRIX1	0.0316529	1		PABPC1	0.0146583	1		CUL5	0.0783608	0.0547895		GTF2IRD2B	0.038985	1		ATP2A3	0.140077	1.21e-05		IER2	0.0978876	1		EIF1	0.0545396	1.27964e-05		PET100	0.166015	0.0224871		NT5C	0.151982	4.87e-07
MTMR10	0.0145375	1		EPC2	0.0315602	1		ZNF696	0.0146411	1		HAUS2	0.0781971	0.00111372		CRY1	0.0388904	1		SCRN1	0.140076	1.09e-16		FLOT1	0.097887	0.411402		MATK	0.0545222	1		TMEM109	0.166009	4.46e-35		IGLVI-70	0.151908	8.8e-06
CYB5R1	0.0145228	1		ULBP2	0.0315394	0.472451		RP5-882C2.2	0.0146407	1		KMO	0.0781712	8.41e-06		CAAP1	0.0388749	1		NUCB1	0.140069	6.47e-09		PSENEN	0.0978605	1		SORL1	0.0544493	1		TST	0.165911	3.28e-125		EHD1	0.151765	3.79e-13
PKD2L2	0.0144926	1		NIFK	0.0315189	1		HECTD1	0.0145982	1		PPP1R35	0.0781289	0.0234335		ADAM10	0.0388439	1		UBE2Q2	0.139973	3.38e-09		DDX26B	0.0976643	0.00679677		UBR4	0.0541903	1		METTL5	0.165723	6.3e-36		PSMC4	0.151671	3.31e-13
RFK	0.0144874	1		TPCN2	0.0314851	1		RP11-345P4.9	0.0145964	1		ZYX	0.0780088	0.0212954		ZNF529	0.0388375	1		NIN	0.13971	3.43e-07		TERF1	0.0976443	0.30534		C12orf4	0.0541838	1		TIMM10	0.165617	1.13e-21		IFI6	0.151666	1.51e-18
EIF2AK4	0.0144527	1		WDR47	0.0314838	1		GALNT7	0.0145725	1		TUBGCP2	0.0780011	0.000961039		ZFP30	0.038832	1		LTA	0.139663	4.89e-14		YTHDF3	0.0975598	1		C3orf58	0.0541787	1		PA2G4	0.165581	6.34e-16		NEU1	0.151651	2.88e-14
ZNF563	0.0144125	1		ZCCHC6	0.0314778	1		SLC41A3	0.0145681	1		ERCC1	0.0778816	0.00109474		QTRT1	0.0388077	1		UBE2A	0.139484	2.5e-05		TMEM219	0.0974969	1		KIAA0196	0.0541701	1		LLGL2	0.165117	9.8e-67		POP5	0.151478	9.52e-26
RPSA	0.0143792	1		GEN1	0.0314524	1		CYB561D2.1	0.0145353	1		SMC6	0.0777819	0.00972136		SGCE	0.0387681	1		ALDH16A1	0.139404	3.46e-12		WDR74	0.0974803	1		IGKV1-6	0.0540649	1		PDCD2	0.165089	1.82e-20		VPS28	0.151362	1.12e-05
COL1A1	0.0143706	1		SUPT3H	0.0314366	1		NQO2	0.0145254	1		GNG2	0.0777001	1		PIK3C2B	0.0387477	1		NDUFA7	0.139388	8.46e-13		TBCB	0.0974444	1		TNFRSF25	0.054033	1		NME3	0.165085	6.86e-16		IGBP1	0.151263	3.81e-07
NBEAL1	0.0143461	1		FAM57A	0.0314307	1		JTB	0.0145127	1		EIF3M	0.0776256	1		TNFSF8	0.0387462	1		TAZ	0.1393	4.18e-12		NCOR2	0.0973709	0.102875		ADRB2	0.0540232	1		DENND6B	0.164922	2.18e-77		HEBP2	0.151006	5.17e-05
KLHL20	0.0143276	1		NOC4L	0.0314257	1		CEP104	0.0145098	1		GSPT1	0.0775718	1		CMTM3	0.0387326	1		ACAA1	0.139183	7.4e-12		SCRN1	0.0971932	0.00171738		NUAK2	0.0540116	1		C5orf56	0.164918	4.2e-34		YWHAE	0.150793	2.58e-05
ZNF513	0.0142947	1		RPS27A	0.0314173	1.32e-09		HLA-F	0.0145036	1		FOXN2	0.0775325	0.00826261		CRCP	0.0387246	1		SHISA5	0.139084	2.38e-08		UPF3A	0.0971613	1		PRKRIP1	0.0540107	1		POLDIP2	0.164706	7.15e-33		CPEB4	0.150429	1.8e-18
ZC4H2	0.0142126	1		PCM1	0.0314126	1		LINC01003	0.0144937	1		IGKV3-20	0.0774755	1		PPRC1	0.0387133	1		GYLTL1B	0.138919	1.15e-16		CTBP1	0.0970671	1		SPAG4	0.0539868	1		KIAA0101	0.164306	3.44e-90		GPRIN3	0.150424	1.17e-28
OLMALINC	0.0142107	1		GOLGB1	0.0313895	1		C1orf115	0.0144823	1		ACAA1	0.0774739	0.00182531		GCSAM	0.038647	1		PML	0.138899	1.14e-16		SLC12A9	0.0969301	0.0129312		TRIM37	0.0539824	1		HSPB11	0.164259	5.66e-30		C1orf43	0.150366	4.12e-08
CCDC137	0.0142064	1		HIC2	0.0313851	1		CCDC7	0.0144745	1		LSM6	0.0774712	0.00400244		NEK7	0.0386409	1		XIST	0.138893	1.07e-07		PLCB2	0.0969256	0.000211588		DDHD1	0.0539454	1		NDFIP1	0.164071	7.44e-21		IGLV9-49	0.150338	1
CBR3	0.0141989	1		HDAC9	0.0313816	1		TOE1	0.0144616	1		SLC6A6	0.0773695	8.63e-05		ZNF207	0.0386065	1		LMO4	0.138665	4.93e-07		C19orf43	0.0969134	1		POLD4	0.0538977	1		HSCB	0.164044	6.79e-59		SULT1A1	0.150314	3.06e-39
GTF2IRD2B	0.0141865	1		NGDN	0.0313771	1		RPS24	0.0144582	1		SIGIRR	0.0773499	0.0150591		CHMP2B	0.0385515	1		SPATA2	0.138531	2.1e-18		LIPA	0.0968984	0.000779651		FBXO42	0.0538929	1		HMBS	0.16396	2.93e-70		UCHL3	0.150161	5.01e-20
ZNF154	0.01414	1		DHX15	0.0313485	1		FMNL3	0.0144228	1		PPP3CC	0.0773459	1		FUBP1	0.0385398	1		IAH1	0.13852	9.68e-15		APOL6	0.0966243	5.18e-08		KIAA1109	0.0538608	1		MRPL19	0.163822	1.03e-37		MT2A	0.150041	3.21e-07
RARS	0.0141148	1		SUMO3	0.0313309	1		MTPAP	0.0144151	1		CUL4A	0.0772924	0.00849455		LARP7	0.0385182	1		FBXO7	0.138408	1.58e-06		HNRNPH1	0.0965934	1		GPATCH8	0.053858	1		ITPA	0.16379	1.23e-25		MKKS	0.149997	4.44e-24
PRMT2	0.0140912	1		USP38	0.0313263	1		RNASEK-C17orf49	0.0143941	1		IFI30	0.0772741	0.000366108		ARMCX3	0.0385057	1		TRAF3IP3	0.138352	1.63e-06		RCE1	0.0965588	1		MAFK	0.0537654	1		GALK1	0.163754	4.2e-52		ZCRB1	0.149877	5.79e-12
MFN2	0.0140632	1		MAPRE1	0.0313219	1		POLA2	0.0143877	1		NCOR1	0.0771572	0.398741		SERINC1	0.0384903	1		MIAT	0.138279	4.13e-53		HERPUD1	0.096546	1		AHNAK	0.0537245	1		PPIA	0.16368	2.89e-07		CSNK1E	0.149736	4.22e-13
DNAJA2	0.0140557	1		IFRD2	0.0313144	1		ASAP1	0.0143636	1		COPA	0.0770632	0.103334		HIST1H2BF	0.0384429	1		SNED1	0.138083	6.33e-21		FNIP1	0.0965281	1		CEP120	0.0536952	1		BHLHE41	0.16366	1.57e-38		PSMD7	0.149643	5.68e-05
SYT17	0.0140474	1		YWHAG	0.0312823	1		IL32	0.0143341	1		NUTF2	0.0768126	0.0412249		PJA2	0.038442	1		PGD	0.137836	1.36e-14		OAT	0.09634	0.705427		NLRC3	0.0535517	1		TOMM22	0.1636	2.01e-12		NOMO1	0.149609	5.92e-52
MORN2	0.0140401	1		BATF	0.0312789	1		ZFP1	0.0143025	1		SMKR1	0.076803	1.34e-15		H2AFX	0.0383753	1		PLCG2	0.137735	8.29e-05		RPA2	0.0962704	1		PCDH9	0.0535448	1		IGHV3-48	0.163555	1		THOC7	0.149347	1.52e-18
ATRIP.1	0.0140265	1		C17orf89	0.0312703	1		GZMM	0.0143014	1		STRBP	0.0767924	0.0376872		CD5	0.0383201	1		RABL6	0.137711	2.65e-13		EPHB6	0.0962184	0.0254765		BCAS2	0.0534728	1		PIN4	0.163535	9.81e-42		MVB12A	0.149251	1.9e-36
ZNF649	0.0140218	1		IGLV2-14	0.0312042	1		SEPW1	0.014298	1		PAF1	0.0767568	0.0905087		HECTD4	0.0382626	1		STX11	0.137598	1.12e-10		DOCK10	0.0962088	1		CPSF6	0.0534056	1		GOLPH3	0.163499	6.05e-21		TRAM2	0.149014	2.07e-35
LGALS9	0.0140168	1		CAMKK1	0.031187	1		TUBA1C	0.0142768	1		AP1S3	0.0766958	1.33e-05		EML4	0.0382477	1		ORMDL1	0.13759	7.59e-07		FAM127A	0.096067	4.16e-05		EIF4G1	0.0533841	1		MIR181A1HG	0.163329	1.26e-69		PLOD3	0.148443	9.42e-47
ZNF585B	0.0140044	1		ZNF394	0.0311665	1		LENG1	0.0142691	1		GTF2F1	0.076672	0.0472057		GPATCH11	0.0382189	1		SFT2D1	0.137537	0.000436653		GZMM	0.0960312	9.09e-13		CMTM3	0.0533772	1		IGKV3D-7	0.163065	9.07e-109		PIK3R5	0.148428	5.16e-16
SPINK2	0.0139907	1		MGAT5	0.0311618	1		FTCDNL1	0.0142657	1		AKR1A1	0.0766318	0.0432687		KIAA1958	0.0382037	1		BTK	0.13746	3.09e-12		POMP	0.0959542	1		XXbac-BPG299F13.17	0.0533578	1		C16orf87	0.162912	3.98e-30		UFL1	0.148369	1.43e-13
TAPT1-AS1	0.0139849	1		TELO2	0.0311288	1		MLF1	0.0142288	1		IRAK1	0.076437	0.0025985		HOOK2	0.038187	1		LGMN	0.13737	1.51e-12		PIAS1	0.0958918	1		NGDN	0.0533475	1		RRP36	0.162889	1.68e-32		FAHD2A	0.148214	1.22e-45
USP39	0.0139762	1		PRPS1	0.0311194	1		SPINK2	0.0141889	1		COMMD8	0.0764325	9.56e-05		SNRPE	0.0381781	1		SSNA1	0.137345	1.9e-06		CD1C	0.0957922	1		AKAP17A	0.0533277	1		RNASEH1	0.162876	3.79e-27		GLS	0.148084	0.00016513
SSFA2	0.0139396	1		UNC119	0.0311081	1		MB21D1	0.0141871	1		PARVB	0.0764312	0.00206087		MPC2	0.0381378	1		TMOD3	0.137298	3.35e-10		CAMK2D	0.095673	1		EIF3B	0.0532937	1		MED25	0.162458	2.02e-31		IGHV3-72	0.148074	1
MUM1	0.0139348	1		AIP	0.0310799	1		BBS12	0.014153	1		RPIA	0.0762881	9.05e-05		THAP5	0.0380401	1		UPF2	0.137259	0.00926829		SOCS4	0.0955493	0.608011		MAP3K3	0.0532795	1		STK38	0.162394	3.4e-27		ME2	0.148017	1.67e-20
ZNF354B	0.013932	1		SVIP	0.0310495	1		PCNXL3	0.0140837	1		EIF5B	0.07621	1		AIF1	0.03802	1		CCT7	0.137252	6.96e-06		CAP1	0.095459	1		NOTCH2	0.0532576	1		MRPL4	0.162306	1.17e-19		ACTR1A	0.147967	2.22e-21
NMT2	0.0139251	1		TESK1	0.0310396	1		ZNF737	0.0140732	1		SNW1	0.0761747	0.391195		CEP68	0.0379464	1		DALRD3	0.137189	9.28e-15		IGLV1-40	0.0954403	1		LRCH4	0.0531894	1		PIGT	0.162262	2.51e-25		UBR2	0.147757	1.98e-13
SLC39A6	0.0139184	1		OTUD5	0.0310357	1		MRPS21	0.0140057	1		ADCY3	0.0761546	2.71e-10		NGDN	0.0379331	1		CHD4	0.137116	2.1e-06		ARPC4	0.0953441	1		ADRBK2	0.0531621	1		PSMD1	0.162016	5.08e-33		LSM5	0.147752	1.45e-09
SLC25A38	0.0138694	1		BAG2	0.0309712	1		PDLIM7	0.0140003	1		RASSF5	0.076124	0.0153312		RP11-437B10.1	0.0378942	1		MGMT	0.137078	2.05e-08		SEPHS2	0.0952699	1		MICU1	0.0531062	1		GPR108	0.161949	1.97e-29		RRP36	0.147562	8.85e-27
MTF2	0.0138605	1		NXF1	0.0309388	1		ZSCAN5A	0.0139976	1		ATM	0.0760608	0.0550202		TCERG1	0.0378685	1		KLF10	0.136736	0.000646287		DYNLRB1	0.0952107	1		ANKRD36	0.0530701	1		CCDC90B	0.161803	7.06e-40		LSM1	0.147341	4.52e-15
EFCAB7	0.0137975	1		RP11-290D2.6	0.0308407	1		C9orf40	0.0139773	1		RBM38	0.075997	1		LUC7L	0.0378643	1		LINC01480	0.136668	1.44e-09		LIMS1	0.0951503	1		PDS5A	0.0530373	1		PLOD3	0.161613	5e-71		SRI	0.147303	2.86e-10
CD6	0.0137739	1		RPS8	0.0308051	2.49e-19		TARBP2	0.0139664	1		R3HDM2	0.0759781	0.0254696		QTRTD1	0.0378228	1		CUL4A	0.136658	2.23e-06		IGHG2	0.0951203	0.00608567		DHX38	0.0530196	1		RAB1A	0.161473	2.33e-19		GPR89B	0.147289	4.67e-23
ATAD2B	0.0137709	1		ICE1	0.0307977	1		SOWAHD	0.0139421	1		KREMEN2	0.07592	7.54e-24		RAB5A	0.0377566	1		SLC35D2	0.136648	1.2e-20		MSL2	0.0951116	0.887063		FKBP5	0.0530185	1		CARD16	0.161363	4.4e-25		PDCD6	0.147143	1.79e-12
NREP	0.0137684	1		TASP1	0.030774	1		RAD51D	0.0139091	1		PDPK1	0.075867	3.66e-05		C12orf45	0.0377417	1		PRKD3	0.136622	3.01e-07		TCF25	0.0950945	1		SMAP2	0.0529263	1		FLNA	0.161343	8.92e-10		EP400NL	0.147045	1.67e-24
FAM229B	0.013764	1		LONRF1	0.0307564	1		ACAP3	0.0138971	1		THOC7	0.0757567	0.00913419		CYP51A1	0.0377347	1		ALKBH7	0.136469	0.00228652		EXOC3	0.0950831	0.0243914		BZW1	0.0528556	1		PDHA1	0.161299	2.01e-39		WIPI1	0.146972	6.9e-47
RNF20	0.0137639	1		SGF29	0.0307385	1		U2AF1L5	0.0138953	1		CCDC137	0.0757382	0.00200964		BCAS2	0.0377145	1		SLC9A3R1	0.136452	1.45e-10		RHOC	0.0946997	0.00747961		BRD1	0.0528336	1		CCT6A	0.161179	1.23e-20		HSPA13	0.146795	9.02e-17
RAP2C	0.0137091	1		NFYC	0.0306908	1		TMEM191B	0.0138595	1		ERAP2	0.0756678	0.000156972		SORD	0.0376871	1		TMEM59	0.136348	0.000853928		FAM96A	0.0944824	1		UBR5	0.0528246	1		DUSP22	0.161173	1.81e-14		FAM126A	0.146768	8.97e-18
ZNF775	0.0136834	1		ATG101	0.0306726	1		TBC1D25	0.0137994	1		ALG2	0.0756388	0.00359936		RAN	0.0376748	1		GLUL	0.136235	9.39e-13		YWHAZ	0.0944238	1		PHF21A	0.0527928	1		SAT2	0.161108	3.25e-23		IP6K2	0.146718	6.03e-09
DHX30	0.013675	1		TNPO3	0.0306421	1		RAB37	0.0137924	1		MRPS22	0.0756246	0.00164514		RNF40	0.037663	1		C16orf87	0.136234	4.7e-12		NRDC	0.09442	1		TRIP12	0.0527407	1		STXBP2	0.1611	9.6e-27		PGRMC2	0.146583	9.34e-25
CCP110	0.0136734	1		PDZD8	0.0305903	1		SBF2-AS1	0.0137786	1		SNRPE	0.0754541	0.60875		ARMC10	0.0375732	1		SAMHD1	0.136106	3.4e-23		ERCC1	0.0943834	1		G0S2	0.0526302	1		IGHV4-31	0.160803	1		NDUFV3	0.146522	4.86e-28
ZNF420	0.0136564	1		SYNGR1	0.0305742	1		RP11-108M9.4	0.0137289	1		FARP2	0.0754495	0.00329926		TGFBR1	0.0375425	1		ERH	0.136062	0.0150589		GPAT4	0.0943484	0.0157296		KMT2E-AS1	0.052629	1		COMT	0.160726	2.12e-33		ACOT13	0.146469	6.74e-52
ELAC1	0.0136536	1		ECD	0.0305722	1		ZNF263	0.0136781	1		QARS	0.0754443	0.00175596		AC007880.1	0.0374899	1		WBP1	0.135991	2.35e-09		SEC11A	0.0943389	1		AP3M2	0.0525973	1		HMGB3	0.160622	2.09e-45		DBI	0.146165	1
PEF1	0.0136491	1		IGLV4-60	0.0305624	1		PATZ1	0.0136773	1		RIN3	0.0753665	0.000395623		ZNF195	0.0374476	1		RNF213	0.135962	8.87e-06		TMEM230	0.094282	1		GPAT4	0.0525955	1		TMEM9	0.160575	3.56e-60		TRAP1	0.146083	6.74e-21
ZNF250	0.0136437	1		DIAPH1	0.0305582	1		SMN1	0.0136266	1		PARK7	0.0753198	1		DYNC1LI1	0.0374202	1		PXK	0.135943	4.59e-08		PDLIM2	0.0941925	0.057441		SUN2	0.0525741	1		CUEDC2	0.160451	1.75e-27		FASTK	0.145866	3.26e-16
SLC38A6	0.0136402	1		LMBR1	0.0305133	1		TNK1	0.0136188	1		SDE2	0.0753181	0.0677538		POR	0.0373983	1		HNRNPD	0.135913	0.170653		PRMT9	0.0941165	1		INSIG1	0.0523649	1		SLC35C2	0.160441	2.38e-31		CDC34	0.145813	5.11e-33
ABCD3	0.0136233	1		NDEL1	0.0305109	1		TMTC3	0.0136181	1		TRAPPC5	0.075312	0.520182		GTPBP8	0.0373891	1		ZBTB32	0.1359	9.46e-10		ASAP1	0.0940646	1.16e-05		SRSF1	0.0523634	1		ITGAL	0.160266	5.31e-41		TMBIM4	0.145646	8.89e-13
TLE4	0.0135765	1		AC058791.1	0.0304361	1		IGF2BP3	0.0136152	1		C19orf60	0.0752694	1		PRICKLE1	0.0373805	1		CARHSP1	0.13587	1.33e-11		FBXO7	0.0940547	1		RINT1	0.0522254	1		ODF3B	0.160034	1.35e-29		HBS1L	0.145388	4.18e-17
LST1	0.0135677	1		RPS6	0.0304042	1.82e-09		ELMO2	0.0136134	1		MRPS36	0.0751587	0.154089		SPAG9	0.0373691	1		VDAC2	0.135844	0.00119298		CEP350	0.093912	1		TC2N	0.0522238	1		ALDH18A1	0.160008	2.81e-62		CCT6A	0.145366	2.69e-11
TNFRSF13C	0.013563	1		CCSER1	0.0304005	0.514333		FUT7	0.0135988	1		GPCPD1	0.0751549	0.543387		IGHV1-24	0.0373323	1		BFAR	0.135779	8.09e-09		VAMP5	0.0938978	1		PPM1D	0.0521174	1		STK16	0.159973	1.19e-34		KLF10	0.145324	6.89e-05
CCSER1	0.0135238	1		NIPA2	0.0303684	1		CBWD1	0.0135876	1		TRAF3	0.0751146	0.212274		SAP30	0.0373193	1		RNF19A	0.135775	0.00108092		NDUFS7	0.0937609	1		ZDHHC5	0.0521146	1		SLC35E3	0.159918	4.7e-55		SSNA1	0.145312	2.55e-09
SLC18B1	0.0135103	1		CLECL1	0.0303393	1		CARD9	0.0135845	1		TMSB10	0.075073	9.72e-05		TRIM38	0.0373099	1		CALM2	0.135773	1		UBE2K	0.0937584	1		UXS1	0.0520313	1		DDX18	0.159914	2.01e-16		PTCH2	0.145261	5.85e-21
TMEM19	0.0135071	1		WDR43	0.0303033	1		PSMA2	0.0135831	1		PSMG4	0.0750416	3.27e-05		DHX8	0.0373023	1		BCAP31	0.135743	1.88e-05		SLC1A5	0.0936967	0.181748		AQR	0.0519739	1		TRAM2	0.159817	4.83e-56		GSTK1	0.145252	0.00292227
ZNF7	0.0135015	1		TLE3	0.03027	1		TNKS1BP1	0.013566	1		JAK1	0.0750263	1		ADIPOR1	0.0372882	1		METTL5	0.135626	5.4e-12		ZFR	0.0934824	1		GIMAP7	0.051961	1		C11orf80	0.159766	3.17e-32		MRPS18C	0.145178	4.88e-15
ZNF629	0.0134947	1		MAP9	0.0302642	1		AC073046.25	0.0135542	1		TMBIM4	0.0749998	0.452685		TRAPPC6B	0.0372799	1		PEX16	0.135574	8.87e-10		SP110	0.0933856	1		ANGEL2	0.0519483	1		CBWD1	0.159546	2.16e-26		ATXN1	0.145078	1.37e-32
ZBTB21	0.0134733	1		HEATR1	0.0302356	1		RP11-420L9.5	0.0135485	1		SLTM	0.0749897	0.762784		MAGOH	0.0371741	1		HMG20B	0.135473	2.11e-12		LAT2	0.0933149	1		EPM2AIP1	0.0518325	1		UBE2D2	0.159359	0.484509		CNP	0.144925	6.01e-45
SNHG10	0.0134391	1		PXK	0.0302171	1		TEX264	0.0135409	1		S1PR4	0.0749685	0.324043		ARHGAP4	0.0371678	1		FAAP20	0.135467	2.43e-06		UNC93B1	0.0933065	1		LONP1	0.0518183	1		GGCX	0.15935	2.19e-48		CAPN1	0.144684	3.87e-20
PPFIBP1	0.0134202	1		SLC25A37	0.0302105	1		PARVG	0.0135244	1		ARF3	0.0749205	0.000331029		AP001059.6	0.0371535	1		YWHAQ	0.135445	0.00176593		C6orf106	0.0932763	1		SPG11	0.0518032	1		CEBPB	0.158898	1.02e-23		NDUFA10	0.144623	1.33e-10
DTD1	0.0134129	1		CHCHD3	0.0301616	1		RP11-817O13.9	0.0134373	1		COMT	0.0748794	0.00644562		EDEM1	0.0371502	1		STK17A	0.135361	1		LNPEP	0.0932686	1		TM9SF3	0.0517909	1		SUMF2	0.158667	3.89e-30		C21orf59	0.144612	1.2e-22
KIAA1147	0.0134082	1		CCND1	0.0300601	1		AC144652.1	0.0134339	1		LFNG	0.0748364	0.131907		ZNF627	0.0371288	1		SNAP23	0.13517	3.95e-11		MAP4K5	0.0931849	1		CRTC3	0.0517803	1		DNAJC25	0.158551	3.96e-48		TMEM101	0.144527	2.26e-28
ARMCX5	0.0134078	1		RPS27	0.030019	3.05e-05		CTB-133G6.1	0.0134263	1		TMEM219	0.074828	0.355393		VPS41	0.0370941	1		MRPS12	0.135133	4.66e-09		FIBP	0.0931055	1		FBXO3	0.0517729	1		RNF187	0.158392	1.28e-23		WFS1	0.144422	1.89e-87
ANXA1	0.0133869	1		PNO1	0.030014	1		RBM7	0.0133972	1		SLC25A1	0.0747826	0.00375246		APEX1	0.0370658	1		BRI3	0.135016	0.0189208		TMEM59	0.0930978	1		CTSW	0.0517016	1		GAS6	0.158268	3.19e-136		CLN3	0.144307	1.35e-27
IGLV1-47	0.0133482	1		DENND4C	0.0299917	1		HOTAIRM1	0.0133783	1		APOA1BP	0.0747795	0.261732		TOR1AIP1	0.0370385	1		KIF5B	0.134968	2.25e-05		CARHSP1	0.0930808	1		NPLOC4	0.0516758	1		TOR3A	0.158266	5.25e-11		PNKP	0.144129	2.23e-11
ZBTB33	0.0133465	1		KLHL18	0.029941	1		POC1B-GALNT4	0.013351	1		DNAJC4	0.0746845	0.0705037		TFAM	0.0369702	1		RANBP1	0.134956	1.47e-06		FAF1	0.0929981	1		DNAJB9	0.051672	1		UBE2L6	0.158177	4.21e-24		PSMC3	0.144122	1.27e-11
MTMR9	0.0133108	1		ZPR1	0.029887	1		TIGD5	0.0133503	1		TNFAIP8	0.0746822	0.0760023		ADPRHL2	0.0369676	1		IGFLR1	0.13495	7.15e-07		RNF11	0.0929909	1		ZKSCAN1	0.0516194	1		SCARB2	0.158164	2.18e-43		EIF2A	0.144076	5.75e-12
RP4-584D14.5	0.0132891	1		BIRC2	0.0298699	1		ZNF260	0.0133443	1		USF2	0.0746752	0.000997043		CD74	0.036947	0.511888		CHCHD3	0.13493	1.32e-06		VPS53	0.0929869	0.369696		EXOC5	0.0516172	1		IGHV3-33	0.157945	0.28373		ZNF580	0.143913	1.25e-13
DDX6	0.0132628	1		UBA2	0.0298663	1		GALNT10	0.0133383	1		PPIG	0.0746101	1		PRPF4B	0.0369287	1		LSM3	0.134745	5.82e-07		PPM1K	0.0929463	1		IGLV7-46	0.0515524	1		MIR22HG	0.157929	2.17e-31		PTTG1	0.143873	1.18e-21
GGT7	0.0132062	1		HAUS5	0.0298503	1		CLP1	0.0133234	1		TOMM20	0.0744201	1		XPO1	0.0368946	1		TMEM165	0.134661	1.11e-05		ZBTB1	0.0927311	1		GALNT3	0.051527	1		TARS	0.157912	3.27e-35		TIMMDC1	0.143714	1.07e-35
RBM34	0.0131784	1		RP11-540A21.2	0.0298336	4.09e-05		POLE4	0.0133224	1		MGMT	0.0743982	0.00131858		CORO1C	0.0368821	1		FAM136A	0.134645	2.77e-07		CNST	0.0927228	1		RASSF3	0.0515167	1		FBXL6	0.157643	4.64e-32		TCEB1	0.143689	2.07e-05
RP11-73E17.2	0.0131473	1		BICD1	0.0298308	1		COPS3	0.0133164	1		PLEKHM2	0.0743355	0.17784		SLC25A4	0.0368233	1		SVBP	0.134561	1.33e-13		ADRBK1	0.0927166	1		HIST1H1D	0.051438	1		C16orf54	0.157533	1.6e-32		VPS29	0.143592	2.04e-12
ZNF135	0.0130441	1		CHKA	0.02982	1		LSM4	0.0133052	1		SYNCRIP	0.0742658	0.585016		SUB1	0.0368208	1		ABHD5	0.134416	3.09e-17		CTSD	0.0926812	1		PGAP3	0.0514138	1		MLX	0.157467	7.43e-32		FARSA	0.143306	5.71e-19
C1orf43	0.0130252	1		PTK2	0.0297632	1		TAB2	0.0132835	1		HINT1	0.0742429	1		CUL3	0.0367819	1		RNF10	0.134413	7.63e-07		ATP6AP1	0.0926166	1		ADAR	0.0514019	1		TPP2	0.157422	4.83e-23		SLC17A9	0.143291	1.92e-26
TFE3	0.0130171	1		MTRNR2L12	0.0297612	1		GUCY2C	0.0132806	1		GTPBP4	0.0741673	0.0514212		CCND3	0.0367308	1		WNK1	0.134393	5.08e-07		SH2D2A	0.0925786	2.1e-17		DHTKD1	0.0513819	1		CLTC	0.157348	4.82e-23		WDR13	0.143179	5.11e-18
DLD	0.0130102	1		WEE1	0.0297465	1		PAXIP1	0.0132757	1		RPS11	0.0741367	1.17e-13		SAMD8	0.0367017	1		TBC1D5	0.134325	3.49e-08		VEGFB	0.0924237	1		LINC00861	0.0513815	0.145467		WDR61	0.157316	8.06e-44		CTA-292E10.6	0.143164	1.27e-34
ZNF829	0.0130084	1		DEGS1	0.029737	1		UQCR11	0.0132518	1		TFEC	0.074098	6.6e-11		KIAA0922	0.0366912	1		UBR7	0.134322	7e-16		BTAF1	0.0923429	1		NAP1L4	0.051365	1		CARS	0.157271	1.03e-37		CLN6	0.143146	8.14e-31
C16orf46	0.0130033	1		RAB33B	0.029706	1		PPP4R2	0.0132472	1		CD164	0.0740741	1		CLEC11A	0.0366812	0.360838		RASSF6	0.134246	6.66e-21		ZNF106	0.0922921	1		PICALM	0.0513437	1		CNKSR1	0.157247	2e-163		PPP1R2	0.143056	0.0241711
KIAA1328	0.0129784	1		ANKRD13C	0.029631	1		MRPS17	0.0132458	1		CBFA2T3	0.0740477	3.68e-05		EIF2AK4	0.0366692	1		RALA	0.134217	3.45e-05		CUL4A	0.0922658	1		PHF20L1	0.0513221	1		AGA	0.157092	3.96e-40		LARP1	0.142952	5.95e-18
ZNHIT6	0.0129312	1		ZCCHC8	0.0295944	1		DUSP23	0.0132191	1		LYPLA1	0.0739526	0.028806		THBS1	0.0366661	1		SUN2	0.134034	7.62e-07		TMEM131	0.092241	1		IGHV2-5	0.0512573	1		GPI	0.15707	1.25e-15		SLC25A42	0.142894	2.69e-18
PRKAR1A	0.0129039	1		ZBTB7A	0.0295873	1		TANGO6	0.013185	1		EFHD2	0.0739361	1		CHD3	0.0366332	1		TRAF7	0.133976	2.97e-15		STIM2	0.0921733	1		CEBPD	0.0512456	1		RAB6A	0.156987	8.89e-20		MLX	0.142872	2.87e-18
CH17-212P11.5	0.0128947	1		TTL	0.0295776	1		FOLR2	0.0131525	1		UQCRC2	0.0739029	0.0536872		CSE1L	0.0366311	1		RNF126	0.133876	4.47e-05		POLR2F	0.0921203	1		SMG6	0.0512429	1		NPC2	0.156936	1.6e-10		SARS2	0.142628	4.01e-45
PHLPP1	0.0128943	1		JADE1	0.0295467	1		LINC00869	0.0131369	1		KIF20B	0.0738944	0.000773271		SENP5	0.0366234	1		BATF	0.13383	1.93e-20		MGEA5	0.0920359	1		FRS2	0.051216	1		TMUB1	0.156828	2.78e-17		CASP6	0.142542	4.6e-57
MRPL46	0.0128828	1		CCL4L2	0.0295412	1		PNRC2	0.0131238	1		NFATC1	0.0738891	0.0116076		EMG1	0.0366175	1		DPM3	0.133771	1.41e-08		PTK2	0.0920006	0.604079		DDX26B	0.0511903	1		DGCR6L	0.156702	1.74e-27		FOXN2	0.142489	7.13e-16
WDPCP	0.0128661	1		KMT2E	0.0294707	1		SF3B4	0.013085	1		LINC00493	0.0737504	1		CSTF2T	0.0366023	1		HSPB11	0.133722	2.48e-11		PCNXL4	0.0917528	1		NFATC2	0.0511282	1		PIEZO1	0.156455	8.06e-35		SCARB2	0.142461	8.43e-28
CDKL5	0.0128505	1		PTPN18	0.0294519	1		NRBF2	0.0130427	1		UBE2L6	0.0736302	0.00194277		CYP4V2	0.0365786	1		MDFIC	0.133666	9.86e-07		JUND	0.091685	1.65e-13		NRDC	0.0511246	1		SHMT1	0.156454	1.25e-81		C1GALT1C1	0.142388	1.3e-47
MALAT1	0.0128333	1		GSTM2	0.0294088	1		METTL18	0.0130167	1		SUCLG2	0.0736249	0.000277627		POLG	0.0364833	1		COPZ1	0.133309	2.74e-10		LRRC25	0.0916716	3.14e-27		STX17	0.0510715	1		NCOA3	0.156409	6.02e-05		KCNK12	0.142094	1.88e-44
DESI2	0.0128271	1		MTMR6	0.029388	1		TMEM254	0.0129925	1		MT-ND4L	0.0736029	1.84e-08		AUTS2	0.0364582	1		DNPH1	0.133217	4.84e-09		DCTN1	0.0916488	0.0361786		GBP2	0.051008	1		FAM69A	0.155941	1.08e-31		C19orf25	0.141912	1.27e-15
LCMT2	0.0128061	1		PQBP1	0.0293849	1		NT5C	0.0129837	1		SH2B2	0.0732733	0.00221217		RP11-142C4.6	0.036373	1		ACTN4	0.133142	1.2e-09		SNHG12	0.091526	1		RP11-439L18.2	0.051001	1		CHAD	0.155877	4.71e-31		PPP1CC	0.141892	0.00790203
TUNAR	0.0127615	1		TOR1AIP1	0.0293437	1		KCNIP2	0.0129588	1		GTF2I	0.0732383	0.0981468		ABCE1	0.0363679	1		NDUFV2	0.133048	0.0981105		STRN4	0.0914909	1		ABCB1	0.0509623	1		RHBDD3	0.155865	2.5e-97		SPTSSA	0.141327	1.6e-29
TAX1BP1	0.0127039	1		RUBCN	0.0292472	1		USP1	0.012954	1		DYNLRB1	0.0731781	0.512213		PLEC	0.036303	1		BTF3	0.133041	1.98e-15		TBC1D22A	0.0913691	1		AGTPBP1	0.0509543	1		BIN2	0.155796	1.21e-18		SLC1A5	0.141075	6.47e-18
IL15	0.0126983	1		RNF2	0.0292426	1		DALRD3	0.0129484	1		TUBB2A	0.0731203	0.0347838		ABHD16A	0.0362664	1		MIER1	0.133033	0.000138511		TXNDC11	0.0912739	1		AKAP10	0.0509229	1		TKT	0.155778	3.62e-10		RUVBL1	0.140717	1.57e-19
ZNF32	0.0126957	1		NCOA7	0.0292137	1		LINC01410	0.012938	1		ZNF800	0.0731197	1		DLD	0.0361835	1		POLR2J	0.132932	1.08e-05		COPE	0.091241	1		CCDC93	0.0509124	1		CDK4	0.15577	3.7e-34		SDHB	0.140706	1.11e-11
APP	0.0126695	1		EEF1G	0.0292107	1		ZNF836	0.0129346	1		ANP32E	0.0730916	0.181726		RSL24D1	0.0361191	1		RNF141	0.132857	1.95e-11		VPS36	0.0911586	1		GATAD2A	0.0508127	1		UQCC3	0.155379	1.52e-40		ATP2A2	0.140466	6.09e-18
RECK	0.0126686	1		LINC00494	0.0292041	1		HAUS4	0.0129299	1		CAPZA2	0.0730898	0.315365		UBALD1	0.0360757	1		COMMD7	0.132755	1.09e-08		HSP90AA1	0.0910259	1		SEC22C	0.0507129	1		PPP1R7	0.155248	4.57e-21		HIST1H1C	0.140366	0.00871561
ZNF671	0.0126596	1		CNOT4	0.0291721	1		LSM14B	0.0129256	1		ATG16L2	0.073051	0.00121823		TRIM4	0.0360693	1		LPIN1	0.132734	1.46e-10		SMCHD1	0.0909406	1		TTC14	0.0506986	1		TUSC2	0.155147	4.13e-27		ATF6B	0.140026	8.94e-16
ERO1B	0.0126538	1		SFI1	0.0291186	1		S100Z	0.0129231	1		TSPAN33	0.0730133	0.311698		MLXIP	0.0360516	1		FLOT1	0.132721	7.79e-10		CLTC	0.0908484	1		ZCCHC8	0.0506839	1		GTF3A	0.155142	0.000346697		MRPS31	0.139631	5.69e-26
ALKBH1	0.0126486	1		BRD4	0.0290988	1		RP11-449H3.3	0.0128915	1		RHEB	0.0729984	1		C12orf60	0.0360278	1		ATF5	0.132517	1.22e-06		PHF12	0.0907151	0.275475		URB2	0.0506568	1		CTSZ	0.154857	2.25e-07		CBWD1	0.139514	3.78e-14
INPP5F	0.0126435	1		MAP4K4	0.0290934	1		APTX	0.0128704	1		IGHV2-5	0.0729971	1		ZNF746	0.0360026	1		MT2A	0.132351	5.01e-08		SRSF7	0.0904855	1		RAB12	0.0506523	1		NUGGC	0.154834	1.42e-89		MRPS18B	0.139456	6.8e-16
DTX4	0.0126342	1		KLF16	0.0290922	1		SMIM13	0.0128645	1		MTHFD2	0.0729145	0.0259567		USE1	0.0359996	1		GSK3B	0.13224	2.97e-09		CXXC5	0.0904673	1		ARID5A	0.0506519	1		MTFP1	0.154774	9.73e-28		POLDIP2	0.139455	3.51e-21
CUTC	0.0126221	1		NUP54	0.0290769	1		SMIM20	0.0128612	1		NADSYN1	0.0728604	0.00296653		GTPBP10	0.0357786	1		STK25	0.132204	1.8e-13		MAP4K4	0.090465	1		CYCS	0.0506405	1		MFSD3	0.154763	1.75e-105		ANKRD36B	0.139349	2.08e-20
SEPHS1	0.0126075	1		PRMT9	0.029066	1		FBXO46	0.0128372	1		OGFR	0.0728046	0.128707		POLR3F	0.0357742	1		POLDIP2	0.132095	2.57e-11		G6PD	0.0903653	1		CHD6	0.0505656	1		POP7	0.154564	3.51e-43		MAGED2	0.139319	3.65e-23
NR2C1	0.0126031	1		EZH1	0.0290625	1		PQLC3	0.0127995	1		SELT	0.0726988	1		DDX3X	0.0357451	1		CDC40	0.132019	1.23e-05		TTC13	0.090348	0.00183078		LETM2	0.0505213	1		C11orf73	0.154403	1.31e-32		SHC1	0.139239	8.94e-25
MEX3C	0.0125853	1		CCSAP	0.0290454	1		TADA3	0.0127974	1		TMF1	0.0726871	0.798413		EXOC7	0.0357275	1		IMPDH1	0.132006	3.71e-11		PSMB8	0.0903468	1		CASZ1	0.0505132	1		PSMD14	0.154108	6.93e-21		C11orf80	0.139187	5.94e-23
AIDA	0.0125763	1		ESR2	0.0290446	0.0480397		MAPK1IP1L	0.0127944	1		VAPA	0.0725147	1		CCL3L3	0.0357141	1		SEC11C	0.131957	2.79e-08		CALCOCO1	0.0902954	1		PRRC2B	0.0505124	1		IGHV3-72	0.153643	1.42e-08		PPP1R14A	0.139163	5.6e-05
NDUFAF6	0.0125707	1		BHLHE41	0.0290252	1		CDK7	0.0127879	1		GCA	0.0725068	9.24e-06		NXF1	0.0357008	1		CXXC1	0.131932	5.39e-14		RNPEP	0.0902697	1		CR2	0.0504729	1		LARP4	0.15364	5.06e-27		BAX	0.139007	3.45e-05
CRNKL1	0.0125617	1		SAFB	0.028962	1		LINC00426	0.0127749	1		ATRX	0.0724879	1		SPHK1	0.0356902	1		PDCD10	0.131905	1.4e-09		SH2B3	0.0901008	1		RP11-142C4.6	0.0504482	1		PTTG1	0.153552	2.41e-33		TRNAU1AP	0.138875	6.35e-25
PLEKHA2	0.0125529	1		PXDC1	0.0289404	1		PAXIP1-AS2	0.0127721	1		ACYP1	0.0724466	4.69e-08		IST1	0.0356671	1		KRT10	0.131623	0.589487		TIMM10B	0.0900053	0.225402		FAM53B	0.050445	1		TPGS1	0.153542	5.54e-30		LAGE3	0.138824	2.27e-18
NIPBL	0.012551	1		POGK	0.0289318	1		XRCC6BP1	0.0127623	1		PLXNC1	0.0724427	0.000847586		DNAJB2	0.0356294	1		NOA1	0.131489	5.78e-15		KLF9	0.0899663	1		CRY2	0.0504445	1		KMT2E-AS1	0.1534	4.09e-16		TES	0.138774	2.46e-09
ZNF551	0.0125411	1		ADORA2A	0.0289168	1		EMC4	0.0127583	1		FAM162A	0.0724032	0.0046033		FAM102B	0.0355532	1		IK	0.131416	0.000192636		AIRE	0.0898482	1.2e-24		CRKL	0.0504243	1		ARID3B	0.153265	1.07e-38		DDT	0.138703	0.0165422
PHF21A	0.0125315	1		CHRNE	0.0288861	1		TMEM160	0.0127191	1		AHR	0.072287	0.0197227		CTC-250I14.6	0.0355179	1		ZNF644	0.131396	0.00374766		MYO1G	0.0896906	1		DDX39B	0.050408	1		PAPOLA	0.153136	8.51e-06		MCL1	0.138337	1
EIF3J-AS1	0.0125263	1		DAZAP2	0.0288752	1		HOMER3	0.012699	1		ADRBK1	0.0722596	1		IGLV3-25	0.035505	1		ZBP1	0.131369	6.21e-06		PTPRS	0.0896348	2.35e-17		SLC12A7	0.0503975	1		ABHD12	0.152907	1.53e-44		KXD1	0.138276	2.87e-12
QRICH1	0.012518	1		PPT1	0.0288486	1		DHRS4L2	0.0126881	1		2023-09-01	0.0722051	0.491697		LEF1	0.0354962	1		UBE2H	0.131283	1.12e-05		PPM1M	0.0895533	1		RPS6KA3	0.0503462	1		ELL2	0.152877	6.18e-08		COX14	0.13822	9.3e-07
SMPD1	0.0125114	1		MFSD10	0.0288329	1		PRPS1	0.012683	1		PGD	0.0721017	0.00309981		RING1	0.0354566	1		PPP1R7	0.131086	5.86e-10		SIT1	0.0893832	1		XPO4	0.0503243	1		HID1	0.152856	5.75e-114		GARS	0.137789	2.04e-11
USP25	0.0125064	1		SNX13	0.0288309	1		DDX60L	0.0126092	1		ADRM1	0.0720674	1		CYFIP2	0.0354493	1		RAD17	0.131028	3.63e-19		COQ10B	0.0893763	1		CCDC69	0.0502536	1		COX16	0.152846	7.23e-20		BAD	0.137789	5.16e-21
ZNF415	0.0124988	1		LARP4B	0.0288032	1		RCHY1	0.0125908	1		TTC14	0.072039	0.00728962		OTUD4	0.0354467	1		SH3GLB1	0.131016	2.33e-06		WNT16	0.0893398	7.85e-29		CARD11	0.0502447	1		CHCHD10	0.152814	0.0525947		STRA13	0.137588	7.28e-16
RPS7	0.012496	1		NOC2L	0.0287755	1		CHAF1B	0.0125837	1		DCAF4	0.0719811	7.75e-07		SPOPL	0.0354167	1		GAPT	0.130912	1.53e-16		HIGD2A	0.0893005	1		STAT6	0.050212	1		TARSL2	0.152623	4.38e-23		RIC1	0.137516	4.08e-09
C16orf58	0.0124871	1		RPL30	0.0287605	8.77e-05		CCDC22	0.012536	1		DCTN3	0.0719692	0.19989		RNF44	0.0354067	1		CARD8	0.130834	1.01e-15		PTS	0.0891516	1		ST8SIA4	0.0501937	1		TRG-AS1	0.152545	4.97e-75		MTCH2	0.137445	2.9e-22
PGBD4	0.0124825	1		TRAF5	0.0287543	1		PPP2R5D	0.012523	1		NUB1	0.0719355	0.001805		SNX6	0.035401	1		TERF2	0.130825	2.3e-09		RTP5	0.0890963	1.32e-30		WDPCP	0.0501806	1		IGKV1D-12	0.15248	5.18e-85		ACSF3	0.13741	4.28e-26
DEDD2	0.012476	1		FUT8	0.0287241	1		ADCK3	0.0125183	1		PSMA2	0.0718928	0.108566		SRP9	0.0353892	1		CAPN12	0.130786	2.48e-27		NDUFA2	0.0890795	1		SRBD1	0.0500578	1		TTC1	0.152334	9.18e-33		PRKD2	0.136742	1.13e-19
ZNF543	0.0124532	1		AP5Z1	0.0286749	1		PLEKHF1	0.0124728	1		PKN1	0.0718843	0.130841		XPO4	0.0353675	1		CHAF1A	0.130771	1.73e-24		IKZF3	0.0890452	1		NDE1	0.050008	1		MANEA-AS1	0.152223	6.91e-55		RNF187	0.136736	3.35e-18
C14orf28	0.0124424	1		BOD1L1	0.0286377	1		ZNF699	0.0124593	1		DAP3	0.0718733	0.122725		GMCL1	0.0353262	1		TYMP	0.130681	2.36e-06		CDIPT	0.0889166	0.0470674		AAK1	0.0498425	1		ANAPC15	0.151967	2.4e-21		EIF4EBP1	0.136709	3.68e-23
CDKN2AIP	0.0124308	1		SLC25A6	0.0286344	1		FAM150B	0.0124371	1		PUF60	0.0718622	1		TNKS2	0.0352793	1		EIF4B	0.130603	0.324473		LAIR1	0.0889058	0.00162867		EP400	0.0498337	1		UBE2V1	0.151848	1.56e-16		PIGBOS1	0.136678	6.21e-28
ZNF502	0.0124296	1		RRAD	0.0286105	1		ORC4	0.0124368	1		FIP1L1	0.0718508	0.458597		SAFB	0.0352412	1		C3orf38	0.13057	1.94e-08		FIS1	0.0888214	1		TDG	0.0497891	1		CTSA	0.151835	2.93e-30		PYURF	0.136525	1.36e-11
NSUN3	0.0124199	1		FOXJ3	0.0285626	1		MAP3K11	0.012434	1		TGFB1	0.0718257	1		RRP15	0.035216	1		LINC00869	0.130504	1.64e-16		WAS	0.0884261	1		EIF4B	0.0497844	1		TMEM261	0.151831	1.2e-26		TSR3	0.136501	4.68e-13
INSIG2	0.0124197	1		EMC4	0.0285364	1		HDAC1	0.0124177	1		CAPN1	0.0717268	0.00258912		ATP9B	0.035188	1		RFXANK	0.130431	3.48e-12		TMBIM4	0.0884149	1		KPNA1	0.0497519	1		ATP8B2	0.151821	3.59e-59		SDHD	0.136467	1.26e-12
MFAP1	0.0124079	1		P4HA1	0.0284984	1		GGT1	0.0123936	1		ELK4	0.0716835	0.00270755		UBE3A	0.035133	1		LASP1	0.130264	4.58e-14		MOB1A	0.0883199	1		C5orf42	0.0497317	1		ADH5	0.151799	2.07e-26		IRF3	0.136344	4.14e-20
KBTBD3	0.012404	1		POFUT2	0.0284822	1		GCLM	0.0123354	1		MRPS34	0.0716573	0.158422		PNPLA7	0.0350596	1		TMEM134	0.130105	8.92e-07		JMY	0.0883085	1		CYP20A1	0.0496586	1		RBM17	0.151772	1.33e-07		TMEM50B	0.136283	8.33e-22
PES1	0.0123874	1		SF1	0.0283999	1		SLC35D2	0.0123255	1		EMC10	0.071641	0.50142		FGFRL1	0.0350251	1		PARP3	0.130085	1.04e-36		MED13L	0.0881206	1		INPP5A	0.0496555	1		FLI1	0.151683	1.5e-25		MRPS2	0.136268	3.07e-14
RANBP10	0.0123802	1		ST8SIA4	0.0283954	1		RRAGD	0.012325	1		NME1	0.0715621	0.0023349		KCNQ5	0.0350183	1		RABIF	0.129827	1.62e-10		AGTPBP1	0.0880129	1		NPTN	0.0496553	1		LMF2	0.151623	4.21e-25		GPR25	0.136219	1.04e-47
RNASEK-C17orf49	0.012366	1		OSGEP	0.0283738	1		CWF19L1	0.0123246	1		PEA15	0.0715076	0.00889196		SCARB2	0.0350149	1		COPS5	0.129715	5.06e-10		ARL2	0.0879824	0.067448		S100A12	0.0495501	1		DUS1L	0.151395	3.3e-16		TUSC2	0.136176	2.59e-14
URGCP	0.0123629	1		MLLT10	0.0283641	1		DNAAF5	0.0123066	1		HERC2	0.0714523	0.0269206		TAF9	0.0350036	1		CD44	0.129519	1		WDFY1	0.087854	1		TRAF3IP3	0.0495197	1		IL15RA	0.151385	1.11e-53		MRPL14	0.136153	2.37e-09
RPRD1B	0.0123527	1		ZNF581	0.0283597	1		KLHL26	0.0122804	1		HAGHL	0.0713887	2.12e-05		FXYD7	0.0349872	1		NCKAP1L	0.129366	5.41e-09		USF2	0.0877781	1		CH17-189H20.1	0.0494472	1		LAMP5	0.151371	4.89e-109		CINP	0.136128	2.85e-32
MEGF6	0.0123505	1		OTULIN	0.0283543	1		TINF2	0.0122771	1		NDUFA2	0.0713603	1		NPAT	0.0349871	1		ELOVL1	0.129323	8.17e-10		PRDX5	0.0877204	1		SLAIN2	0.049417	1		TIMM17A	0.15136	5.79e-14		PIM1	0.136059	0.00167134
FBXO25	0.0123499	1		SPATA2L	0.0283524	1		AP1S2	0.0122566	1		ARHGAP4	0.0713566	0.699797		USP47	0.0349629	1		NT5DC1	0.129292	1.14e-12		LDHA	0.0876788	1		PTPN4	0.0493418	1		C21orf59	0.151242	6.89e-34		PTMS	0.13604	3.36e-26
TBCEL	0.0123308	1		UGT8	0.0282787	1		RP11-23P13.6	0.0122498	1		CDC42	0.0713395	1		TULP4	0.034732	1		HNRNPUL1	0.129247	0.007288		LDB1	0.0875135	1		ZZEF1	0.0492994	1		FBXO32	0.151219	6.25e-52		NUDT4	0.135904	1.94e-10
FALEC	0.0123035	1		CCDC85B	0.0282524	1		RAB39B	0.0122497	1		DAZAP1	0.0713358	0.628409		PPWD1	0.0347094	1		PRKCSH	0.129183	6.74e-07		RSRP1	0.0874197	1		SMARCAD1	0.0492847	1		SMAP1	0.151074	4.27e-24		TOP1	0.13533	0.00299155
HSD17B11	0.0122908	1		MED4	0.0282412	1		ATP6V1E2	0.0122374	1		YTHDF3	0.0712713	0.00069412		TMEM55B	0.0346794	1		SUPT4H1	0.129176	3.16e-07		SERPINB6	0.0873579	0.000320798		PPM1A	0.0492685	1		PSMD12	0.150965	2e-18		RAD50	0.135326	5.44e-11
TUG1	0.0122804	1		BCL7B	0.0281961	1		RRAS	0.0122202	1		PDLIM2	0.0712391	4.97e-05		LIG4	0.0346781	1		FAM207A	0.129014	2.4e-17		RP3-395M20.12	0.0871557	1		ZBTB44	0.0492174	1		COMMD4	0.150938	6.26e-29		ARL6IP4	0.135308	1
SLC30A9	0.0122438	1		RRAS2	0.0281891	1		LYPD6B	0.0122048	1		AKR1B1	0.0712195	0.00294545		HIVEP3	0.0345969	1		KLF12	0.128835	8.15e-14		PRKD2	0.0871009	1		CCDC88A	0.0492029	1		TPM4	0.150887	8.38e-08		TOR2A	0.135042	6.37e-25
GTF2E1	0.0122288	1		TMEM175	0.0281265	1		DDX23	0.0121959	1		WDR45B	0.0712079	0.00406788		TSC22D1	0.0345901	1		MIR155HG	0.128736	0.000447026		CNPPD1	0.0870965	1		ICE2	0.0491771	1		NARF	0.15078	5.69e-20		NPIPB15	0.135013	1.04e-55
ABHD18	0.0122239	1		GADD45A	0.0281099	1		HIGD1A	0.0121948	1		SPG21	0.0711879	0.0318775		AP1S3	0.0345828	1		BIRC6	0.128488	3.95e-08		OXA1L	0.0870449	1		GZMH	0.0490767	1		HDDC2	0.150646	7.75e-34		RP11-294C11.4	0.134994	3.17e-46
DDX19A	0.0122204	1		KIAA1147	0.0281078	1		NLK	0.0121658	1		DCP2	0.0710204	0.00451309		YWHAQ	0.0345785	1		ITGAX	0.128307	2.01e-25		ARRDC3	0.0870382	1		IGF2R	0.0490083	1		GLRX3	0.150622	3.19e-26		SH3GLB1	0.134785	1.83e-08
METTL23	0.0122153	1		ZNF14	0.028102	1		EID2	0.0121597	1		STX10	0.0710057	0.00225024		AC009404.2	0.0345482	0.137799		UBL7	0.128232	6.87e-07		SSU72	0.0870219	1		KLF16	0.0490058	1		URM1	0.15061	2.22e-22		CCDC90B	0.134697	1.71e-18
FUNDC1	0.0122039	1		AHI1	0.0280965	1		CTD-3074O7.5	0.0121415	1		EIF4G3	0.0709597	0.00135562		SFSWAP	0.0345471	1		BLCAP	0.128143	4.08e-09		HNRNPA3	0.0869815	1		ARRDC2	0.0489871	1		TRAP1	0.150441	9.77e-28		ACP5	0.134609	1.55e-08
ZNF680	0.0121998	1		HLA-DPA1	0.0280949	1		ZNF525	0.0121412	1		SEMA4B	0.0709363	0.0485845		FBXO25	0.0345058	1		CUEDC2	0.128112	2.59e-10		LY9	0.0868966	1		CCDC88C	0.0489821	1		MTG1	0.150271	2.66e-25		MYBL2	0.134597	5.86e-14
GTF2H1	0.0121735	1		ZFYVE27	0.028085	1		SRP14-AS1	0.0121397	1		IPMK	0.0708182	7e-05		CKS2	0.0344859	1		EHD3	0.128108	4.31e-34		ARHGAP24	0.0868125	1		FARP2	0.0489615	1		MRPS23	0.150211	1.05e-32		IMPDH1	0.134589	2.27e-18
NSF	0.0121498	1		EGR4	0.0280484	1		GNB2	0.0120867	1		RNASEH2C	0.0708078	0.272321		MRTO4	0.0343549	1		ENTPD1	0.128083	7.11e-14		DNAJC10	0.0867904	1		STIM1	0.0488212	1		GRSF1	0.150198	1.78e-23		VDAC3	0.134504	1.16e-15
RANGAP1	0.0121199	1		SETD2	0.0279952	1		ATPAF2	0.0120487	1		FAM32A	0.0707836	0.0850725		PSMA1	0.0343401	1		CTD-2509G16.5	0.128016	1.42e-30		HSPA5	0.0867252	1		C8orf88	0.0487997	0.0214884		CASC4	0.150187	5.52e-29		SLC33A1	0.134479	5.53e-31
C7orf60	0.0120949	1		AF213884.2	0.0279652	1		HMGA1P4	0.0120366	1		STARD7	0.0707804	0.952756		EPM2A	0.0343155	1		EIF4EBP2	0.127998	5.06e-12		SPSB3	0.0865827	1		HTT	0.0487815	1		NRBP1	0.149998	2.62e-18		CEACAM21	0.134167	3.77e-37
APEX2	0.012068	1		RP11-439L18.2	0.027965	1		UBE3C	0.012031	1		SNX5	0.0707464	0.332365		IGLV1-44	0.034301	1		ZNF330	0.12791	1.66e-07		SPINT2	0.0865461	1		USP22	0.048728	1		SEC23B	0.14993	1.25e-33		DCTD	0.133996	3.06e-20
SPTLC1	0.0120534	1		CDC42SE1	0.0279548	1		GMEB1	0.0120054	1		DAP	0.0707392	0.0404399		FBXO21	0.0342889	1		PRMT1	0.127788	0.000207244		FAM173A	0.0865177	1		ABHD18	0.0486467	1		PTGES3	0.149886	1.01e-05		MRPS18A	0.133696	3.03e-14
FBXO45	0.0120518	1		MYO1C	0.0279335	1		EBF1	0.0119762	1		LRCH4	0.0707358	0.000167723		TCL1B	0.0342731	1.96e-05		RILPL2	0.127716	0.0445812		PCSK7	0.0862998	1		ADCY7	0.0485089	1		CCDC117	0.14978	5.04e-39		PAQR6	0.133655	5.31e-88
KANSL1L	0.0120243	1		TWF1	0.0279081	1		MLLT6	0.011946	1		PARP9	0.0706968	4.12e-11		DBNDD1	0.0342705	1		DNM1L	0.127623	7.21e-10		SSBP2	0.0862512	1		IARS	0.0484961	1		DUSP5	0.149731	2.51e-06		GRAMD1A	0.13363	5.8e-24
PTPRO	0.0120023	1		CCDC47	0.027895	1		FGF9	0.0119415	1		FAM195B	0.0706793	0.0107632		HKR1	0.0342669	1		ZFP36L1	0.127617	1		SLC25A39	0.0861832	1		ATXN7	0.0484686	1		RUVBL1	0.149676	4.51e-38		ALG8	0.133553	5.57e-25
VPS11	0.0119995	1		PISD	0.0278918	1		ATP2B4	0.0119386	1		UBE3A	0.0706191	1		CEP120	0.0342471	1		RBBP7	0.127614	4.14e-05		N4BP2L2	0.0861774	1		RASA1	0.0484215	1		ZFPL1	0.149629	7.85e-30		POP7	0.133544	3.7e-21
ZNF853	0.0119965	1		BRD1	0.0278444	1		RGL2	0.0119246	1		TLR10	0.0706005	6.83e-07		CDK11A	0.034245	1		ZFP91	0.127593	2.38e-07		DOK7	0.0861042	8.86e-09		SIPA1L3	0.0483876	1		CEP97	0.149531	9.14e-67		ABCB8	0.13329	1.92e-21
PEX1	0.0119912	1		SIRT7	0.0278364	1		PGBD2	0.011918	1		PRELID3B	0.0705947	0.0537195		ETS2	0.0342211	1		SMS	0.127522	7.82e-09		ANP32B	0.0860558	1		RPS6KB1	0.0483358	1		RAB1B	0.149476	3.83e-17		MRPL19	0.133215	9.66e-22
TIGD7	0.0119578	1		PI4KA	0.0278084	1		MAP4K1	0.0119122	1		POLR2H	0.0705814	1.92e-05		QRICH1	0.0341287	1		BACE2	0.127477	3.95e-13		PHACTR2	0.0860192	0.00027142		MTMR3	0.0483256	1		CHST15	0.149379	9.16e-52		TCIRG1	0.133085	4.6e-09
IRF1	0.0119574	1		DIMT1	0.0277912	1		SERPINA9	0.0118408	0.45932		MRPS15	0.0705814	0.27321		ABCB7	0.0341111	1		USP28	0.127426	2.14e-13		GOT1	0.0860137	1		SCAPER	0.0483007	1		FAM126A	0.149335	2.55e-27		EI24	0.13305	5.63e-11
SREK1IP1	0.011951	1		UBE4A	0.0277207	1		NT5E	0.0118281	1		DYNC1H1	0.0705434	0.121266		UBN1	0.0340623	1		KCNN4	0.127395	4.33e-15		LPP	0.0859848	1		CREM	0.0482973	1		UBL7	0.1492	8.71e-22		TST	0.133034	3.63e-80
TPRG1L	0.0119223	1		CCDC59	0.027716	1		CCNG1	0.0118022	1		RPL31	0.0705123	0.00260137		FAM43A	0.0340467	1		ZBTB43	0.127384	5.06e-06		PRKCE	0.0859136	1		SERPINA1	0.0482893	1		ATPAF1	0.149074	4.57e-50		GPR155	0.133016	1.19e-54
ZNF772	0.0119065	1		GRN	0.0277092	1		ZNF181	0.0118021	1		AC058791.1	0.0704613	1.04e-07		NOLC1	0.0340308	1		MVD	0.127335	2.6e-10		LENG8	0.0858485	1		CCNY	0.0482643	1		LPCAT4	0.149051	1.68e-38		IGLV1-41	0.132885	3.81e-06
KAT6B	0.0118927	1		PTMA	0.0276869	0.929683		CHST10	0.0118018	1		MRPS24	0.0704565	0.197116		SRRM1	0.0338601	1		MPC2	0.127169	6.97e-05		SSR4	0.0857932	1		FAM8A1	0.0482475	1		MGMT	0.148864	3.36e-24		RAB1B	0.132838	2.51e-10
SNTG2	0.0118907	1		MDM4	0.0276593	1		C2orf76	0.0118017	1		EMC6	0.0704464	1		CLCF1	0.0337788	1		NCOA3	0.127103	0.0639623		SERINC1	0.0856863	1		TRNAU1AP	0.0481973	1		RBM47	0.148856	5.48e-50		ETHE1	0.132771	5.6e-24
AC019181.2	0.011879	1		EIF2S1	0.0276586	1		AC005037.3	0.0117611	1		OXLD1	0.0704076	0.000939162		CHML	0.0337065	1		DUSP4	0.127028	9.56e-06		CORO7	0.0856127	1		GZMB	0.048174	1		PYURF	0.148602	7.48e-23		RDX	0.132733	3.71e-20
CEP126	0.0118751	1		AMDHD2	0.0276573	1		ADAM8	0.0117461	1		ZDHHC12	0.0703913	0.0102245		DZIP3	0.0336961	1		MIDN	0.127025	0.00535014		ELL2	0.0855641	1		LINC01003	0.0481563	1		COX14	0.148056	2.83e-10		NDUFC1	0.132647	4.94e-06
TET3	0.0118621	1		USP15	0.027655	1		PXN-AS1	0.0117352	1		ANXA7	0.0703616	0.49815		SH3BP2	0.0336469	1		ZFR	0.127023	7.19e-06		KRAS	0.0854971	1		ATP11B	0.0481432	1		AKAP9	0.147848	2.07e-11		FIBP	0.132588	1.12e-10
RELL1	0.0118452	1		TFIP11	0.0275978	1		RP11-22N19.2	0.0117325	1		DOCK2	0.0703101	0.0036235		PPIL4	0.0336131	1		CCDC28B	0.127003	9.44e-30		CCDC97	0.0854922	1		C1orf228	0.0481424	1		EIF3C	0.14777	6.77e-41		AIFM1	0.132586	2.19e-36
RP11-329N22.1	0.0118411	1		MED31	0.0275518	1		MRPS36	0.0117139	1		LAGE3	0.0702065	0.00407397		PDS5A	0.0336016	1		THAP4	0.126971	3.21e-18		ASNA1	0.085417	1		PURB	0.048099	1		IMPDH1	0.147313	6.45e-29		PMM2	0.132575	7.88e-16
ZNF286A	0.0118312	1		CTPS1	0.0275112	1		MPC2	0.0116939	1		CDC123	0.0701815	0.723114		EMP1	0.033584	1		RASGRP3	0.126964	3.06e-09		HMGN1	0.0853178	1		MKL1	0.0480579	1		IGHV1-46	0.147204	1		MMP24-AS1	0.132564	1.04e-09
ZNF808	0.0118084	1		FKBP5	0.0274571	1		DGKE	0.0116903	1		COX7C	0.070178	1		TRAPPC2P1	0.0335664	1		SHOC2	0.126916	0.0221904		PNP	0.0852458	1		ZNF641	0.0480525	1		MEA1	0.147202	1.37e-21		CLECL1	0.132561	1.03e-07
NOL8	0.0117913	1		RNF11	0.0274492	1		UBTF	0.0116878	1		VPS29	0.0701269	0.533618		SUGT1	0.0335653	1		PTPRA	0.126853	1.79e-06		BCL6	0.085134	1		TRIM38	0.0480355	1		NUDT2	0.147195	1.17e-35		EIF2S1	0.132426	4.83e-13
RPP30	0.0117832	1		RPS9	0.0274459	0.000750165		SAMD12	0.0116715	1		SAMM50	0.0701027	0.0127279		SLC9A7	0.0335406	1		LINC00116	0.126769	1.42e-11		GIT2	0.0851312	1		MBTD1	0.048	1		IRAK1	0.147092	1.21e-22		TCEAL8	0.132221	7.99e-25
HINT1	0.0117829	0.399282		FTH1	0.0273921	1		MRPS24	0.0116658	1		STK10	0.0700934	0.0058481		IGHV5-51	0.0335237	1		GRB2	0.126698	1		OPN3	0.0851227	1		RNF138	0.0479788	1		CTSC	0.147058	3.9e-25		IGHV1-46	0.132105	1
MRFAP1	0.0117571	1		CBX4	0.0273545	1		MDFIC	0.0116358	1		DOCK8	0.0700869	0.170789		TPT1-AS1	0.0334694	1		XRN2	0.126633	3.87e-07		IMP3	0.085032	1		FXR1	0.0479565	1		IGHV3-21	0.147045	1		VARS	0.131897	2.94e-16
KLHL14	0.0117372	1		ESF1	0.0273423	1		EYA3	0.0116357	1		ETFA	0.0700522	0.0801611		MMP17	0.0334674	1		SYNCRIP	0.126618	0.000610197		ATAD3B	0.0849795	0.100971		BTLA	0.0479464	1		CHCHD1	0.147039	3.89e-30		NOMO2	0.131875	1.89e-49
SGK3	0.0117369	1		SMIM20	0.0273353	1		THAP1	0.0116334	1		FABP5	0.0700213	0.0979905		LEPROT	0.0334629	1		SP3	0.126591	0.000105145		BACH1	0.0849771	1		GDI2	0.0478953	1		BET1L	0.147014	2.29e-31		CCR9	0.131791	5.39e-42
KATNBL1	0.0117334	1		PPP4R3B	0.0273148	1		SERGEF	0.0116037	1		SPATA2L	0.0699774	0.00102083		TTC31	0.0334103	1		PTEN	0.12653	9.93e-08		CCDC130	0.0848899	0.125057		GPR107	0.0478904	1		HSPD1	0.146611	1.02e-05		OTUB1	0.131729	0.00105207
MYO1B	0.0117319	1		ZNF195	0.0273066	1		PRICKLE4	0.0115743	1		E2F4	0.0699586	0.0265794		ARIH1	0.0333986	1		CYBB	0.126453	1.89e-06		GDI1	0.084801	1		ZNF292	0.047886	1		CDC26	0.146584	1.4e-26		ATXN10	0.131672	1e-12
TCFL5	0.0117257	1		RPL23A	0.0272884	0.0952197		PNPLA6	0.0115498	1		SNRPN	0.0699344	1		EXOSC3	0.0333388	1		COPS3	0.126448	4.02e-06		PPP1R12A	0.084683	1		STRBP	0.0478848	1		RAC1	0.146573	5.54e-08		BRK1	0.131609	0.00973748
TM2D1	0.0117067	1		PIGA	0.0272823	1		GSPT2	0.0115434	1		EID1	0.0698942	1		CREBL2	0.0333074	1		CAMLG	0.126355	4.85e-05		TMEM259	0.0845909	1		EPS15L1	0.0478712	1		PGK1	0.146531	0.124855		ACBD3	0.131512	1.44e-08
SETD1B	0.0116959	1		ALOX5AP	0.0272796	1		PDCD5	0.0115415	1		DYNLL1	0.0698409	1		CCDC173	0.0332622	1		KXD1	0.12634	3.74e-07		AC058791.1	0.0845177	0.000697198		SIRT2	0.0478607	1		FICD	0.146531	2.18e-76		ACOT2	0.131458	4.1e-19
PDP1	0.0116954	1		SC5D	0.0272768	1		LAMTOR4	0.0115269	1		DAD1	0.0698133	0.144728		CASC3	0.0332621	1		PRDX3	0.126286	3.85e-14		WAPL	0.0845079	1		TYW1	0.0478493	1		EXOSC5	0.14633	4.06e-33		ISG15	0.131383	1.63e-06
RGPD6	0.0116927	1		EEF1A1	0.027236	1.21e-10		LINC01317	0.011498	1		GTF3C6	0.0696958	0.606632		PIK3C3	0.0332331	1		CAPZA1	0.126097	0.000320055		C14orf2	0.0844521	1		NUP107	0.0478467	1		EIF3J	0.146272	2.49e-11		ABHD17A	0.131303	8.78e-08
RP13-1032I1.7	0.0116925	1		CTDSPL2	0.0272243	1		LPAR2	0.0114837	1		CLPP	0.0696901	0.11471		WDR27	0.0331884	1		RBX1	0.126002	0.00778765		SLC25A13	0.0843861	1		DNAJA3	0.047829	1		HIST1H1E	0.146271	0.0893274		TM9SF3	0.131296	2.42e-07
ZNF764	0.0116829	1		YME1L1	0.0271756	1		RP11-297A16.2	0.0114645	1		POLD4	0.0696524	1		MPP6	0.0331626	1		VPS36	0.125993	8.11e-07		ITPR2	0.0842465	1		LONP2	0.0477918	1		ACBD3	0.146157	4.43e-17		HIST1H1E	0.131202	1
EFCAB5	0.0116555	1		XRCC6	0.027149	1		TRIM8	0.0114641	1		ZNF217	0.069564	0.000288245		CHD6	0.0330992	1		PFKL	0.12594	9.78e-07		ZNF394	0.0842421	1		BLOC1S5	0.0476667	1		PANK2	0.146122	3.11e-26		H2AFY	0.131081	4.45e-07
C9orf3	0.0116277	1		SNRPN	0.027143	1		RP11-862L9.3	0.0114263	1		C10orf128	0.0695639	1.36e-08		NAT9	0.033098	1		H2AFJ	0.12591	1.38e-06		ECI1	0.0842112	1		STAT5B	0.0476179	1		SLC25A5	0.145736	1		GALNT1	0.130481	1.32e-13
CUL1	0.0116145	1		RAB11FIP4	0.0271342	1		YY1	0.0114248	1		CNTRL	0.0694519	0.0537398		ZNF165	0.0330405	1		PCID2	0.125878	1.82e-16		AKNA	0.0841878	1		2023-03-08	0.0475762	1		LINC00969	0.14573	1.02e-15		VMA21	0.130462	5.59e-16
RP11-307C12.12	0.0115947	1		RAB20	0.0270984	1		IGLV3-19	0.0114075	1		SERTAD2	0.0693572	0.00982897		HS2ST1	0.0329665	1		CCNDBP1	0.125832	1.36e-07		TAGLN	0.0841875	1.7e-12		SERINC1	0.0475108	1		ISOC1	0.145634	2.32e-40		CDK5	0.130347	4.71e-39
UBAP2L	0.011591	1		SRRT	0.027082	1		GBGT1	0.011361	1		TXN2	0.0693436	0.353246		CNOT10	0.032946	1		RSF1	0.125635	0.000282416		GAPT	0.084183	0.366604		RABGGTB	0.0475057	1		PPP1R14A	0.145633	4.49e-05		UNC45A	0.130298	3.3e-24
ENAH	0.0115879	1		ZNF749	0.0270304	1		ANKRD13D	0.0113456	1		RBFA	0.0693393	0.000679849		MYL6	0.0329162	1		TOMM22	0.125612	0.000451949		TRIM26	0.0841267	1		CHST11	0.0474437	1		ERGIC2	0.145481	3.79e-26		AC074289.1	0.130225	3.14e-18
PDE8A	0.0115597	1		C16orf91	0.027027	1		C12orf29	0.0113198	1		RARRES3	0.0693253	0.213591		CCDC47	0.0329101	1		TIMM10	0.125595	8.61e-06		SPOPL	0.0840967	1		CH17-373J23.1	0.0474114	1		NELFE	0.145251	3.95e-26		SUPT4H1	0.130175	1.77e-10
DCK	0.0115518	1		GPATCH4	0.0269813	1		RP11-430B1.2	0.0112824	1		SMARCC1	0.0692881	0.700593		DYNC1I2	0.0328909	1		LDHA	0.125541	0.024713		MICU1	0.0839439	0.497953		BMP2K	0.0473346	1		CPSF3L	0.145226	1.86e-26		ATRX	0.130101	1.54e-05
B4GALT7	0.0115181	1		UPP1	0.0269729	1		TRAC	0.0112723	1		POLR1D	0.0692286	1		PTBP2	0.0328898	1		NONO	0.125409	0.000161695		DAZAP2	0.0837232	1		CTD-3203P2.3	0.0473155	1		SSRP1	0.145179	2.99e-23		KIAA0101	0.130055	3.75e-49
KCNIP2	0.0115163	1		MS4A1	0.0269546	1		RCC1	0.0112648	1		EIF3A	0.0692238	1		DOPEY2	0.032871	1		RAP1A	0.125371	2.79e-06		DPYSL2	0.0836378	5.59e-07		NRDE2	0.04724	1		SAMM50	0.145167	1.84e-25		CD53	0.12991	0.635082
C12orf42	0.0115016	1		RAD1	0.0269521	1		ENOPH1	0.0112587	1		C6orf48	0.0692014	0.89322		PPAN	0.0327553	1		GIT2	0.125352	2.12e-08		AKAP8L	0.0835947	1		TMEM192	0.0471934	1		IFI6	0.145097	3.7e-29		CHCHD1	0.1299	8.51e-15
MTMR12	0.0114939	1		RBM23	0.0269484	1		KLC2	0.0112235	1		ARHGAP31	0.0691946	4.49e-05		LATS2	0.0327374	1		PSMD2	0.125347	1.87e-07		ZNRF2	0.0835716	1		FBXO38	0.0471559	1		IGHGP	0.145038	1.26e-22		TUBG1	0.12988	1.27e-51
C5orf42	0.0114807	1		CHD1L	0.0269216	1		TMEM229B	0.0111903	1		FGD3	0.0691157	0.000434643		CD81	0.0327357	1		SLC25A12	0.124693	2.91e-13		NDUFS8	0.0835664	1		STAM	0.0471308	1		EBP	0.144971	1.26e-25		GSTZ1	0.12972	4.66e-27
RP11-217B1.2	0.0114728	1		ZC3H15	0.0269004	1		PDLIM5	0.0111799	1		BBC3	0.069112	0.00837943		LINC00657	0.0327332	1		NUDT2	0.124673	1.23e-16		VRK2	0.0835615	1		SMC1A	0.0471303	1		C21orf2	0.144945	2.07e-23		PCMT1	0.129673	5.13e-19
RP11-159H10.3	0.0114619	1		RPL34	0.0268548	6.67e-06		AC104820.2	0.0111743	1		GOLGA8B	0.068976	0.00788811		CPD	0.0327201	1		GOLGA4	0.124659	0.00103894		AC010226.4	0.0835072	0.00723968		RPUSD4	0.0471042	1		EMC10	0.144904	1.89e-17		HDDC2	0.129518	7.07e-20
THADA	0.0114614	1		SIK1	0.0268367	1		FAM219B	0.0111634	1		CRACR2B	0.068932	5.84e-06		SNRK	0.0327195	1		ORAI1	0.124646	0.00129923		MVP	0.0834691	1		RND1	0.0470656	1		UCHL3	0.144786	1.18e-31		PTRHD1	0.129294	2.67e-08
RALGAPB	0.0114492	1		ARFGEF1	0.0268365	1		CNNM4	0.0111394	1		UBE2L3	0.0689216	1		GLA	0.0326971	1		ETHE1	0.124472	8.44e-12		PQLC1	0.0832677	1		CDK8	0.0470036	1		GNL3	0.144759	4.33e-15		PPCDC	0.129273	2.04e-47
RP11-678G14.2	0.0114233	1		FLJ37453	0.0268351	1		SACM1L	0.0111301	1		PFKL	0.0689022	0.262735		RBM22	0.0326789	1		KIF2A	0.124462	7.27e-07		GNPTG	0.0832052	1		RPS6KA1	0.0469981	1		HIST1H1C	0.144511	3.9e-06		SEC24C	0.129245	3.9e-17
ZBTB49	0.0113581	1		PNPT1	0.0268299	1		CFD	0.0111181	1		CCDC94	0.0688429	0.0417089		NUCKS1	0.0326538	1		BCL10	0.124337	2.43e-05		GXYLT1	0.0831667	0.0714912		WNK1	0.0469681	1		IGKV1D-16	0.144357	2.14e-50		ADRM1	0.129196	1.65e-05
ZNF302	0.0113424	1		PQLC1	0.0267694	1		AKT1S1	0.011104	1		USP48	0.0688146	0.419169		SUGCT	0.0326407	7.32e-10		DNAJC8	0.124204	0.009463		IRF2	0.0831513	1		ADAM10	0.0469025	1		GEMIN7	0.144289	1.26e-25		MTX1	0.129159	9.5e-17
ZNF699	0.0113239	1		KMT5C	0.0267465	1		FBXO41	0.0110636	1		COMMD7	0.0687186	0.0607125		TAF7	0.032581	1		TMEM9B	0.124146	7.33e-07		FAM49B	0.0829887	1		TRAF3	0.0468833	1		ERAP1	0.14419	1.07e-42		SMARCA4	0.129104	2.53e-17
SLC19A2	0.0113043	1		UBXN2A	0.0267031	1		PPP2CB	0.0110426	1		REST	0.068706	0.0262477		EIF4G3	0.0325603	1		SYT11	0.124039	2.11e-20		SIK1	0.0829798	0.0243114		TNFSF8	0.0468802	1		IGHV3-43	0.144142	1		MRPL4	0.12898	1.35e-08
MFF	0.0113021	1		MAP3K1	0.0266927	1		TRIB3	0.0110383	1		HMGN1	0.0686858	1		BCOR	0.0325249	1		FAM110A	0.123912	3.69e-16		NDUFA1	0.0829086	1		CDYL	0.0468794	1		IGHV3-74	0.144033	1		VPS26B	0.12895	1.32e-24
SH3D21	0.0112781	1		WDR74	0.0266803	1		RP11-428G5.5	0.0110336	1		DUSP10	0.0686714	0.317826		HSP90AB1	0.0324801	1		MRPS2	0.123652	1.48e-10		MEF2C-AS1	0.0828803	0.000118952		TOPBP1	0.0468133	1		PDK1	0.14395	2.15e-26		VAMP8	0.128881	5.17e-06
NAA20	0.0112723	1		HSPA2	0.0266284	0.34751		MBP	0.0110163	1		ACADM	0.068666	0.000347684		TMEM203	0.0324674	1		NDUFB6	0.123646	1.44e-05		VOPP1	0.0828021	1		IGHV2-70.1	0.0467819	1		NAPA	0.143932	6.39e-14		NUS1	0.128836	5.17e-11
WDR11	0.0112398	1		NCAPH2	0.0266139	1		ACD	0.0110099	1		BCCIP	0.068563	0.41131		HECA	0.032433	1		PTDSS1	0.123614	1.8e-09		FAM96B	0.0826607	1		TRANK1	0.0467314	1		MDP1	0.143822	8.3e-31		ZDHHC12	0.128652	3.68e-15
CYB561	0.0112289	1		IER3	0.026607	1		MEA1	0.0110073	1		HSD17B11	0.0685395	0.0353572		CEP83	0.0323579	1		NSMCE1	0.123132	6.02e-10		SH3BP2	0.0826449	0.110283		ANO9	0.0466482	1		CDC34	0.143778	1.98e-37		CAPNS1	0.128629	0.00010398
CENPM	0.0112276	1		EIF3B	0.0266064	1		SF3B6	0.0109871	1		MIR22HG	0.0684951	4.75e-05		TTC37	0.0323319	1		ZDHHC21	0.123086	1.69e-08		COQ2	0.0826392	0.00710324		DDX27	0.0465884	1		VPS51	0.14368	4.03e-10		DNAJC25	0.128606	1.48e-18
NUP37	0.0112118	1		FOXK1	0.0265627	1		PNKD	0.010986	1		FBXO7	0.0684641	1		DDX49	0.0323305	1		PLD3	0.123057	1.48e-08		ATF2	0.0825296	1		BIRC6	0.0465719	1		SRI	0.143389	5.29e-16		ERH	0.128554	0.0814362
BET1L	0.01121	1		MAPK8	0.026543	1		LMCD1	0.0109855	1		RAE1	0.0684303	0.0143521		TRMT61B	0.0322954	1		FKBP3	0.122962	2.99e-07		OGT	0.0824557	1		2023-03-07	0.0465674	1		PSMD10	0.143335	8.23e-39		POLR2F	0.128553	3.45e-13
TUBD1	0.0112075	1		UBQLN1	0.0265328	1		LINC00324	0.010977	1		FCRL3	0.0683904	8.08e-05		SLC25A25	0.032163	1		ELAVL1	0.122946	3.26e-08		KIAA2013	0.0824269	1		BDP1	0.0465647	1		LAMTOR1	0.143079	2.64e-10		DPP3	0.128519	1.2e-27
L3MBTL4	0.0111919	1		VPS4B	0.0265292	1		CDC14B	0.0109749	1		NCOA7	0.0683459	0.00147012		SNRPD3	0.0321473	1		CIB1	0.122892	1		AMPD3	0.0823527	6.15e-06		CARD8	0.0465243	1		FDXR	0.143027	1.03e-104		DNAJC10	0.128309	2.77e-09
DUS3L	0.0111854	1		PTRH2	0.0264815	1		FPR1	0.0109685	1		UBE2V1	0.0682923	1		B4GALT1	0.0321	1		PPP2CA	0.122862	0.205717		PITPNM1	0.082219	0.000921326		HACL1	0.0464922	1		ELAVL1	0.14299	1.53e-21		C21orf2	0.128306	7.95e-17
INTS10	0.0111677	1		CXCL16	0.0264786	1		C4orf27	0.0109531	1		IGLJ3	0.0682493	0.000128337		BAIAP2L1	0.0320024	0.0234737		UBE2Q1	0.122822	4.41e-05		LRRC32	0.082203	4.92e-07		ZNF667-AS1	0.0464466	1		CDC25B	0.142864	4.13e-29		GLIPR2	0.128302	1.75e-24
RP11-15H20.7	0.0111597	1		MTFP1	0.0264523	1		ADAT2	0.0109504	1		DRAM2	0.0682225	0.0996604		TMEM167A	0.0319829	1		SRP72	0.122756	0.00044906		NDUFA4	0.0820983	1		DDX3Y	0.046421	1		MMADHC	0.142833	1.95e-10		IGLV1-36	0.128154	8.67e-19
NELFA	0.0111295	1		RCE1	0.0264454	1		RP11-386I14.4	0.0109241	1		TBK1	0.0681928	0.00377559		MRPS17	0.031964	1		USP46	0.122676	1.31e-19		HADHA	0.0820165	1		POMZP3	0.0464031	1		DDT	0.142635	0.000165223		BZW2	0.128149	3.54e-15
ZNF594	0.0111267	1		ESYT2	0.0264195	1		CREB5	0.0109149	1		GSTM1	0.0681667	0.00450416		ABCB4	0.0319391	1		METTL9	0.122623	3.49e-07		CDC42SE1	0.0819641	1		NMT2	0.0463783	1		SDHB	0.142521	1.87e-17		EIF3K	0.128136	1
SAV1	0.0110958	1		CDK16	0.0264149	1		RP11-977G19.11	0.0109148	1		RUFY1	0.0681527	4.35e-06		SPPL2B	0.0319167	1		DR1	0.122596	3.49e-06		ADAR	0.0818749	1		GLG1	0.0463576	1		IMP4	0.142416	7.41e-13		SRP19	0.128118	5.05e-17
PCMTD2	0.0110891	1		P2RY8	0.026414	1		BBS2	0.0109139	1		DHPS	0.068036	0.0289952		UBE2J2	0.0318188	1		MRPL54	0.122588	0.809205		PHTF2	0.0818439	1		CYP2U1	0.0462375	1		ABHD17A	0.142113	2.07e-17		DYRK4	0.128053	4.65e-30
SCO1	0.0110874	1		GPBP1	0.0264069	1		NOL4L	0.0109092	1		COX7A2	0.0680127	1		CORO2B	0.0317966	0.00020785		TIA1	0.122583	7.03e-08		CDK5RAP3	0.081804	1		MT-ATP6	0.0461155	0.072164		FLOT1	0.142056	1.66e-31		ARF3	0.12803	7.19e-18
CTD-3001H11.2	0.0110866	1		CNOT2	0.0263956	1		CDC23	0.0109007	1		DNAJC8	0.0678882	1		SUPT16H	0.0317869	1		AC006129.2	0.122506	1.3e-08		AP1G2	0.0816969	1		FAM21C	0.0460848	1		HADH	0.141944	1.39e-28		FAM96B	0.127869	9.88e-05
APH1B	0.0110852	1		LETMD1	0.0263894	1		CTD-2007H13.3	0.0108993	1		LCN8	0.0678572	1.12e-05		FBXO30	0.0317817	1		VEZT	0.122486	9.38e-07		OTUB1	0.0816079	1		RAB5A	0.0460772	1		SETBP1	0.141565	1.09e-17		LCORL	0.127718	2.6e-21
RAPGEF5	0.0110529	1		SPTLC2	0.0263578	1		MRPL37	0.010896	1		CCT4	0.0678512	1		ZNF586	0.0317412	1		DENND1C	0.122471	1.35e-09		ZC3H12D	0.0815113	1		H1FX-AS1	0.0460745	1		PSAT1	0.141512	1.27e-101		ATG4A	0.12768	1.84e-47
ASH2L	0.0110339	1		NLRP3	0.0263133	1		LRRC56	0.010881	1		IGLV10-54	0.0678201	1		CLP1	0.031716	1		ARID4A	0.12246	8.33e-05		IGKV3-15	0.0813453	1		ERAP2	0.0460721	1		TRNAU1AP	0.141475	7.72e-28		MON2	0.127281	1.16e-10
GALNT3	0.0110255	1		RP11-51J9.5	0.02631	1		SLC16A11	0.0108787	1		ZBTB44	0.0678103	7.74e-05		PDXK	0.0317111	1		PANK2	0.122399	5.17e-08		TMEM80	0.0812963	0.780793		TESPA1	0.0460452	1		EML6	0.141447	2.5e-32		NCOA2	0.127105	1.42e-12
FBXL5	0.010996	1		RPL14	0.0263045	0.00129195		FLNB	0.0108738	1		HLA-E	0.0677928	1		GPN1	0.031667	1		COQ4	0.122391	3.79e-08		ARGLU1	0.0812735	1		PDE4D	0.04601	1		SLC2A5	0.141421	2.39e-57		DDX18	0.127101	9.78e-06
USP51	0.0109428	1		POU3F1	0.0262554	1		BCL2L12	0.0108677	1		MAPK6	0.0677653	0.0881026		2023-03-07	0.0316571	1		TMEM147	0.122373	1.49e-05		JAK2	0.081212	0.20721		CHFR	0.045999	1		RTFDC1	0.141262	2.18e-18		DLG1	0.126949	5.99e-13
DDI2	0.0109425	1		IGLV2-11	0.0262508	1		ZNHIT2	0.010857	1		HDAC10	0.0677421	0.000149038		STARD3NL	0.0316043	1		MRPL11	0.122371	1.81e-06		ZEB2-AS1	0.0811598	1.04e-13		MOB4	0.0459905	1		SLC3A2	0.141169	1.41e-08		MRPL11	0.126922	7.78e-13
COL9A2	0.0109388	1		ZBTB4	0.0262504	1		EPB41	0.0108372	1		ATP6AP1	0.0676806	0.0121187		GNPTAB	0.031566	1		MKL1	0.122361	2.68e-07		PHF11	0.0811528	1		TLE3	0.0459746	1		RNF113A	0.141105	4.7e-26		MRPL2	0.126877	1.67e-11
HSDL1	0.0109256	1		SNAPC1	0.0262425	1		S100A12	0.0107969	1		CHP1	0.0676032	0.00279802		NCKAP1L	0.0315175	1		IGLV2-23	0.122303	1		SYAP1	0.0811487	1		SEC22B	0.0459733	1		POLR2G	0.140997	1.88e-20		ABHD3	0.126821	1.95e-17
COA1	0.0109155	1		ACD	0.0262175	1		NSMCE4A	0.0107916	1		CFAP20	0.0675138	0.0213515		LRRC16A	0.0315129	1		CLASRP	0.122211	4.55e-06		SMARCA5	0.0811261	1		ORC4	0.0459372	1		ATG3	0.14086	7.03e-20		TRIB2	0.126721	4.85e-20
SIMC1	0.0109022	1		HAUS4	0.0261623	1		RP11-596C23.2	0.0107758	1		SNX10	0.0675062	0.0012895		RFK	0.03149	1		SETD2	0.122044	0.000207393		PI4KA	0.0811091	1		SLC23A2	0.0459274	1		LSR	0.140762	1.24e-28		PQLC3	0.126659	4.15e-23
HCFC2	0.010884	1		ARHGAP15	0.0261449	1		NLE1	0.0107443	1		MX1	0.0674795	0.00484157		EIF3J	0.0314686	1		ASAH1	0.121713	0.000643456		NCKAP1L	0.0810822	1		GRIPAP1	0.0459261	1		NDUFA10	0.140441	2.66e-16		C1orf122	0.126647	1.57e-10
CHL1	0.0108749	1		MCOLN2	0.0261296	1		FAM219A	0.0107434	1		USP34	0.0674671	1		SF3A1	0.0314363	1		PSMA1	0.121662	0.000238336		GTF2E2	0.0808469	1		SRP54	0.0458777	1		CHMP4B	0.140418	3.61e-12		GLT8D1	0.126646	8.3e-46
MICB	0.010827	1		DDX50	0.0261048	1		SNX22	0.0107415	1		KHDRBS1	0.0674485	1		GLOD4	0.0314321	1		TBC1D9	0.121571	6.6e-09		VAMP1	0.0808014	0.00796273		TRDMT1	0.0458337	1		ARL6IP5	0.140328	2.66e-13		MEX3C	0.126645	1.17e-11
DDX1	0.0108197	1		SH3GL1	0.0260971	1		SYTL1	0.0107359	1		SIDT1	0.0673979	0.0192167		RAVER1	0.0314168	1		FCRL5	0.121258	0.000570774		ZNF335	0.0807428	1		USP37	0.045826	1		ARF3	0.140222	1.79e-29		LAMP5	0.126593	1.44e-48
ZDHHC6	0.0108186	1		PAQR3	0.0260639	1		RSL24D1	0.0107337	1		SLC25A33	0.0673227	0.0726028		ELP2	0.0314075	1		LPGAT1	0.121097	2.03e-07		AP1M1	0.0806613	1		RANGAP1	0.0458046	1		IGHV3-66	0.140123	0.00590533		VPS36	0.126573	1.86e-08
CSAD	0.0108126	1		CDK11A	0.0260529	1		OTUD3	0.0107323	1		MAPKAPK2	0.0673099	0.483725		VEZT	0.0313875	1		RAC1	0.121068	0.101079		COX6B1	0.0806525	1		LENG8	0.0457907	1		MIA3	0.140105	1.94e-20		TTC38	0.126496	3.98e-50
ARID4A	0.0107584	1		DBF4	0.0260441	1		FAM210B	0.0107255	1		PLPP3	0.0673091	6.99e-09		NRAS	0.0313836	1		MYO9B	0.120962	0.000196936		C17orf107	0.0803804	4.14e-09		MRPL50	0.0457849	1		SSU72	0.140068	1.31e-09		CTSB	0.126485	7.57e-20
ZNF426	0.0107534	1		CMPK1	0.0260372	1		EPHA1-AS1	0.0107119	1		EXOSC9	0.0672708	0.00332388		DMXL1	0.03135	1		FGD2	0.120878	1.75e-10		GSDMD	0.0802957	1		SIMC1	0.0457594	1		AIFM2	0.139889	5.15e-125		NME3	0.126464	1.14e-07
RP5-1159O4.1	0.0107329	1		SAMD4A	0.0259579	1		GAPT	0.0107055	1		ZNF706	0.0672354	1		USP7	0.0313211	1		MRPL21	0.12087	1.23e-05		AP2B1	0.0802945	1		JADE1	0.0457474	1		CXXC1	0.139858	1e-27		NDFIP1	0.126422	5.89e-08
STMN1	0.0106582	1		CORO7	0.0258992	1		SCARB1	0.0107047	1		PSMB2	0.0672268	0.387138		TRPC4AP	0.031312	1		PSMA6	0.120826	0.000189522		ZNF571	0.0802709	0.160401		YES1	0.0457394	1		CAPN1	0.139829	2.91e-28		MRPL36	0.126348	9.85e-18
SLC41A2	0.0106573	1		CUL5	0.0258388	1		KCNMA1	0.0106821	1		S100A11	0.0672218	1		LIPT1	0.0312733	1		COL4A4	0.120725	5.45e-16		IGLV3-19	0.080203	1		SPPL2B	0.0456888	1		NOMO2	0.139762	3.31e-59		CDKN2A	0.126338	2.77e-27
RP11-7F17.8	0.0106479	1		PCNXL4	0.0258281	1		MMP24-AS1	0.010648	1		DDX21	0.0670965	1		C17orf75	0.0312719	1		PITPNA	0.120664	1.56e-09		TIPARP	0.0801318	1		FOSL1	0.0456855	1		EIF2A	0.139751	2.04e-16		PRR5	0.126192	7.59e-22
ZFP28	0.0106451	1		TMEM62	0.0258075	1		SNED1	0.0106387	1		YWHAZ	0.0670759	1		ARIH2	0.0312657	1		C16orf54	0.120625	7.11e-07		CENPC	0.0800687	1		APP	0.0456392	1		GPR155	0.139746	1.4e-86		UQCRFS1	0.125855	1
SRCAP	0.0106429	1		ASH1L	0.0258029	1		ZNF766	0.0106241	1		NAA10	0.0670543	1		DMD	0.0312068	1		ZNF428	0.120599	8.84e-07		ZNF141	0.0800631	1		RFX7	0.0455859	1		TCEB1	0.139651	1.13e-07		MYL6B	0.125692	2.35e-19
MOCS3	0.010626	1		FAM26F	0.0257696	1		ETFA	0.0106233	1		FKBP3	0.0670265	0.00250696		FAM210A	0.0311378	1		WDFY1	0.120538	1.91e-09		KMT2B	0.0799931	1		TTC33	0.0455336	1		WIPF1	0.13954	1.28e-07		TOMM70A	0.125661	3.41e-13
PSMC3IP	0.0106258	1		AFF4	0.0257637	1		EML5	0.0106201	1		HLA-DMB	0.0669802	1		DCTN6	0.0311226	1		EIF3D	0.120424	1		TRAF3	0.079969	1		SLC45A4	0.045493	1		RP5-887A10.1	0.139517	2.59e-07		CDK4	0.125614	2.77e-14
TMEM184C	0.0106249	1		SOCS5	0.0257188	1		LIPE	0.0106101	1		ANTXR2	0.0669625	0.00356329		ADNP	0.031122	1		SFXN1	0.12031	6.42e-09		HAGH	0.0798858	1		LY75	0.0454679	1		AKR7A2	0.139447	4.5e-27		CCDC25	0.125522	3.2e-15
THAP7	0.0106101	1		ANO9	0.025717	1		RP11-588H23.3	0.0106095	1		HLA-DMA	0.0669561	1		BTBD10	0.0311042	1		ARID3A	0.120254	1.2e-09		PAF1	0.0798413	1		CLMN	0.0454513	1		SUN1	0.139262	1.55e-19		CCDC117	0.125512	1.47e-19
TMED1	0.0106085	1		TNKS2	0.0256879	1		MSC-AS1	0.0105918	1		CCDC124	0.0669513	0.173912		RBBP9	0.0310619	1		NCOR1	0.120253	0.000583035		CTH	0.079645	1.45e-09		BISPR	0.0454259	1		PRADC1	0.139185	3.1e-66		ATPAF1	0.125332	9.54e-22
STARD10	0.010599	1		IRF8	0.0256732	1		ACOT2	0.0105848	1		HDAC3	0.0668632	0.0173727		ALG12	0.0310259	1		TMEM259	0.120152	0.102246		ABHD17B	0.0796114	0.656566		IGLV1-51	0.0454259	1		JKAMP	0.139184	1.35e-39		CHAD	0.125169	4.43e-20
RMI2	0.0105979	1		RPS23	0.0256548	0.00214948		RAP2A	0.0105805	1		SERF2	0.0668261	1		GNPAT	0.0309961	1		2023-09-09	0.120024	0.00684747		KIF13B	0.079589	1		NXF1	0.0453906	1		PIGBOS1	0.139159	2.19e-50		PPIA	0.125139	0.0459009
CARF	0.0105937	1		CYB5R2	0.0256465	1		CTD-2012K14.3	0.0105684	1		ABT1	0.0667873	0.775763		ADRBK2	0.0309866	1		PRPF40A	0.120014	0.192206		RB1	0.0795495	1		IGHV3-11	0.0452601	1		SDHD	0.139021	2.84e-19		MRPS25	0.125107	1.36e-13
ZNF182	0.0105785	1		TIMM23B	0.0256359	1		CNTNAP2	0.0105672	1		CCDC92	0.066526	8.62e-06		C11orf58	0.0309219	1		NCOA4	0.119972	2.58e-08		CLTB	0.0795277	1		XPC	0.0452566	1		HSBP1	0.139011	2.91e-21		ALG1	0.12503	3.23e-31
TLK2	0.0105608	1		CELSR1	0.0256152	1		EIF3J-AS1	0.0105554	1		RCSD1	0.066502	1		RP11-356I2.4	0.0309057	1		NUDT5	0.119959	1.67e-10		DYNLL2	0.0795124	1		JAK3	0.0452242	1		UFL1	0.138919	5.86e-19		PAPOLA	0.124899	0.223348
STK26	0.0105509	1		ARHGDIA	0.0256135	1		BCL2L1	0.0105201	1		EEF2K	0.066457	1.43e-05		VTA1	0.0309032	1		NDUFB8	0.119895	2.48e-08		TAX1BP3	0.0794875	0.376421		PLAGL1	0.0452238	1		CSF2RB	0.138837	4.87e-53		C16orf54	0.124785	7.41e-13
VAPB	0.0105452	1		ANP32E	0.0256048	1		MYL9	0.0105149	1		MT-ND5	0.0664566	1		BIN3	0.0308946	1		ODC1	0.119856	1		HOOK3	0.079425	1		SH2B1	0.0452147	1		RPUSD1	0.138821	4.58e-40		MSI2	0.124774	6.95e-15
RP4-545C24.1	0.0105364	1		SNRPD2	0.0255984	1		TMEM184B	0.0105062	1		ASNA1	0.0664018	0.194471		RAB1A	0.0308767	1		GUCD1	0.119827	7.2e-10		SRRD	0.0793995	1		IGLV3-1	0.0451876	1		NABP2	0.138804	5.72e-48		LINC00969	0.12451	9.11e-11
MGRN1	0.0104918	1		REST	0.0255747	1		SRP19	0.0105032	1		EPHB6	0.0663786	0.00077269		RP11-672A2.6	0.0308749	1.92e-06		OSBP	0.119683	1.37e-05		EHMT1	0.0792773	1		IGHV1-46	0.0451837	1		MAN2A1	0.138685	1.38e-21		MIR181A1HG	0.124443	1.67e-25
DCAF7	0.0104878	1		QRICH2	0.0255431	1		MRPL42	0.0104836	1		SOX5	0.0663722	4.16e-14		ZNF608	0.0308451	1		OSBPL10	0.119661	8.05e-07		HTT	0.0792105	0.308272		MED17	0.0451291	1		RNH1	0.138561	9.33e-07		DENND6B	0.124164	5.38e-40
RPL27	0.010467	1		PA2G4	0.0255417	1		PPP4R4	0.0104719	1		PAFAH1B3	0.0663621	0.00722744		PACSIN2	0.0308383	1		PSTPIP1	0.119609	2.46e-14		TPD52L2	0.079167	1		ZNF484	0.0449928	1		LYPLA1	0.138482	3.05e-16		BOLA3	0.124099	3.06e-15
NOTCH4	0.0104658	1		STAT5A	0.0255316	1		HSDL2	0.0104698	1		OAS1	0.0663413	0.092595		SUPT20H	0.0308266	1		KIAA1551	0.119531	0.00441918		BNIP2	0.0791354	1		PTPN2	0.0449733	1		ITGAE	0.138268	5.59e-18		PKM	0.123942	0.0743495
BCL7B	0.0104639	1		SGK1	0.0254681	1		IQCH-AS1	0.0104576	1		RNF181	0.0662937	1		PRKCD	0.0308058	1		PET100	0.119494	1		RBM14	0.0790603	1		AAED1	0.0449425	1		CYTH4	0.138144	6.32e-20		TMEM107	0.123815	8.48e-23
SRFBP1	0.0104429	1		IMPDH2	0.0254653	1		ZNF66	0.0104381	1		AKAP17A	0.0662838	0.0518277		FRG1	0.0307687	1		TIPRL	0.119474	6.12e-07		NABP1	0.0789774	1		PIK3C2B	0.0448346	1		RABL6	0.138125	2.96e-19		FAM98A	0.123754	1.8e-17
MRFAP1L1	0.0104335	1		ATG16L2	0.0254417	1		PELP1	0.0104223	1		RNH1	0.0662822	1		FBXL5	0.0307466	1		KMT5B	0.119313	1.73e-08		NLRC5	0.0788396	1		EXOSC2	0.0448106	1		LSM2	0.138105	5.41e-20		TOMM22	0.12359	7.79e-06
TANK	0.0104176	1		R3HDM2	0.0254371	1		MRVI1-AS1	0.0104029	1		SPINT2	0.0662633	1		RP3-402G11.26	0.0307399	1		CDC123	0.119265	0.000164088		SF3B2	0.0788191	1		PLCB2	0.0447917	1		B4GALT7	0.138087	6.76e-35		UBA3	0.12352	9.18e-10
TATDN3	0.0104144	1		COL4A3	0.0254286	1		DLGAP1-AS1	0.0103342	1		PHF6	0.0661574	0.000609196		TRIM58	0.0307254	0.00883154		RP11-124N14.3	0.119182	2.75e-07		AFG3L2	0.078718	1		SETD1A	0.0447395	1		EIF2B3	0.137965	1.07e-43		RNF113A	0.123496	1.92e-13
ZNF518B	0.0103755	1		RUNX3	0.0253986	1		THAP6	0.0103057	1		IDI1	0.066027	1		PNO1	0.0307185	1		SMC3	0.11909	6.35e-05		CCS	0.0786998	1		SESTD1	0.0447166	1		LAX1	0.137956	3.03e-50		MYL12A	0.123448	1
ARL13B	0.0103616	1		TNFRSF10A	0.0253775	1		ATIC	0.0103046	1		PDXP	0.0660142	2.34e-05		KHSRP	0.0307179	1		SSBP3	0.119075	1.11e-21		STARD3	0.0786808	1		MIOS	0.0447084	1		SLC5A3	0.137507	6.72e-22		POLR2J	0.123442	1.39e-07
NOTCH1	0.0103451	1		FCHSD2	0.0253436	1		WBP4	0.0102954	1		CSNK1G2	0.065983	0.105375		DHX9	0.030558	1		TP53I3	0.11897	9.39e-38		ZNF428	0.0786002	1		DCP1A	0.0447082	1		PRKD2	0.137463	1.05e-18		MRPS5	0.123073	2.07e-10
CREBRF	0.0103336	1		IGKV2-24	0.0253006	1		RPL36AL	0.0102915	1		CISD2	0.0659791	0.779609		RAE1	0.0305266	1		GTF2A2	0.118962	0.0013852		CERK	0.0785199	1		MTF2	0.0446979	1		CTBS	0.137352	5.19e-26		CLIP4	0.12302	3.23e-29
TOP2B	0.0103322	1		DOK1	0.0252925	1		RETSAT	0.0102814	1		DUS1L	0.0659712	1		IFIH1	0.0304682	1		ARHGEF1	0.11894	0.0194166		BZRAP1-AS1	0.0784227	0.118794		GABPB1	0.0446698	1		MED13L	0.137337	9.5e-18		PRRC1	0.123012	1.54e-22
TMEM128	0.0103166	1		RAB10	0.0252652	1		TRBV5-1	0.0102677	1		HLA-DRB1	0.0659457	1		USP11	0.0304418	1		TUBA1C	0.118902	7.93e-06		ABHD16A	0.0784196	1		RELL1	0.0446624	1		ATG5	0.137172	2.23e-21		EHD4	0.122824	3.02e-13
HIST1H2AK	0.0103066	1		RLTPR	0.0252584	1		HEBP2	0.0102665	1		ELOVL1	0.0658947	0.43999		AFF4	0.0304404	1		CAB39	0.118787	7.21e-11		RTN4	0.0783993	1		SPIN1	0.0446611	1		RIC1	0.137153	8.46e-13		RYBP	0.122727	1.25e-14
GMEB2	0.0103019	1		SCO2	0.0252389	1		NDUFS4	0.0102526	1		RTN4	0.0658525	0.506769		HMGCS1	0.0304109	1		DGUOK	0.118705	3.74e-05		UBA1	0.0783707	1		RPGR	0.044656	1		TES	0.137041	5.39e-15		EIF4E3	0.122673	1.3e-35
MAFK	0.0102966	1		PREPL	0.0252342	1		MOSPD2	0.0102485	1		SCAMP3	0.065822	0.932365		NUP153	0.0303945	1		C20orf27	0.118698	1.45e-09		SNX18	0.0782065	0.0101565		CTD-2562J15.6	0.0446087	1		CAP1	0.137039	2.9e-11		ENY2	0.12263	5.52e-05
ZNF300	0.010276	1		UBN1	0.0251548	1		IKZF3	0.0102377	1		HLA-C	0.0658088	1.34e-09		TRMT1	0.0303758	1		PSMA5	0.118691	7.69e-07		IGLV2-14	0.078086	1		XPO6	0.0445971	1		MED16	0.136781	3.63e-35		CLPX	0.12259	1.27e-22
INADL	0.0102679	1		POU2F2	0.025142	1		ZNF710	0.0101999	1		SLC5A3	0.0657269	0.0239688		OSBP	0.0303011	1		CSNK1E	0.118686	4.63e-06		NBPF14	0.0780677	1		FAR1	0.0445874	1		ABCB8	0.136496	1.63e-30		EIF3J	0.122543	1.88e-06
AP001056.1	0.0102653	1		FBXW7	0.0251092	1		ADSS	0.0101958	1		DPH3	0.065693	0.130375		CRK	0.0302621	1		PNN	0.118642	1		NUDT1	0.0779563	1		ARFGEF2	0.0445567	1		H1FX-AS1	0.136336	3.04e-18		MINOS1	0.122537	7.53e-06
ING5	0.0102626	1		CCT5	0.0250994	1		LIN37	0.0101812	1		NRAS	0.0656917	0.0213503		TMEM106B	0.0302356	1		CMC2	0.118578	2.18e-07		PIF1	0.0779255	8.84e-08		INTS1	0.044541	1		RWDD1	0.136275	7.62e-07		NSMCE1	0.122293	2.77e-16
SEC23A	0.0102589	1		KIF3A	0.0250747	1		NDC1	0.0101795	1		STAC3	0.0656727	1.48e-15		2023-09-02	0.0301923	1		ROCK1	0.118499	0.0111188		TMEM205	0.077816	1		RAB37	0.0445328	1		PCK2	0.136077	1.23e-36		FUNDC2	0.122085	2.08e-09
ZNF45	0.0102447	1		PPFIA1	0.025068	1		SCRN1	0.0101741	1		RP11-231C14.7	0.0656597	0.0094377		PARP1	0.0301835	1		PPP6R1	0.118496	1.72e-08		TRAPPC2L	0.0777232	1		TFDP2	0.0445048	1		PRCP	0.136051	9e-23		BLMH	0.122055	6.19e-24
UACA	0.0102273	1		TSPYL1	0.0250395	1		ZNF547	0.0101669	1		SYNJ2	0.0654615	0.00102111		NR2C2	0.0301687	1		DDX17	0.11834	0.166216		P4HB	0.0776448	1		ZMYM2	0.0444702	1		PIK3CG	0.135914	3.49e-25		FH	0.122014	4.43e-20
CCNDBP1	0.0102192	1		LUC7L2	0.0250369	1		AC004540.5	0.0101588	1		POLR2G	0.0654068	0.151112		CTA-29F11.1	0.0301436	1		CCDC57	0.118282	9.71e-08		FAM57A	0.0776191	7.95e-05		ARFGAP1	0.0444693	1		THOC7	0.1358	1.49e-17		CCDC85B	0.122006	0.000267003
ZNF280C	0.0102163	1		MAP3K13	0.0250363	1		RFK	0.0101121	1		GTPBP1	0.0653748	0.0131058		QPCTL	0.0301394	1		TRIB2	0.118271	1.22e-11		VPS29	0.0775848	1		NBPF14	0.0444631	1		AKR1B1	0.135577	3.01e-17		CHPF2	0.121926	2.57e-29
ALG10	0.0102137	1		SUSD6	0.0250214	1		B9D2	0.0101084	1		TRAPPC3	0.0653652	0.141099		WIPI2	0.0301289	1		TPRKB	0.118179	1.33e-09		ZNF708	0.0775396	1		IGFBP7	0.0444564	1		FCGR2B	0.135571	1.56e-12		PSMB4	0.121908	6.6e-09
MBTD1	0.0101924	1		CSNK1G2	0.0250145	1		IFNAR1	0.0100992	1		PSMD12	0.065348	0.882266		RASA3	0.0301277	1		MCM5	0.118118	1.15e-05		DNAJC1	0.0774306	1		KIAA0100	0.0444458	1		TRAF7	0.135568	6.18e-30		UNC13D	0.121728	1.09e-10
INPP5A	0.0101923	1		D2HGDH	0.0249914	1		INO80E	0.0100948	1		MYBL2	0.0653401	0.00264359		CRYM	0.0301142	1		DCPS	0.118099	3.79e-11		STX10	0.07738	1		TCF4	0.0444056	1		RMDN1	0.13503	1.9e-29		NT5DC1	0.121654	2.31e-16
NEK11	0.0101897	1		SLC35A2	0.0248044	1		LANCL1	0.0100863	1		KRAS	0.0652345	1		PUF60	0.0301013	1		RARRES3	0.117983	0.000123972		ISCU	0.077293	1		RBMX	0.044373	1		TTC38	0.134957	4.48e-84		CCT3	0.121653	5.27e-06
KANSL1	0.0101702	1		PRRC2A	0.0248042	1		RP11-84G21.1	0.0100573	1		LAMTOR1	0.0652342	1		TMEM62	0.0300072	1		SMARCD1	0.117967	3.95e-06		NKTR	0.0772539	1		VHL	0.0443653	1		TIMP1	0.134893	3.57e-13		USP28	0.12165	7.69e-17
UXS1	0.0101652	1		HIST1H2AG	0.0247464	1		XPNPEP3	0.0100538	1		AC104024.1	0.0652237	3.48e-06		PDE4DIP	0.0299725	1		RAB1B	0.117926	1.95e-05		MRPL55	0.0772367	1		NDUFAF7	0.0443647	1		MRPS31	0.134513	4.87e-32		SNAP29	0.121473	2.77e-14
PDS5B	0.0101488	1		SPG7	0.0247212	1		LINC00116	0.0100527	1		SF3B1	0.0652079	1		LSM1	0.0299524	1		KIAA0391	0.117908	5.34e-18		EIF4B	0.0772037	1		ADARB1	0.0443491	1		EHD4	0.134502	2.82e-24		ARHGAP30	0.121287	4.46e-09
RPS6KA2	0.0101253	1		NAGK	0.0247144	1		TRIM68	0.0100519	1		CHD4	0.0651623	0.550216		UBIAD1	0.0299252	1		TFRC	0.117903	1.4e-07		LRRFIP2	0.0771583	1		RBL2	0.0442908	1		TMEM107	0.134296	8.81e-42		ZNF664	0.121286	8.94e-17
CAMTA1	0.0101199	1		EXOSC2	0.0246987	1		SPA17	0.0100471	1		MFSD10	0.0650725	1		TTC28	0.0298589	1		SUSD3	0.117895	1.03e-11		ARMCX6	0.0771317	1		PICK1	0.0442862	1		GPR160	0.134202	1.63e-33		CCDC88A	0.12126	2.8e-10
OCIAD2	0.0101121	1		COG1	0.0246851	1		TMEM120B	0.0100157	1		PVT1	0.0650602	0.0413041		DAZAP2	0.0298426	1		NDUFS4	0.117858	3.58e-08		CRACR2B	0.0771261	1		SP140L	0.0441953	1		EIF5A	0.1342	1		LSM4	0.121227	6.24e-10
CTD-2547G23.4	0.0101104	1		ISG15	0.0246812	1		VPS50	0.0100101	1		NIFK	0.0650546	0.470733		LTV1	0.0298267	1		PDAP1	0.117739	6.93e-06		VAV3	0.0770801	1		GTF2B	0.0441675	1		EIF3K	0.134058	1		SLC39A4	0.12117	2.2e-18
HS3ST1	0.0100957	1		LAPTM4A	0.0246157	1		ANKRD6	0.0100054	1		TRAK1	0.065053	0.00345309		CUL2	0.0298226	1		BANF1	0.117681	1.81e-05		JAM3	0.0770152	0.225754		MNDA	0.0441388	1		VAV1	0.133977	1.47e-29		NUP210	0.12114	1.51e-08
ALKBH2	0.0100944	1		TRMT10C	0.0245983	1		MAK16	0.0100048	1		DEF8	0.0650256	1		NOL11	0.029809	1		RTN4	0.117653	1.78e-05		TRPV2	0.0770033	0.471522		HMGCR	0.0441226	1		MLF2	0.133914	4.15e-12		NBAS	0.12112	2.21e-25
TCL1B	0.0100802	1		MTR	0.0245542	1		GNAI2	0.00999841	1		H2AFV	0.0650174	1		SDHAF1	0.029733	1		ARHGEF6	0.117571	1.67e-16		HEG1	0.0768856	1.32e-05		PMS1	0.0441163	1		MRPL48	0.13381	2.57e-34		FAM3A	0.121114	9.21e-21
GUCD1	0.0100619	1		NAPG	0.0245239	1		LINC01507	0.00999392	1		NDUFB4	0.0650094	1		ZNF77	0.0297096	0.221872		LMNA	0.117568	0.393033		GNAI3	0.0767466	1		ZNF91	0.0441088	1		PKM	0.133795	0.000681854		SERBP1	0.120997	1
POLE3	0.0100301	1		KPNA4	0.0245028	1		RPP40	0.00998473	1		FAM102A	0.0649397	0.14795		SCAF8	0.0296502	1		ELP6	0.117558	2.08e-12		CD53	0.0767236	1		KPNA5	0.0441072	1		PEMT	0.133757	2.78e-31		TIAM2	0.120949	6.33e-22
TAB2	0.0100045	1		IRAK4	0.0244909	1		NDUFB7	0.00998009	1		PSTPIP1	0.0648856	8.1e-05		MNAT1	0.0296498	1		SF3B4	0.117494	0.000200631		PTPRO	0.0766614	7.16e-06		ERMN	0.0441048	1		IDE	0.133621	2.92e-44		SCO2	0.120889	1.18e-18
LINC00339	0.00999972	1		STARD3NL	0.0244854	1		PDCD7	0.00996756	1		DDOST	0.0647137	1		GNB2L1	0.0296237	0.0405624		JOSD2	0.117492	4.63e-14		GBA2	0.0766285	0.0072343		DHX29	0.0440653	1		B3GAT3	0.133451	5.11e-22		CCND2	0.120608	1.33e-14
RP11-89K10.1	0.00999937	1		IGKV1-17	0.0244347	1		TTC4	0.00996654	1		UNC13D	0.0646373	0.000628337		KLHL6	0.029597	1		FBXO9	0.117478	7.01e-09		USP16	0.0766196	1		DHX30	0.0440639	1		CTDNEP1	0.133412	3.94e-11		TAF10	0.1206	1
SEH1L	0.0099516	1		GRWD1	0.0244313	1		LINC00944	0.00996212	1		DIS3	0.0645953	0.0147968		STX3	0.0295799	1		PLEKHM2	0.117362	0.000998097		TBCC	0.0764418	1		SRSF2	0.0439997	1		SAMD9L	0.133404	2.3e-36		PQBP1	0.120472	1.69e-08
HIF1AN	0.00995002	1		TIMP2	0.0244244	1		RP11-775D22.2	0.00995541	1		CFDP1	0.0645678	0.0226735		AC009065.4	0.0295545	1		USP3	0.117358	0.461898		C18orf32	0.0764123	1		MICU3	0.0439843	1		SF3B6	0.133377	7.19e-05		WDR18	0.120335	2.47e-18
DCP1B	0.00994212	1		SUPV3L1	0.0244211	1		CERS4	0.00994548	1		FUOM	0.0644537	0.0338947		KIF20B	0.0295424	1		TCTEX1D2	0.117328	8.25e-23		IVD	0.0763918	0.315103		SEC31A	0.043983	1		TMEM9B	0.133347	1.94e-16		AKAP8L	0.120206	8.37e-13
AFF4	0.00994103	1		TTC3	0.024335	1		GIT1	0.00993071	1		BABAM1	0.0644243	0.272056		PAPOLG	0.0295404	1		ADRM1	0.11728	0.00248934		BEST1	0.076385	1		HMGXB3	0.0439671	1		DBI	0.133247	0.221928		PTRH1	0.120149	9.1e-24
RP11-126K1.6	0.00993561	1		RP11-279O9.4	0.024313	1		PIK3CB	0.00992765	1		LSM3	0.0644214	1		COLGALT1	0.0295092	1		SNU13	0.117277	1		PDXP	0.076373	0.50418		MAN1B1	0.0439646	1		PIN1	0.133225	9.34e-18		GLRX2	0.119919	6.5e-21
VAV3-AS1	0.00993255	1		TROVE2	0.0243052	1		NUBP2	0.0099269	1		ZNF580	0.0643888	0.321526		PLEKHM2	0.0294858	1		FARS2	0.117157	5.83e-13		TBC1D7	0.076361	1		ZDHHC20	0.043942	1		OGFOD2	0.133146	1.08e-49		SMIM13	0.119786	1.01e-19
ZNF468	0.00990971	1		COLGALT1	0.0242997	1		PUS7L	0.00992665	1		RPL23A	0.0643731	6.97e-27		PWP2	0.0294463	1		PTGES3	0.116947	0.156221		SMC5	0.0763305	1		GALNT6	0.0439213	1		CCR9	0.133134	2.49e-60		PFKL	0.119747	1.01e-08
EPT1	0.00990617	1		SPTBN1	0.0242941	1		CTD-2095E4.5	0.0099133	1		VPS4B	0.064304	1		MATN1	0.0293923	1		DDOST	0.116815	0.00211809		MT-ND5	0.0761741	1		SF3B3	0.0439074	1		FAM96A	0.133081	3.27e-14		EED	0.119721	1.5e-10
DCLRE1B	0.00990491	1		SKP1	0.0242887	1		TRAM2-AS1	0.00990817	1		OPN3	0.0641983	0.00203166		MKLN1	0.0292704	1		UNC13D	0.116758	1.2e-13		TWF2	0.0760973	1		ZNF655	0.043902	1		RTCA	0.132999	1.47e-26		MED25	0.119704	6.34e-16
PHIP	0.00989521	1		RFWD2	0.0242729	1		C14orf142	0.00988903	1		BIN2	0.0641561	0.576809		SART3	0.0292609	1		FCHO1	0.116703	1.6e-11		GMIP	0.0760836	1		SMG5	0.0438629	1		GLDC	0.132994	9.78e-150		TMEM154	0.119651	1.41e-06
DTNBP1	0.00988487	1		R3HCC1L	0.0242557	1		HLX	0.00985697	1		PFDN1	0.0641492	1		CH25H	0.0292475	1		MAN2B1	0.116635	0.0003528		SLCO4A1	0.0760522	1		ANKRD33B	0.0438197	1		SRPK1	0.132966	4.32e-20		ARPC1B	0.119618	1
ZNF528	0.00987468	1		BCOR	0.0242555	1		SMYD3	0.00983472	1		ATXN10	0.0641442	0.385951		FAM169A	0.0292389	1		SURF2	0.116433	6.54e-11		MRPS27	0.0760437	1		ELMSAN1	0.0437567	1		VDAC3	0.1327	1.11e-26		UBE2D2	0.119526	1
UHRF2	0.00982892	1		LCP1	0.0242548	1		RP11-159H10.3	0.00983438	1		AIMP2	0.0641334	0.0311624		SMIM14	0.0292014	1		NPEPPS	0.116426	4.11e-05		KLHL11	0.0759879	0.0157901		RNF130	0.0437435	1		NFATC2IP	0.132476	1.91e-16		EIF4E2	0.119249	2.61e-09
NOL11	0.00981622	1		HIP1	0.0242232	1		ZNF672	0.00982817	1		UBALD1	0.0640928	0.00304881		C3orf58	0.0291707	1		DAD1	0.116324	0.000691166		SLC25A36	0.0757938	1		PFKFB3	0.0437342	1		GPR89B	0.132346	5.19e-37		BAG6	0.119193	2.57e-10
GCNT1	0.00981521	1		RPL35A	0.0241365	0.0190704		NDE1	0.00982326	1		GNAI3	0.0639823	0.285256		MAD2L1BP	0.0291278	1		IDH3B	0.116222	2.87e-07		NELFB	0.0757716	1		ZNF708	0.0437103	1		NAPSA	0.132278	2.94e-37		EIF2AK1	0.119018	2.51e-08
TAF7	0.00981202	1		B4GALT4	0.0241343	1		YAF2	0.00982262	1		MRPL34	0.0639819	0.0235089		C15orf61	0.0290658	1		COX16	0.116202	0.000228835		ITPRIP	0.0757679	0.847716		CDC42SE2	0.0436818	1		ANP32E	0.132136	4.04e-14		ITGAL	0.118901	6.72e-14
BEND5	0.00981019	1		CNN2	0.0240871	1		CCDC94	0.00982235	1		LONRF1	0.0639659	0.218539		FAM172A	0.0290565	1		SRPK1	0.116194	6.89e-07		POLR2J	0.0757506	1		CDKN1A	0.0436792	1		MFSD12	0.132128	1.33e-26		PFDN4	0.118898	1.38e-12
NUP188	0.00979384	1		NBPF10	0.0240826	1		CTD-2035E11.3	0.00981819	1		SMS	0.0639647	0.0308733		TUBD1	0.0290353	1		2023-03-02	0.116124	7.81e-11		FGFR1	0.0757248	4.62e-12		CPSF7	0.0436682	1		KCNMA1	0.13201	3.2e-49		AC004556.1	0.118869	6.19e-21
RP11-656D10.3	0.00978872	1		ERF	0.0240374	1		SNN	0.00981739	1		VPS26A	0.0639201	0.148258		RABL3	0.0290277	1		THEMIS2	0.11599	0.000121042		FOXP4	0.0757107	0.269744		STK11	0.0436572	1		RTF1	0.131925	9.58e-11		WDR41	0.118804	4.37e-27
PEAK1	0.00977388	1		TP53BP1	0.024021	1		C8orf82	0.00980597	1		ZNF655	0.0638924	0.276448		MSH6	0.0290271	1		TAP1	0.115989	0.000665654		LIMK1	0.0756894	1		CERS6	0.043632	1		SH3BP1	0.131899	5.3e-22		GPR160	0.118672	5.12e-20
COQ6	0.00977022	1		APPL1	0.0240174	1		KNOP1	0.00980051	1		2023-03-02	0.0638875	0.000282705		RMDN3	0.0289876	1		RHBDF2	0.115934	3.81e-06		PKN1	0.0756165	1		LPCAT3	0.0435911	1		LSM4	0.131632	9.71e-14		HMOX2	0.118647	2.64e-11
BOLA1	0.00974511	1		ZNF350	0.0240068	1		CRB3	0.00979976	1		RNF126	0.063859	1		FOXO3	0.0289735	1		GLUD1	0.115929	5e-05		CSDE1	0.0756021	1		SPTLC2	0.0435876	1		PSMC4	0.131602	2.55e-16		PIK3C2A	0.118499	5.42e-14
PJA1	0.0097382	1		WARS2	0.0239948	1		POLR1E	0.00978722	1		OXR1	0.0637901	0.739568		KAT6A	0.0289658	1		CEBPZOS	0.115876	1.18e-10		NDUFB7	0.0754974	1		DUSP5	0.0435664	1		MRPL11	0.131493	2.92e-16		SNX5	0.118298	5.98e-09
PLEKHF2	0.00969833	1		DNPEP	0.0239604	1		APOOL	0.00978589	1		SETX	0.0637391	0.309761		ORAOV1	0.0289473	1		PRKCD	0.115805	8.37e-10		MPV17L2	0.0754254	0.00563716		NDUFS1	0.0435486	1		UROS	0.131452	3.77e-27		GOLGA3	0.118289	1.37e-12
HPS3	0.00969794	1		GGNBP2	0.0239377	1		FPGS	0.00977933	1		ST13	0.0636792	1		CDYL	0.0289135	1		PRMT2	0.115756	7.83e-06		USP37	0.0753788	0.362489		ZMAT3	0.0435012	1		HOMER3	0.1314	1.49e-40		SLC25A51	0.118094	1.34e-22
GCOM1	0.00966812	1		NAGPA	0.0239339	1		DHX34	0.00976504	1		EBNA1BP2	0.0636583	0.586145		CMTM8	0.0289117	0.877094		MXD4	0.115615	0.000199234		MRPS6	0.0753457	1		CTDSP2	0.0434939	1		IGKV1D-8	0.131275	8.87e-45		SMDT1	0.117821	1
PPP1R3D	0.00965607	1		SOD1	0.0239163	1		ASPH	0.00976171	1		NDUFS4	0.0636461	0.144603		RRAGA	0.0288631	1		MRPS16	0.115574	1.06e-06		SUPT7L	0.0752988	1		GPR18	0.0434812	1		RHOB	0.131251	5.22e-10		MIXL1	0.117759	5.09e-71
SYN3	0.00964119	1		TAF1C	0.0238954	1		DNAJB1	0.00976058	1		PSMB1	0.0636279	1		LPP	0.028836	1		RALGPS2	0.115494	1		TMEM134	0.0751186	1		ZRSR2	0.0434696	1		M6PR	0.131071	1.72e-16		SLC25A46	0.117696	1.65e-14
FAM120AOS	0.00963255	1		GNA12	0.0238915	1		HIVEP1	0.00975873	1		GAPT	0.0636084	0.00424016		SLC18B1	0.028812	1		TIMM8B	0.115455	6.19e-07		SAMD9	0.0750947	1		KDM4B	0.0434572	1		ARL6IP1	0.13097	0.00504439		ALDH3A2	0.117638	5.68e-48
LTV1	0.00963236	1		SLC9A7	0.0238883	1		RFNG	0.00975597	1		UBN1	0.0635472	0.196625		FAM208B	0.028785	1		HMGB3	0.115431	1.01e-16		NRM	0.0750358	0.426885		KLHL6	0.0434318	1		PTCH2	0.130854	7.12e-34		NEDD9	0.117606	9.92e-11
AXIN1	0.00961073	1		PRPF8	0.0238881	1		C14orf119	0.00974185	1		BRI3BP	0.0635449	0.00156589		ACTR1A	0.0287448	1		RPL23	0.115423	0.865066		HNRNPU	0.0750281	1		AGO1	0.0434202	1		RP11-488L18.8	0.130841	5.22e-22		MMADHC	0.117549	1.01e-06
KCNA3	0.00961042	1		OTUD6B-AS1	0.023874	1		AP4S1	0.00972668	1		TNS3	0.0634773	2.19e-08		EIF3A	0.0287327	1		ANAPC5	0.115378	0.0017848		RER1	0.0750008	1		RBM14	0.0433673	1		EMC3	0.130827	1.76e-18		CCDC57	0.117498	1.92e-10
TRMT5	0.00960838	1		FBXO11	0.0238699	1		TRMT12	0.00971856	1		PLIN3	0.0634007	0.00247893		NOTCH2NL	0.0287227	1		ACOT2	0.115314	5.21e-12		VCP	0.0749712	1		SH2D3A	0.0433556	1		AVEN	0.130463	2.81e-43		MTFP1	0.117343	4.31e-17
RSPRY1	0.00960411	1		UBE2M	0.0238633	1		SGCB	0.00971657	1		PSMD7	0.0633539	1		KANSL3	0.0287177	1		RHEB	0.115238	0.00502668		HPS3	0.0749021	1		IGHV1-24	0.043332	1		TVP23B	0.130437	5.88e-24		ANKRD39	0.117279	5.84e-19
PIGB	0.00959857	1		LTA4H	0.0238546	1		FBXO5	0.00970663	1		ZNHIT1	0.063269	1		MKRN2	0.0287158	1		SYVN1	0.11522	2.85e-06		B4GALT4	0.0748648	1		MLLT6	0.0432978	1		PPP2R4	0.130324	1.01e-42		EMC4	0.117162	3.02e-09
GALNT6	0.00958795	1		CBX1	0.023838	1		SLC9B2	0.00970144	1		RUBCN	0.0632336	0.1686		DCAF4	0.0287014	1		SDHA	0.115209	8.44e-06		HSF1	0.0746674	1		MGA	0.0432843	1		LARP1	0.130269	6.33e-21		MED16	0.117076	3.22e-20
ZNF260	0.00958613	1		NT5C2	0.0238377	1		GTF3C4	0.00968812	1		CCDC6	0.0632237	0.395834		CSPP1	0.028697	1		EAF2	0.115106	1.76e-06		JDP2	0.0746199	0.0141529		AVL9	0.0432471	1		TMEM101	0.130135	1.21e-42		MSN	0.117069	0.00153276
TMEM220-AS1	0.00954043	1		CHD9	0.0238284	1		RP11-1398P2.1	0.00967515	1		TMEM55B	0.0631958	0.229904		S1PR4	0.0286957	1		EIF4EBP1	0.115102	1.81e-09		TLR10	0.0745537	0.85966		KHDRBS3	0.0432438	1		MGLL	0.129789	1.13e-52		RBM47	0.1169	2.48e-23
AC253572.1	0.00953213	1		ZBTB43	0.0238267	1		TRIM35	0.00966814	1		CHD9	0.0631531	0.435337		EIF2B4	0.0286831	1		CISD3	0.115067	2.82e-14		CD7	0.0744416	1		BCL7A	0.043187	1		GLS	0.129769	7.19e-06		ARL1	0.116856	1.94e-23
SOBP	0.00951672	1		NUS1	0.0238254	1		ACTR5	0.009654	1		PRRC2A	0.0630908	0.0320715		SDHAF2	0.028682	1		RBBP6	0.115058	1		HP1BP3	0.0744015	1		HPS3	0.0431757	1		RSU1	0.129481	8.19e-25		FLOT1	0.116803	1.7e-15
PYCR2	0.00951111	1		UTP3	0.023824	1		AC074289.1	0.00965316	1		EVI2B	0.0630644	0.716221		MAP3K3	0.0286811	1		SSB	0.115016	0.0251524		SIDT1	0.0743826	1		POLM	0.0431494	1		KIAA0040	0.129426	1.6e-25		APMAP	0.116677	5.57e-23
IFT74	0.00948212	1		LTBP4	0.0238212	1		FAM104B	0.00964733	1		PSMA3	0.0630617	1		NUP62	0.0286796	1		TMEM141	0.114964	1.73e-10		ACTN4	0.0742102	1		AAMP	0.0431441	1		CSTB	0.129274	3.53e-07		SLC25A11	0.116666	1.27e-23
KDM3A	0.00946352	1		TET2	0.0238195	1		INTS5	0.00964539	1		ATOX1	0.063058	1		VPS4B	0.0286451	1		FABP5	0.114948	1.91e-06		GYG1	0.0741074	1		RPP14	0.0431388	1		UGGT1	0.12925	9.58e-34		STARD7	0.116561	4.59e-09
ERCC4	0.00944643	1		MAP2K1	0.0238188	1		TLR10	0.00964319	1		ADRBK2	0.0630483	0.0052219		VDAC2	0.0286269	1		DGAT1	0.114903	3.61e-11		FBXO33	0.0740832	1		FAM120B	0.043111	1		SPNS1	0.129072	9.05e-28		ENDOG	0.116412	6e-22
ZNF131	0.0094329	1		TPT1	0.0238051	1.96e-05		SLC16A13	0.00964165	1		PEX16	0.0628911	1		SMARCD2	0.0285807	1		ARPC4	0.114892	1.11e-07		HLA-B	0.0739901	6.18e-22		CASP8AP2	0.0430809	1		EML2	0.129071	6.67e-34		AKAP9	0.11631	0.000313739
C18orf8	0.00942614	1		SERTAD2	0.0237883	1		FBP1	0.00962297	1		CARS2	0.0628621	0.012078		SHOC2	0.0285014	1		RNASEH2C	0.114878	7.94e-06		FRYL	0.0738489	1		RYK	0.0430037	1		KXD1	0.128882	4.84e-21		VPS25	0.116246	1.66e-16
RPL6	0.0094224	1		TMEM14B	0.0237777	1		GNPDA2	0.00961736	1		CALM2	0.0627735	1		ZNF569	0.0284957	1		RPS6KA1	0.114719	2.51e-18		MIB2	0.0738359	1		GNB4	0.0430013	1		EIF6	0.128875	5.92e-11		DUSP12	0.116119	8.91e-13
GPR146	0.00941037	1		AGPAT3	0.0237405	1		ZMYND11	0.00961107	1		RPL17	0.062766	0.0858369		WHSC1L1	0.0284316	1		DOCK2	0.114525	2.08e-06		ITM2C	0.0738326	1		NBEAL2	0.042976	1		TRIM27	0.128811	5.6e-25		RSU1	0.116028	1.67e-12
USP1	0.00940972	1		NSFL1C	0.023728	1		TNFAIP8L1	0.00961002	1		WDR83OS	0.0627385	1		IGLV1-36	0.0284289	1		PAOX	0.114493	7.6e-14		RELT	0.0738278	1		PPARD	0.0429647	1		CISD1	0.128781	1.15e-25		CYB561D2	0.115938	1.67e-16
IRF8	0.00940762	1		PDGFA	0.023711	0.0290896		AC008753.6	0.00960525	1		MED26	0.0627265	0.000160145		SLC25A37	0.0284141	1		TPR	0.114491	0.00577659		CMTM3	0.0738257	0.456423		DGCR2	0.0429401	1		DCTD	0.128366	1.44e-24		PIN1	0.115923	5.01e-12
SNX19	0.00939954	1		IGKV2-29	0.0236766	1		C3orf17	0.00959841	1		EIF3H	0.06263	1		ALKBH6	0.0283955	1		RSL1D1	0.114446	1		TIGAR	0.0738053	1		SLC30A5	0.0429199	1		VPS36	0.128331	2.35e-14		PA2G4	0.115763	6.62e-07
RBM12B	0.00939103	1		DNAJB1	0.0236397	1		MIATNB	0.00959014	1		EIF3B	0.0626163	1		SMC3	0.0283823	1		NFATC2IP	0.1143	2.07e-07		VPS13B	0.0737735	1		TRAF6	0.0429128	1		OSBPL9	0.128308	1.69e-19		URM1	0.115685	1.24e-10
EID2	0.00935618	1		UBTD2	0.0236142	1		GTF2A1	0.00957148	1		CTNNBL1	0.0626057	0.0168993		PAIP1	0.0283705	1		DHPS	0.114221	4.36e-06		TSTD1	0.0736939	1		SH3TC1	0.0429105	1		ATG4A	0.128152	8.13e-72		ZGPAT	0.115593	1.92e-21
ABL2	0.00934521	1		KLHL14	0.0236042	1		CTD-2341M24.1	0.00956067	1		YWHAG	0.0625309	0.00676184		TBC1D25	0.0283699	1		CDK5RAP3	0.114104	0.000283183		PARP1	0.0736002	1		CCNYL1	0.0428864	1		PNKP	0.128104	1.04e-18		S100PBP	0.115384	4.9e-17
C15orf65	0.00933234	1		RREB1	0.0235793	1		ANP32A	0.00955962	1		TSTA3	0.0624594	0.0165772		ZNF675	0.0283686	1		LYPLA2	0.114011	2.04e-09		MED25	0.0735838	1		ATG2A	0.0428657	1		DNASE2	0.127947	7.61e-32		HEXB	0.115332	4.28e-17
SGSM3	0.00931603	1		EML6	0.0235588	1		BCS1L	0.00953847	1		ATF6B	0.062452	0.268998		ATL2	0.0283074	1		YIF1B	0.113942	7.82e-09		TLE1	0.0735219	1		KMT2B	0.0428559	1		ZDHHC12	0.127909	4.27e-24		UNC93B1	0.115314	2.12e-10
AC002117.1	0.00931559	1		ZMIZ2	0.0235267	1		NPRL2	0.00953087	1		YWHAE	0.0624236	1		NELFCD	0.028281	1		PAFAH1B1	0.113906	0.0053552		SUGT1	0.0732625	1		USP53	0.0428534	1		CDIPT	0.127892	3.85e-28		UBR5	0.115198	6.24e-10
HSD11B1L	0.00929556	1		RPS15A	0.0234731	2.01e-09		IGBP1	0.00950256	1		TCEB1	0.0624212	1		CALCOCO2	0.0281797	1		COL18A1	0.113903	1.29e-15		RSF1	0.0732364	1		STK38	0.0428308	1		PGD	0.127828	8.48e-23		XIST	0.115196	0.00109479
RP11-83A24.2	0.00925533	1		PATZ1	0.0234671	1		FAM120AOS	0.00950233	1		PPP1R2	0.0623647	1		SPIN1	0.028141	1		VAV1	0.113813	9.04e-12		PAFAH1B2	0.0731066	1		NUP50	0.0428214	1		CNBD2	0.127686	4.12e-38		C19orf53	0.115192	1
LYRM5	0.00923461	1		NIPAL4	0.0234645	1		PDCD2L	0.00949993	1		RNF41	0.0623576	0.0272923		TCF7L2	0.0281343	0.115878		DCTN2	0.113804	1.71e-05		OSGEP	0.0730852	1		IGHV4-39	0.0427961	1		SH3BP5	0.127631	1.35e-06		LITAF	0.115078	1
TTI2	0.00922692	1		CEPT1	0.02346	1		YTHDF2	0.00948315	1		EIF4B	0.0623498	1		ACYP2	0.028127	1		DCXR	0.113514	0.00359599		CMPK1	0.0728745	1		U2AF2	0.0427864	1		RCBTB2	0.127586	3.15e-62		TP63	0.115008	1.2e-60
HMGB1	0.00922477	0.65208		RPS5	0.0234595	0.00331506		NUSAP1	0.00945484	1		CDC42SE2	0.0623102	1		NAF1	0.0280869	1		HDAC7	0.113499	1.68e-07		TRAPPC8	0.072841	1		ATP10D	0.0427704	1		RAB27A	0.127522	4.6e-35		CNKSR1	0.114993	1.39e-63
SMPD4	0.00918612	1		ZNF460	0.0234394	1		ARL13B	0.00943943	1		MRPL37	0.0622793	1		KBTBD2	0.0280833	1		PNKP	0.113477	7.61e-05		PHKB	0.0727796	1		UBAP1	0.0427492	1		CDC16	0.127446	3.37e-22		NCOR1	0.114963	9.56e-05
AC090498.1	0.00918026	1		FOSL2	0.0234184	1		TLR7	0.00943527	1		CCS	0.0621604	0.139232		FBXO45	0.0280825	1		PRKX	0.11342	1.27e-05		CPSF6	0.0727759	1		CNOT4	0.0426898	1		TCEB3	0.127301	2.9e-24		HSPB11	0.114608	6.33e-15
XRCC5	0.00915915	1		SBF1	0.0234174	1		SLC25A45	0.00943286	1		PBDC1	0.0619175	0.116882		UBFD1	0.0280653	1		PSMG4	0.113377	2.6e-11		NUTM2A-AS1	0.0726962	1		PLCG2	0.0426748	1		MYBL2	0.127235	2.82e-22		CD300A	0.114371	2.77e-47
ECHDC3	0.00914984	1		LINC01465	0.0233819	1		CTB-41I6.1	0.00942939	1		LPCAT1	0.0619033	0.0426469		TRDMT1	0.0280434	1		VPREB3	0.113358	0.0497883		LRRC58	0.0726951	1		TXNDC11	0.0426678	1		PAQR6	0.12713	4.13e-115		CHAC1	0.114324	3.47e-35
RP11-708J19.1	0.00912003	1		HIST1H2AL	0.023375	1		CWC22	0.00939471	1		WDR61	0.0618284	0.00949211		IGLV1-40	0.0280399	1		FNTA	0.11334	0.000241198		EIF4EBP1	0.0726708	1		ETFDH	0.0426079	1		SMDT1	0.126898	1		GOLGA4	0.114318	0.000446869
RYK	0.00911983	1		ZNF468	0.0232997	1		GPER1	0.00938791	1		GLTP	0.0618204	0.103391		GNG8	0.0280209	1		USP15	0.113175	1		SDR39U1	0.0726489	1		GPR108	0.0425963	1		C14orf1	0.126679	2.73e-31		C15orf61	0.114166	1.37e-14
YAF2	0.00911741	1		IGKV2D-29	0.0232884	1		PEX10	0.00936829	1		CMTM6	0.0618133	1		INPP5A	0.0280069	1		NAP1L4	0.113158	0.00100728		BRI3BP	0.07261	1		PTCH2	0.042584	1		TOMM40	0.126513	1.14e-23		M6PR	0.114128	4.21e-11
NRP2	0.00909685	1		TMEM170A	0.0231966	1		TMEM8B	0.00936643	1		ZNF593	0.0618113	1		TTTY15	0.0279968	1		CTC-523E23.11	0.113132	1.48e-18		DGCR6L	0.0725239	1		AGO2	0.0425789	1		RAB11B	0.126488	6.9e-13		TPGS1	0.113872	3.93e-16
IFI44L	0.00908356	1		EPT1	0.0231859	1		BEX2	0.00936021	1		ZFP91	0.0617649	0.0773911		FAM212A	0.0279906	1		RNH1	0.11312	0.032905		PPP1R15A	0.0725202	1		YAF2	0.0425063	1		RDX	0.126405	9.99e-27		SARS	0.113551	2.2e-12
ZNF880	0.00906281	1		NT5C3B	0.0231498	1		LMO7	0.00935948	1		EBF1	0.0617252	0.110318		ZNF770	0.0278621	1		MRPL36	0.113069	2.19e-07		CDC16	0.0725175	1		KCTD20	0.0424779	1		NSUN5	0.126378	8.38e-22		TRPV2	0.113522	1.25e-21
HIST1H4E	0.00903075	1		PPP6R3	0.0230975	1		SGCA	0.00934676	1		PSMB6	0.0617103	1		ZDBF2	0.0278117	1		HNRNPU	0.113025	1		SGPP1	0.0724577	1		SLC35D1	0.0424731	1		ARCN1	0.126376	4.74e-23		SNAPIN	0.113482	5.3e-16
MTMR2	0.00901796	1		PRPF40A	0.0230842	1		RP5-1068E13.7	0.00933312	1		CPSF3L	0.0616892	0.976932		TM9SF1	0.0277913	1		STAT5B	0.11291	3.35e-15		FAM50A	0.0724302	1		TSC1	0.0424567	1		WDR41	0.126307	3.3e-34		RNF167	0.113451	5.98e-17
SEC22A	0.00901217	1		CTR9	0.0230367	1		HAUS5	0.00932526	1		DOPEY2	0.0616778	0.000740548		CPSF3	0.0276977	1		HHEX	0.112906	2.22e-05		UNC50	0.0724261	1		HUS1	0.0424534	1		MPI	0.126054	9.65e-44		MFSD12	0.113451	6.45e-16
ZNF582	0.00899949	1		ELL	0.0230361	1		ZEB1-AS1	0.0093088	1		UBXN11	0.0616571	8.3e-05		CCDC137	0.0276475	1		ATF6B	0.112811	1.41e-06		RAB4B	0.0723165	0.90026		DENND5A	0.0423854	1		GET4	0.125925	6.5e-17		QPCTL	0.11344	7.42e-29
ATXN2	0.00898926	1		ZCCHC2	0.023026	1		APOO	0.00930678	1		NIP7	0.0615516	0.0649751		CD38	0.0276443	1		LSM1	0.11268	7.19e-06		GNPTAB	0.0722229	1		FASTKD1	0.042384	1		CINP	0.125916	4.53e-31		MDH1	0.113347	3.24e-10
KAT6A	0.00894689	1		TRDMT1	0.023024	1		PPP3CA	0.00930371	1		TNIP1	0.0615383	1		MASTL	0.0276122	1		AC003075.4	0.112673	3.76e-23		C11orf96	0.0721143	1.07e-12		SCAMP1	0.042376	1		GPRIN3	0.125903	1.46e-35		PDLIM1	0.11312	0.174234
PPP1R11	0.00893621	1		GIGYF2	0.0229816	1		TFEB	0.00928667	1		DECR1	0.0615283	1		RARS2	0.027608	1		FBXO3	0.112495	7e-09		FLOT2	0.0720715	1		ZNF32	0.0423681	1		EIF2AK1	0.12582	3.61e-19		MRPS36	0.113086	1.91e-07
TRAPPC4	0.00892343	1		CNR2	0.0229761	1		GPS2	0.00925424	1		UBA52	0.0615168	1.11e-11		TMEM50A	0.0275586	1		VHL	0.112487	1.53e-06		UBE2Q1	0.0720608	1		NBPF9	0.0423601	1		NOMO1	0.125726	1.53e-50		TBC1D12	0.112993	2.11e-16
POR	0.00887809	1		ZDBF2	0.0229644	1		PAQR8	0.0092468	1		CNPPD1	0.0614917	1		RP11-147L13.2	0.0275066	1		BOP1	0.112348	6.68e-11		PRPF18	0.0720112	1		KANSL3	0.0423585	1		VPS26B	0.1257	4.01e-32		NPLOC4	0.11295	3.35e-11
SRRM1	0.00885545	1		ZNF506	0.0229413	1		BTBD2	0.0092429	1		SMG1	0.061475	1		PEX1	0.0274964	1		HMGB1	0.11234	1		PHB	0.0719639	1		MEPCE	0.0423061	1		ANKIB1	0.125646	4.46e-25		MFSD3	0.112861	5.7e-42
CLCN4	0.00885244	1		DUSP14	0.0229286	1		GSKIP	0.00923879	1		BCLAF1	0.061459	1		GCH1	0.0274769	1		CCNT2	0.11229	1.04e-06		LMAN2	0.0716019	1		OSGEP	0.0422994	1		C2orf74	0.125499	1.06e-56		THG1L	0.112852	3.14e-24
CHIC2	0.00884106	1		CAPZA1	0.0229252	1		PSMA7	0.00923407	1		NMB	0.0614106	8.29e-11		FNBP1L	0.0274639	1		MDS2	0.11227	1.13e-37		USP42	0.0714927	1		EFCAB2	0.0422781	1		TRIO	0.125495	2.42e-21		RABL6	0.112643	1.17e-10
TSPYL5	0.00883273	1		IRF2BPL	0.0229211	1		POMGNT2	0.00923152	1		WDR34	0.0613954	0.00133624		HLA-DMB	0.0274451	1		RGS14	0.112261	9.23e-11		CA8	0.0714702	7.3e-19		WDR37	0.0422734	1		DEDD2	0.125459	2.84e-27		AFMID	0.112549	4.87e-44
MRPL39	0.00883208	1		RHOBTB3	0.0228874	1		CCDC115	0.00923104	1		LRRK1	0.061283	0.00633262		HPS5	0.0274209	1		CD164	0.112243	0.0618066		IL12A	0.0714115	7.21e-05		RAP1B	0.0422623	1		ZNF664	0.12531	8.66e-27		FLII	0.112542	5.73e-12
NLN	0.00882282	1		TCF12	0.0228835	1		ZNF337-AS1	0.00920835	1		C6orf106	0.0612732	0.196868		ZBED1	0.0274161	1		NIT2	0.112134	1.32e-07		HMGN3	0.0713928	1		NEK7	0.0422045	1		VPS16	0.125292	1.3e-23		SEC23B	0.112466	6.31e-13
RP11-327P2.5	0.00881989	1		SNX25	0.0228597	1		CDKN2A	0.00920717	1		TMEM11	0.0612317	0.141581		IL10RB	0.0273503	1		PPIP5K2	0.112101	3.63e-10		ATP1A1	0.071369	1		GNB1	0.0421903	1		SSPN	0.125287	1.01e-24		CDK5RAP3	0.112448	6.09e-08
PRCD	0.00880908	1		AFTPH	0.0228566	1		PLPP6	0.00917979	1		UBE2G1	0.0612004	1		C19orf25	0.0273058	1		JADE2	0.112072	1.22e-07		ADORA2A	0.0713197	1		YWHAZ	0.0421677	1		ARPC1B	0.125273	0.532233		HMBS	0.112425	1.56e-30
FRAT1	0.00880584	1		PPTC7	0.022838	1		NUDT18	0.00916772	1		RAD50	0.061167	0.00502257		CD109	0.0272869	1		CSDE1	0.11207	1		LMF2	0.071301	1		SLC12A6	0.0421391	1		WFS1	0.125181	7.14e-89		INO80E	0.112351	1.18e-12
ARL8B	0.00879768	1		ATF6	0.0228247	1		CH507-513H4.3	0.0091632	1		SHFM1	0.0610991	1		LINC00680	0.027284	1		GMIP	0.111951	2.3e-08		MGST3	0.0712399	1		IFI16	0.0420265	1		MAF1	0.124942	1.12e-09		SLIRP	0.112291	6.43e-05
ALPK1	0.00879709	1		PUM1	0.0228058	1		F8A3	0.00914181	1		DIDO1	0.0610712	0.0287915		KHDRBS3	0.0272485	1		REST	0.111921	0.00067568		PNPLA6	0.0712373	0.433855		COBLL1	0.0419659	1		MON2	0.124919	1.93e-17		C5orf30	0.112089	3.49e-30
ODF2	0.00879374	1		ZMYM2	0.0227898	1		CANT1	0.00913275	1		PFKP	0.0610666	0.000157471		KCNH8	0.0272301	1		OVCA2	0.111918	1.73e-06		PHF6	0.0712294	1		GPRASP1	0.0419515	0.573574		GBA	0.124757	3.45e-45		DPH7	0.112073	9.19e-17
EXOC2	0.00878825	1		ZNF766	0.0227843	1		INTS6-AS1	0.00912019	1		CPED1	0.0610207	8.38e-26		PPIP5K2	0.0272288	1		PRKAR2A	0.111872	4.27e-09		POLD4	0.0711073	1		CMTR1	0.041921	1		AIFM1	0.124752	2.71e-36		IGHV3-30	0.112048	1
ZIK1	0.00878255	1		ATP9B	0.0227779	1		THEM6	0.00911313	1		EMD	0.0610173	1		ORC2	0.0272266	1		SUZ12	0.111865	1.29e-05		CDK11B	0.0710964	1		SNAP23	0.0418819	1		UCK2	0.124746	6.62e-46		TIMM50	0.111998	1.93e-16
KIAA0232	0.00878221	1		SYMPK	0.022751	1		BLOC1S1	0.00910707	1		MYO1C	0.0610103	0.0106616		TM2D3	0.0272172	1		EPN1	0.111835	0.00201191		WHSC1L1	0.0710434	1		ZC3H12D	0.0418754	1		GPR25	0.124592	7.84e-57		ANKRD10	0.111916	4.61e-10
CWC22	0.00878032	1		PPIL4	0.0227454	1		MCAT	0.00909661	1		PLEKHG2	0.060984	0.0179533		RGPD8	0.0272167	1		MRPS11	0.111718	8.06e-11		TXNL4A	0.071028	1		BROX	0.0417816	1		CMC2	0.12442	1.29e-15		POMP	0.111907	1
XXbac-BPG299F13.17	0.00877162	1		ZC3H8	0.0226895	1		ZNF681	0.00909262	1		CPNE1	0.060983	1		MAP2K4	0.0272069	1		C6orf62	0.111661	2.4e-06		PAFAH1B1	0.0710145	1		SUZ12	0.0417814	1		SUGT1	0.12425	4.71e-18		KIF13B	0.111855	1.39e-12
MBD1	0.00876007	1		NVL	0.0226876	1		TRAF5	0.00907987	1		UBLCP1	0.0609569	0.0248064		MATR3.1	0.0271827	1		CPSF3L	0.1116	8.14e-07		PIK3R1	0.0709865	1		AUTS2	0.0417791	1		PHTF1	0.123939	1.17e-34		THAP4	0.111842	5.96e-23
ENG	0.00875865	1		KLK1	0.0226792	1		CBFA2T3	0.00907075	1		AEBP1	0.0609186	1.04e-11		ODF2	0.0271372	1		HDAC3	0.111549	4.81e-08		VPS4B	0.0709713	1		PSMD5	0.0417647	1		FUOM	0.123838	1.38e-26		ECHDC1	0.11182	1.32e-15
RAB3IP	0.00874935	1		PDP1	0.022679	1		HIST1H4D	0.00906924	1		HNRNPR	0.0608853	1		EFR3A	0.0271371	1		SNF8	0.111545	5.16e-05		NXF1	0.0709155	1		PLCG1	0.0417368	1		NFXL1	0.123789	8.64e-37		CMTM7	0.111782	8.41e-06
SCN3A	0.00874598	1		UBAP1	0.0226371	1		MKNK1	0.0090635	1		JAM3	0.0608823	8.31e-07		DCAF16	0.0270192	1		LMBRD1	0.111436	0.278173		IFITM3	0.0708697	0.0128785		NADK2	0.0417074	1		PPM1M	0.123724	5.61e-21		OAF	0.111724	1.2e-63
GAS8	0.00873763	1		DDX55	0.0226335	1		SEPSECS-AS1	0.00905363	1		FAM219B	0.0608718	0.00058671		NDEL1	0.0270127	1		CAMK4	0.111419	1.1e-13		TNF	0.0708557	1		RP11-83A24.2	0.041676	1		PEPD	0.123675	1.73e-19		ESYT1	0.111555	4.39e-13
TM9SF4	0.00873576	1		SH3YL1	0.022611	1		FLJ27354	0.00905274	1		ITGB2	0.0608381	1		ILF2	0.0269885	1		SPG21	0.111401	4.37e-07		RAB8A	0.0708163	1		MATN1	0.0416545	1		PCCB	0.123638	7.55e-38		FBXO6	0.111512	1.16e-25
WRN	0.00871348	1		INTS4	0.0225926	1		CHCHD2	0.00904791	1		ARMC8	0.0607979	0.56944		SMARCAD1	0.02696	1		NDUFAF3	0.111282	1.26e-06		FGFR1OP	0.0707956	0.0967267		DOK2	0.0415859	1		PGPEP1	0.123475	1.77e-50		TMEM109	0.111505	1.9e-14
RPS15A	0.00870782	1		USP7	0.0225914	1		VPS9D1	0.00901543	1		CARD11	0.0607775	0.0394601		EXOC4	0.0269493	1		STK16	0.11118	5.58e-14		INPP5A	0.0707734	1		FAM193B	0.04157	1		MAD2L2	0.123472	9.01e-24		LINC00528	0.11149	7.24e-20
ZNF549	0.00867456	1		KIF18A	0.0225484	1		IL18BP	0.00897333	1		BOLA3	0.0607625	0.00086203		TAF1	0.0269473	1		CMPK1	0.111174	0.000846243		MMGT1	0.0707617	1		TOB2	0.0415686	1		MKKS	0.123364	1.74e-34		TMUB1	0.111415	5.96e-08
TBP	0.00866995	1		TSR1	0.0225448	1		RP11-783K16.13	0.00896305	1		SMIM15	0.0607426	0.0323845		STAG2	0.0269194	1		BUD31	0.111113	0.0644465		MAN2B2	0.0707562	0.150707		TBC1D23	0.0414892	1		MAPKAPK5-AS1	0.123263	7.35e-23		PCK2	0.111231	1.25e-20
WDR26	0.00866665	1		EIF5B	0.0225389	1		KLHL32	0.00896016	1		MT-ND2	0.0607255	1		OXSR1	0.0269105	1		FGR	0.111023	4.05e-09		AAK1	0.0706987	1		PTBP2	0.0414507	1		MPV17	0.122629	1.52e-23		APOA1BP	0.111175	4.64e-11
TCF20	0.00864229	1		WTAP	0.0225372	1		HHAT	0.00895956	1		RAB8A	0.0606955	0.555762		CDK16	0.0269082	1		SLC12A9	0.110859	4.72e-10		MT1X	0.070673	0.0925981		IRF2	0.0414465	1		TMEM70	0.122461	1.26e-14		YKT6	0.110974	1.44e-11
AKIRIN2	0.0086342	1		RRP8	0.0225333	1		ERICH1	0.00895718	1		MTMR14	0.0606854	1		LYPLA2	0.026877	1		SLC2A4RG	0.110814	2.85e-06		ZMAT3	0.0706315	1		TTLL5	0.0414364	1		SGK1	0.122392	7.34e-11		LDLR	0.110926	1.54e-24
CTD-3222D19.8	0.00861407	1		METAP2	0.0225281	1		DCAF15	0.00895457	1		PTPRE	0.060681	0.0233467		DNAJB1	0.026868	1		MCFD2	0.110768	6.51e-08		N4BP1	0.0705086	1		KIF21B	0.0414066	1		TMEM106C	0.122276	1.49e-39		RTCA	0.11086	4.04e-12
RP11-152N13.5	0.00859968	1		BDP1	0.0225218	1		TMEM182	0.00895279	1		EIF4G1	0.060676	0.590217		NUDT16L1	0.0268605	1		STK38L	0.110694	1.02e-08		NUMBL	0.0704833	0.00185391		SMARCC1	0.0413715	1		MED8	0.121807	1.92e-20		UROS	0.110822	2.13e-12
LIPT2	0.00859135	1		CCDC88A	0.0225203	1		POLR2E	0.00894929	1		CCDC107	0.0606207	1		NOP2	0.0268344	1		CSGALNACT1	0.110679	0.0001582		PGAP1	0.0704066	9.21e-11		PROSER3	0.0413542	1		ASB2	0.121662	4.1e-70		TM9SF1	0.110778	8.98e-18
ZNF736	0.00856782	1		N4BP3	0.0225063	1		RP11-829H16.3	0.00894646	1		PPP5C	0.060562	0.000804558		ZNHIT3	0.0268329	1		FAM21C	0.110672	4.27e-07		C16orf13	0.0704054	1		MTHFR	0.0412926	1		IGSF8	0.121619	4.47e-27		WBSCR16	0.110771	2e-16
SYT5	0.00855351	1		NUP107	0.0224846	1		RP11-1000B6.3	0.00894301	1		FAM136A	0.0604915	1		IMPA1	0.0268296	1		VGLL4	0.110595	2.42e-12		BTBD6	0.0703993	1		JADE3	0.0412819	1		SNAP29	0.121436	3.69e-29		KCNMA1	0.110753	4.66e-15
COPS4	0.00854212	1		B4GALT1	0.0224291	1		COX7A2	0.0089396	1		TFB2M	0.060351	0.00414483		ERF	0.0268233	1		ATP2B4	0.110469	7.35e-16		DDX21	0.0703728	1		GATA3	0.0412527	1		GALNT1	0.121336	1.95e-20		SYNE3	0.11058	2.41e-12
PARK2	0.00852799	1		PHB2	0.0224078	1		VPS72	0.00892608	1		CDC16	0.0603211	0.184422		DDX17	0.0268009	1		TXNL1	0.110394	0.000124886		RFX5	0.0702443	1		MT-CO3	0.0411907	1.73089e-05		AK2	0.121335	2.81e-18		NPM3	0.110507	3.19e-36
IGHV2-70.1	0.00852199	1		METTL10	0.0223829	1		ZYG11A	0.00890994	1		GEN1	0.0603131	0.006349		PARP14	0.0267742	1		CCT5	0.110379	6.29e-05		TUBA1B	0.0701165	1		ACTR1B	0.0411437	1		CBX3	0.121312	3.22e-10		RPUSD3	0.110427	2.91e-28
VPS33A	0.00851143	1		NDUFAF4	0.0223782	1		ZNF382	0.00890781	1		BLOC1S2	0.0602846	1		AHI1	0.0267441	1		MRPS5	0.110311	8.73e-06		TTYH3	0.070074	0.000156768		NPEPL1	0.0410311	1		SMIM4	0.121308	4.87e-20		HOMER3	0.110366	1.58e-14
CTD-2012K14.6	0.00850646	1		CKB	0.0223156	1		LMNTD2	0.00888797	1		PGP	0.0602722	0.0570271		STK32C	0.026743	1		SPIB	0.110311	0.26297		DAP	0.070066	1		GNPTAB	0.0409737	1		DPP3	0.121243	5.12e-30		PGK1	0.1103	1
NME7	0.00850288	1		RPL26	0.0222502	0.0278899		TRAV29DV5	0.00888274	1		SNAP23	0.0602535	0.0389159		KIAA1586	0.0266912	1		ATP6V1A	0.110301	4.63e-13		PTTG1IP	0.0700651	1		HIPK3	0.0409701	1		ACADM	0.121174	5.24e-17		RANGRF	0.110186	1.14e-13
GDAP1	0.00848549	1		DIAPH2	0.0222465	1		PYROXD2	0.00888185	1		NUBP2	0.0601626	1		TMBIM1	0.0266882	1		DCAF7	0.110288	2.67e-06		IGHV5-51	0.0699273	1		AMMECR1L	0.0409669	1		TM7SF2	0.121162	1.95e-43		EXOSC5	0.10987	1.19e-15
RBMXL1	0.00847646	1		ECHDC2	0.0222167	1		CCDC77	0.00888145	1		CTD-2509G16.5	0.0601501	4.57e-07		SLC35A5	0.0266866	1		C6orf136	0.11025	2.33e-10		PITHD1	0.0698959	1		IL1B	0.0409634	1		RNPEPL1	0.121125	1.24e-11		PSMD2	0.109752	2.65e-10
LRP5L	0.00847567	1		NPIPB11	0.0221992	1		ATP6V0E1	0.00887752	1		NDUFS6	0.0601015	1		RASSF5	0.0266849	1		GLRX	0.110248	3.3e-08		AIM1	0.0698474	1		SOX4	0.0409374	1		TRANK1	0.120983	3.9e-24		MFNG	0.109722	6.35e-12
LINC01481	0.00847161	1		RBM12	0.0221636	1		TRIM47	0.00887739	1		PTPN2	0.0600451	1		TLK2	0.0266751	1		IQGAP1	0.110218	1		FOXN2	0.0698368	1		PGGT1B	0.0409334	1		POLR2H	0.120896	1.09e-23		PLA2G12A	0.109681	2.41e-22
CYP20A1	0.00845752	1		TMEM185B	0.0221568	1		ZSWIM5	0.00885606	1		RER1	0.0600061	1		ZNHIT2	0.026672	1		TAF9	0.110185	0.000283764		LUZP1	0.0698287	0.142762		ARFGEF1	0.0409205	1		SEC22B	0.120802	1.21e-26		GFER	0.109505	4.43e-15
RWDD1	0.00845724	1		NSMAF	0.0221532	1		CTC-338M12.5	0.00883738	1		TXLNG	0.0599929	0.120289		SERBP1	0.0266635	1		PRPSAP1	0.110132	9.29e-18		APP	0.0698068	1		ZNF121	0.0408954	1		ATXN7L1	0.120574	1.26e-44		PEX2	0.109479	1.4e-13
CAHM	0.00845224	1		RPS2	0.0221332	0.00314049		AC002117.1	0.00879023	1		PSMD14	0.0599802	0.320403		FAM49B	0.0266152	1		RSU1	0.110091	9.55e-09		CMTM6	0.0697899	1		NHLRC2	0.0408904	1		MIXL1	0.12054	1.48e-136		SCP2	0.109376	2.15e-09
OTUD7A	0.00840809	1		SNRPA1	0.0221281	1		UBE2Z	0.00876414	1		PTPMT1	0.0599728	0.872864		RP11-693J15.5	0.0266118	1		SLC35C2	0.110084	1.23e-08		SAT2	0.06973	1		SLC33A1	0.0408902	1		KLHDC3	0.120282	3.79e-28		HARS	0.109375	3.24e-20
PINX1	0.00838845	1		RBM4B	0.0220988	1		KIF5C	0.00875745	1		CYB5R4	0.0599708	0.0678321		ZNF784	0.0266003	1		ATRX	0.110071	0.104736		TTC38	0.06971	0.00139426		SENP6	0.0408195	1		TSHR	0.120262	1.28e-118		GLO1	0.109326	9.29e-09
EPB41L5	0.00838324	1		HSPBAP1	0.0220913	1		C1orf123	0.00875136	1		TMEM109	0.0599409	0.281103		ETF1	0.0265982	1		SREK1IP1	0.109976	0.00108696		HERC4	0.0697023	1		ZXDA	0.0407546	1		IGHV6-1	0.119947	0.00414796		NAGLU	0.109285	4.84e-21
HIST2H2BE	0.00838248	1		N4BP2L1	0.022074	1		TRMT1L	0.00874893	1		FBXO10	0.0599369	0.000954288		CHD8	0.0265827	1		TRIB3	0.109946	8.95e-19		CPPED1	0.069678	0.000252895		SNX19	0.0407525	1		CCT3	0.119893	2.7e-08		TIMM10	0.109222	3.75e-09
HIPK1	0.00836581	1		SS18	0.0220626	1		LST1	0.00874641	1		SRA1	0.0599183	0.133832		ACTR6	0.0265661	1		PPP2R5A	0.109864	8.48e-09		SYNJ2	0.0696134	1		ZNF66	0.0407274	1		ERBB2IP	0.119804	5.73e-15		DUT	0.109214	8.79e-05
TMEM217	0.00833872	1		HLA-B	0.0220494	1		ACTN4	0.00874093	1		HSPB11	0.0598926	0.0649153		DHX30	0.0265298	1		ANKRD33B	0.109822	0.000850492		KMT5A	0.0695824	1		PTTG1IP	0.0407054	1		ERC1	0.119771	7.57e-26		ZNF524	0.109166	9.99e-20
TTI1	0.00832993	1		ZNF841	0.0220328	1		CHMP2B	0.00873983	1		FOLR2	0.0598861	3.33e-10		YKT6	0.0264901	1		RP11-488L18.8	0.109773	1.17e-06		USP11	0.0695674	1		MUT	0.0406702	1		EMC9	0.119733	3.32e-37		SRPK1	0.109103	3.71e-11
TUBE1	0.00832664	1		FKBP4	0.0220312	1		ZYG11B	0.00873656	1		MRPS18A	0.0598347	1		PROSC	0.0264834	1		VTI1B	0.109749	6.15e-06		SCX	0.0695487	5.02e-10		TCF12	0.040653	1		BOLA3	0.119609	1.46e-21		PIN4	0.10903	5.25e-16
PPP1R3F	0.00832529	1		RPS28	0.0220292	2.99e-06		MRPL11	0.00872671	1		RP11-444D3.1	0.0598004	1.53e-07		WWP2	0.0264681	1		WAC-AS1	0.109727	7.83e-11		ZNF10	0.069545	1		PPWD1	0.0406323	1		COL4A4	0.119535	1.77e-29		CARS	0.10902	7.03e-15
C1orf112	0.00831812	1		DDX20	0.0220187	1		GRINA	0.00871876	1		ATP1A1	0.0597881	1		FCF1	0.0264626	1		TOPORS-AS1	0.10949	3.78e-07		HDGF	0.0695169	1		KRBOX4	0.0405779	1		SLC33A1	0.11942	1.03e-38		SUMF2	0.109013	2.4e-12
TBC1D25	0.00829699	1		ZCCHC7	0.022014	1		PIGN	0.00871748	1		ATG12	0.0597874	1		RNF219	0.0264558	1		POLR2E	0.109449	0.000551951		RP11-147L13.15	0.0694932	1		RAB11A	0.0405478	1		HBS1L	0.11932	3e-16		TBC1D14	0.108961	1.83e-15
ZNF626	0.00829618	1		STX11	0.0220108	1		GSK3A	0.00870734	1		LAT2	0.0597707	0.762334		VPS26B	0.026452	1		OSGIN2	0.109384	1.01e-09		MBNL1	0.0694638	1		LRIG2	0.0405368	1		ACTR1A	0.119299	2.33e-19		ERAL1	0.108869	1.49e-22
FHL3	0.0082961	1		DCTN6	0.0220044	1		PRRG2	0.00870057	1		SPSB3	0.0597536	1		ITPR1	0.0263895	1		AKR1A1	0.109319	9.98e-05		RUNX1	0.0694589	1		ZCCHC2	0.0405252	1		ARF5	0.119297	0.00191713		SRP14	0.108819	1
FAM81A	0.00828574	1		SPRTN	0.0219936	1		CENPQ	0.00869359	1		MRPL47	0.0596931	0.607161		UBAP2L	0.0263808	1		TRPT1	0.109311	3.65e-06		SLC38A10	0.0692836	1		SECISBP2L	0.040519	1		CLPTM1	0.119241	7.97e-20		SYK	0.108806	0.000519341
DCUN1D4	0.00826792	1		C12orf42	0.0219833	1		DR1	0.0086929	1		IGHG1	0.059628	0.000158581		STIM1	0.026379	1		SUMO3	0.109305	0.00632723		PTOV1	0.0692688	1		SIGIRR	0.0405177	1		BAG6	0.118924	9.73e-17		TIMM17A	0.108797	3.39e-07
PPP1R3E	0.00825703	1		NUP93	0.0219517	1		PDE6D	0.00868382	1		NDUFAF4	0.0596129	0.727308		SMNDC1	0.0263653	1		NKTR	0.109303	0.000437657		WDR44	0.0692482	0.425075		NBAS	0.0404672	1		2023-09-11	0.118896	4.11e-35		NUMB	0.108768	2.27e-11
AP3B1	0.00823111	1		LENG8	0.021946	1		ARF6	0.00868344	1		ACTR3	0.0595911	1		ALG2	0.0263628	1		AC241585.2	0.109249	0.000464261		GALNT11	0.0691949	0.000548812		LIN52	0.0404581	1		PPCDC	0.118769	1.55e-40		RHBDD3	0.10871	5.95e-36
PITPNA-AS1	0.00822975	1		PNPLA2	0.0219293	1		DOK7	0.00867608	1		HMHA1	0.0595897	1		CCDC141	0.0262848	1		NUTM2B-AS1	0.109195	0.000240794		TCEB1	0.0691212	1		CD47	0.0403658	1		ERI3	0.118752	3.2e-23		2023-09-11	0.1087	1.32e-15
WHSC1L1	0.0082297	1		PTBP3	0.0219254	1		IFT81	0.00863875	1		RPS4Y1	0.0595747	1		GON4L	0.0262264	1		BABAM1	0.109178	2.63e-10		MEA1	0.0690602	1		HMG20A	0.0403095	1		MGST3	0.118565	2.5e-14		RNPEPL1	0.108644	1.8e-06
COIL	0.00822229	1		BBIP1	0.0219168	1		SEPT7-AS1	0.00863296	1		EIF2AK1	0.0595502	0.636143		DDX20	0.0262174	1		MRPS33	0.109177	1.74e-06		PRKACB	0.0690504	1		ZNF318	0.0402405	1		RAB8A	0.118517	4.26e-17		XRN1	0.108561	2.19e-09
APOL3	0.00822109	1		H3F3A	0.0218994	1		EHD1	0.00862196	1		BACH1	0.0595164	1		ZC3H7A	0.0262116	1		CTDSP1	0.10917	1.49e-07		SNF8	0.0689244	1		MED23	0.0402272	1		CCDC109B	0.118501	3.78e-10		ALDH9A1	0.108477	2.31e-16
ZC3H7A	0.00821876	1		ATG4D	0.0218691	1		ATOX1	0.00861917	1		FDPS	0.059511	1		JAM2	0.026196	1.44e-05		ISCU	0.109083	1		DCAF15	0.0689105	1		ABCC1	0.0401895	1		CTA-292E10.6	0.118441	2.72e-42		SYNE1	0.108312	3.21e-14
LINGO3	0.00820685	1		MATN1-AS1	0.0218653	1		TMEM222	0.00860837	1		CDK5RAP3	0.059509	1		MAK16	0.0261731	1		ZNF430	0.10902	0.000293321		TRAF3IP3	0.0687935	1		TRAPPC9	0.0401749	1		NHP2	0.118441	4.59e-07		SIGMAR1	0.108077	2.67e-21
IGHV1-46	0.00819387	1		KIF13A	0.0217735	1		TNK2-AS1	0.00860407	1		CTBP1	0.059501	0.907024		PPIL2	0.026167	1		VCPKMT	0.108977	0.0284438		TBL1XR1	0.0687446	1		MZF1	0.0401619	1		SAMD3	0.118434	1.76e-64		HPS1	0.108032	5.62e-06
SLC9A6	0.00816769	1		RAVER1	0.0217494	1		LSM10	0.00859705	1		PPTC7	0.0595002	1		ARHGAP9	0.0260945	1		GTF2I	0.108697	0.00023683		CKLF	0.0687066	1		HSPA1A	0.0401432	1		ATXN1	0.118432	2.83e-25		SF3B6	0.108023	0.0199617
KANSL1-AS1	0.00814654	1		JADE3	0.02173	1		CRTAP	0.00858825	1		SSR4	0.0594915	1		SEC62	0.0260929	1		COMMD8	0.108693	2.59e-07		BTBD1	0.0686966	1		RBSN	0.0401279	1		RPUSD3	0.118414	1.57e-39		IFI16	0.107999	8.09e-07
RP11-819C21.1	0.00814637	1		SIPA1L3	0.0217064	1		CFAP54	0.00858639	1		B2M	0.059483	5.68e-31		TMEM251	0.0260643	1		NDUFA6	0.108688	0.101299		RBMX	0.068624	1		PHF12	0.0401134	1		AC004556.1	0.118413	3.52e-29		TCF25	0.107894	1
C8orf44	0.00811945	1		RGS10	0.021697	1		UBXN2A	0.00858319	1		REPIN1	0.0594417	1		AC002456.2	0.0260152	2.91e-05		TAX1BP1	0.108612	0.438801		DENND5B	0.0685309	1		CXCL3	0.0400066	1		CLNS1A	0.118361	5.45e-16		NOA1	0.107865	4.3e-14
TLR1	0.00810891	1		TFG	0.021692	1		ANO9	0.00856797	1		NSMAF	0.059424	0.00723857		PQLC1	0.0260089	1		PNRC2	0.108593	0.264719		PBDC1	0.0684802	1		IER3	0.0399875	1		CHAC1	0.118332	1.24e-92		HIST1H2BH	0.107756	4.13e-33
STMN3	0.00809776	1		ZBTB44	0.0216857	1		TSN	0.00855534	1		KIAA0040	0.0594082	0.242149		LINC00115	0.0260057	1		CELF1	0.108533	1.42e-06		ATP2A3	0.0684387	1		CCDC130	0.0399771	1		NCOA2	0.118192	9.23e-27		AGK	0.107695	5.38e-19
CPSF2	0.00808769	1		BMS1	0.0216837	1		RP11-85G18.6	0.00854858	1		CCNI	0.0593241	1		AP1AR	0.0260057	1		PCM1	0.108515	0.0146294		ATG4B	0.0683971	1		CD5	0.0399329	1		SHC1	0.118091	2.05e-24		SPATC1L	0.107628	4.06e-25
RP4-734G22.3	0.0080818	1		POLR3C	0.0216719	1		MAPK3	0.00853619	1		DDA1	0.0592994	0.81341		TGS1	0.0259471	1		IMPDH2	0.108475	0.000591494		CDC73	0.0683207	1		SLC39A9	0.0399079	1		PHB2	0.11805	1		ANKIB1	0.107604	1.89e-15
SPATA2	0.00807571	1		RBMXL1	0.0216489	1		ARMC5	0.00852687	1		PLD3	0.0592976	1		PEX14	0.0259263	1		SGPP1	0.108449	2.66e-06		FAM219B	0.0682726	1		ANKRD11	0.039876	1		ATAD3A	0.118041	3.73e-44		N4BP2	0.10753	5.23e-12
FRS2	0.00806958	1		BCAR3	0.0216157	1		ZNF302	0.00852153	1		RABL6	0.0592323	0.362764		COG2	0.0259052	1		KMT2E-AS1	0.108311	0.00344172		HINT2	0.0682694	1		CSGALNACT2	0.0398623	1		GALK2	0.117682	4.78e-49		BLM	0.107515	1.96e-25
PSMD5-AS1	0.00805529	1		NSUN4	0.0216074	1		CHRNA1	0.00851964	1		RAB8B	0.0592314	1		ZNF521	0.0258624	0.000763155		MAPK6	0.10819	3.96e-07		AP2A1	0.068265	1		SPOPL	0.0398178	1		RNF213	0.117675	7.44e-11		MIR762HG	0.107484	2.24e-21
WSB2	0.00805422	1		MRPL9	0.0215846	1		RP11-159D12.2	0.00851342	1		ZNF804A	0.0591054	1.5e-06		CDC37L1	0.0258591	1		PLEKHA3	0.108097	1.32e-05		CNBD2	0.0682338	1		HIST1H4E	0.0397974	1		TIMM50	0.117662	3.6e-22		GPR89A	0.107455	8.23e-19
HOXB2	0.00804511	1		KLHL6	0.0215787	1		TRIM32	0.00850864	1		U2AF2	0.0591018	1		RBM15B	0.0258411	1		AP1S3	0.108092	5.67e-08		KLHL24	0.0682169	1		CCDC186	0.0397908	1		COA4	0.117356	1.07e-18		AARS	0.107414	1.89e-28
FAF2	0.00803447	1		PLK2	0.0215635	1		AATF	0.00850425	1		TTN	0.0590821	0.0646874		CDC25B	0.0258396	1		CLTB	0.108064	6.25e-05		WBP11	0.0682036	1		2023-09-02	0.0397861	1		FLII	0.117245	6.57e-24		SFXN4	0.107169	2.67e-35
APBB3	0.00803429	1		ASTE1	0.0215388	1		RP11-479G22.8	0.00848465	1		HRAS	0.058969	1		TOMM34	0.0258114	1		RNF187	0.108005	2.13e-08		IFIT5	0.0681919	0.337215		ZBTB20	0.0397805	1		PIM1	0.11715	6.15e-07		GALNT3	0.107098	2.06e-10
ZNF786	0.0080303	1		TCP1	0.0215004	1		BRIP1	0.00848333	1		RAP1A	0.0589595	0.998177		DPPA4	0.0257967	2.99e-05		CKLF	0.10796	5.82e-07		MORF4L1	0.0681803	1		KLHDC3	0.0397621	1		NDUFS4	0.117122	4.23e-21		APRT	0.107083	1
AC009505.2	0.00800864	1		RPL32	0.0213949	1		IDH2	0.00845233	1		CTD-2020K17.1	0.05894	0.539985		POLR2B	0.0257936	1		PHKB	0.107922	4.09e-08		DENND5A	0.0681422	1		MED14	0.0397267	1		CCND2	0.117077	1.09e-16		COL4A4	0.107025	1.44e-18
PSEN1	0.00800639	1		XXbac-BPG154L12.5	0.0213889	1		KIAA1683	0.00844789	1		TP53	0.0589177	2.23e-05		MTHFD1L	0.0257897	1		TRAC	0.107906	2.86e-19		AEBP1	0.068009	8e-05		PPP1R2	0.0396839	1		TRUB2	0.117073	2.31e-34		SAE1	0.107002	1.21e-18
EMC2	0.00800553	1		TOR1B	0.0213591	1		PRMT5	0.00844329	1		TTC3	0.0588745	1		ZDHHC19	0.0257755	1		TFAM	0.107835	0.000774807		TOMM5	0.0678778	1		TBC1D25	0.039615	1		NAGLU	0.116985	3.86e-26		RPP25L	0.10689	2.39e-16
SLC4A1AP	0.00800141	1		GTF2F1	0.0213547	1		CTC-459F4.3	0.00843013	1		KLHL9	0.0588275	0.019033		RNF114	0.0257604	1		MTHFD2	0.107752	0.000586335		DDX39B	0.0678225	1		DCAF6	0.0396146	1		CD53	0.116983	0.0433637		RNPEP	0.106828	8.86e-11
HLA-DPB1	0.00799195	1		RQCD1	0.0213402	1		KRBA1	0.00842902	1		GTF2F2	0.0588073	0.0418454		PLEKHB2	0.0257563	1		ECI1	0.107737	7.24e-05		SLC25A42	0.0678081	1		SLC36A4	0.0396047	1		TOX2	0.116944	1.64e-48		BID	0.106805	1.77e-08
ZNF618	0.00796873	1		NOP14	0.0213375	1		NPAT	0.0084213	1		G6PD	0.0587975	0.222911		KNOP1	0.0257159	1		RORA	0.10772	7.91e-12		CLSTN1	0.067804	1		IKZF2	0.0395407	1		UCHL5	0.116835	3.05e-24		NSD1	0.106795	3.48e-08
FRAT2	0.00796599	1		AZIN1	0.0213255	1		ZFP36	0.00841499	1		KCNN4	0.0587962	0.011909		FOXJ3	0.0256834	1		SNRPD1	0.107663	0.337185		TGFBR2	0.0678002	1		UBN2	0.0395398	1		DLG1	0.11682	7.74e-17		NDUFAF1	0.106747	5.52e-28
BBS12	0.00795743	1		HDAC1	0.0213201	1		WDR91	0.00838591	1		SFPQ	0.0587875	1		CARD19	0.0256387	1		MRPL57	0.107487	0.00137901		TBC1D10C	0.0677304	1		ITPRIP	0.0395255	1		ZNF296	0.116704	4.51e-15		COPS5	0.106633	2.19e-09
AK9	0.00795268	1		TRAF6	0.0213129	1		C1orf198	0.00838475	1		HTATIP2	0.058711	0.000416784		MTPAP	0.0256182	1		TNFSF12	0.107455	9.68e-07		COMMD4	0.0677215	1		ZBTB26	0.0395075	1		FAM50A	0.116657	1.29e-16		RAB8A	0.10656	4.23e-11
NFYA	0.00794683	1		BUB3	0.0213095	1		SLC12A9	0.00833108	1		VPS13C	0.0586918	1		RBM26	0.025592	1		POLR3GL	0.10739	5.47e-06		PDCD1	0.0676898	9.47e-07		UMAD1	0.0394792	1		CCDC85B	0.116558	8.9e-06		CECR5	0.106439	1.65e-12
PTPRK	0.0079457	1		TRA2B	0.0212769	1		MTURN	0.00832986	1		LHPP	0.0586904	1		SLC30A7	0.0255858	1		UBR2	0.107283	6.66e-06		CCM2	0.0676846	1		POGZ	0.0394775	1		CDK5RAP3	0.116541	1.41e-12		FDXR	0.106404	2.02e-32
FAM21A	0.00794025	1		RWDD4	0.0212409	1		ASCC1	0.00832065	1		MTMR12	0.0586784	0.0550571		HYPK	0.0255815	1		CAPZA2	0.107256	0.000277694		SNRPA	0.0676636	1		TRMT13	0.0394765	1		CSNK2A1	0.116455	4.19e-20		CSK	0.106357	0.000648796
FFAR1	0.00793649	1		STK10	0.0212165	1		CIDEB	0.00831117	1		MDFIC	0.0586607	1		TICAM1	0.025575	1		VAPA	0.107186	1		ADD1	0.0676563	1		MPEG1	0.0394408	1		CHPF2	0.116419	2.91e-38		HIST1H2BC	0.106212	3.35e-07
PDE4DIP	0.00792525	1		EBF1	0.0211997	1		RPF2	0.00830777	1		MAP1LC3A	0.0586313	0.00773413		SIN3A	0.0255548	1		MGLL	0.107098	2.34e-21		KDM6B	0.0676368	1		HMGCL	0.0394108	1		NDUFC1	0.116351	1.53e-07		MAN2A1	0.106194	1.1e-07
DLG3	0.0079077	1		RP11-553L6.5	0.0211782	1		PVRIG	0.00829936	1		RP11-511P7.5	0.0586057	0.0219057		MMP9	0.0255428	1		TMEM183A	0.107095	1.48e-06		DGUOK	0.0675988	1		DTX4	0.0393899	1		IFT20	0.116311	9.27e-19		RASA2	0.106143	5.99e-09
FIZ1	0.00790734	1		SHPRH	0.0211652	1		BRF2	0.00828497	1		ZBP1	0.058591	1		CTD-2336O2.1	0.0255321	1		NOL12	0.106985	2.59e-10		NUFIP2	0.0675179	1		CD2AP	0.0393834	1		KCMF1	0.116297	3.15e-14		P2RX4	0.106135	4.66e-21
HSBP1L1	0.00789238	1		SRF	0.0211627	1		PAGR1	0.00827382	1		EMC3	0.0585603	1		HLA-DOB	0.0255246	1		SAMD12	0.106973	8.9e-23		BLNK	0.0674839	1		SNHG19	0.0393784	1		APIP	0.116226	1.89e-22		TMEM183A	0.106075	2.09e-10
CR2	0.00788609	1		TMA16	0.0211513	1		CCDC6	0.00826057	1		ESF1	0.0585268	0.0555556		AP5M1	0.0255237	1		TANK	0.106957	0.398141		PKIA	0.0674468	0.191312		ZNF891	0.0393712	1		CORO7	0.116222	4.02e-17		MLXIP	0.106011	1.01e-14
AP3M1	0.00788212	1		GTF3C2	0.0211193	1		ZBTB9	0.00826008	1		APOBEC3G	0.0584865	1		FOXK1	0.0255064	1		C11orf57	0.106956	1.85e-08		DDT	0.0674189	1		SCAF4	0.0393248	1		ASL	0.116208	1.29e-21		POLR2G	0.105984	1.3e-09
ZC3H10	0.00787127	1		ZNF335	0.0211177	1		SNAP47	0.00824829	1		ARIH2	0.0584782	1		GID8	0.0254773	1		RAB29	0.106944	0.000261679		FBXO10	0.0674097	1		MT-CO2	0.0392453	0.00278481		SH3GLB1	0.116091	1.54e-11		HADH	0.105823	8.82e-19
RAB18	0.00787023	1		USP37	0.0211131	1		MTG2	0.00824293	1		MZT1	0.0583805	0.437282		IMP3	0.0254576	1		THUMPD3-AS1	0.106898	0.0102764		DIAPH2	0.0673981	1		TRIM23	0.0392386	1		HMGN4	0.116065	4.05e-19		TMX2	0.105734	4.74e-15
SLC44A2	0.00786518	1		CYFIP2	0.0211122	1		MTBP	0.00823079	1		EIF4EBP2	0.0583802	0.127701		FARSA	0.0254388	1		PSMG2	0.106873	0.00663596		KLHDC4	0.0673556	1		GZMA	0.0392366	1		SNRPA	0.115856	1.61e-09		COQ9	0.105447	5.79e-28
TBL1X	0.0078631	1		MSL2	0.021095	1		ADGRL1	0.00822996	1		TRABD	0.0583737	1		IRF9	0.0254295	1		CTNNB1	0.106851	0.00392903		SYTL3	0.0673028	1		TMUB2	0.0391946	1		ALDH9A1	0.115811	1.07e-19		TMA16	0.105411	4.17e-15
SNIP1	0.00784076	1		PECAM1	0.0210744	1		CDK14	0.00822828	1		FO538757.2	0.05836	1		ZC3H8	0.0254268	1		EIF6	0.106714	0.00185098		SPECC1L	0.0672147	0.459494		HIST1H2AG	0.0391869	1		ACOT8	0.115702	1.42e-21		G6PD	0.105185	1.36e-10
LEKR1	0.00782758	1		HIST2H2AA4	0.0210603	1		SLC19A1	0.00822283	1		SPOPL	0.0582997	0.00329415		EXT2	0.0254184	1		PARP15	0.106707	0.00501478		AGPAT2	0.067131	1		MSL1	0.0391575	1		ANKRD39	0.115506	2.07e-28		SLC25A5	0.104988	1
TREML2	0.00782543	1		FCHSD1	0.0210163	1		FAM58A	0.00820532	1		FDFT1	0.0582957	1		IPO7	0.0253711	1		ZNF280D	0.106563	5.39e-08		GYPC	0.0670899	1		EPB41L2	0.0391348	1		FAHD2A	0.115349	1.23e-31		BOP1	0.104854	4.04e-16
DHX58	0.00782449	1		HIST1H4E	0.0210036	1		RP11-400F19.6	0.00820287	1		MTSS1	0.0582939	1		NRGN	0.0253517	1		CRBN	0.106336	3.02e-06		NIPAL2	0.0670691	1		TMC6	0.0391322	1		QDPR	0.115319	2.8e-41		MED13L	0.104816	5.17e-08
PRKAA1	0.00780364	1		BRMS1L	0.0210014	1		HTRA2	0.00820004	1		CMPK1	0.058286	1		NKIRAS2	0.0253444	1		ZC3H12A	0.106307	0.00270224		SMPD2	0.0670433	1		TCTN1	0.0391203	1		ERAL1	0.115313	5.12e-26		RP11-440L14.1	0.1047	1.32e-36
RP11-330A16.1	0.00778593	1		OTUD3	0.020979	1		MAST3	0.0081937	1		AP2B1	0.0582575	0.027891		PIAS2	0.0253171	1		DIDO1	0.106297	0.000175896		NET1	0.0669392	1		CSF3R	0.0390989	1		COX11	0.115271	2.8e-31		GSS	0.104554	3.81e-24
CCZ1	0.00778446	1		SAMD4B	0.0209688	1		RP11-1094M14.11	0.00815836	1		PTPRA	0.0582435	1		CLASP1	0.0253001	1		SNX10	0.10621	2.39e-06		NIPBL	0.0669221	1		SETD7	0.0390986	1		DCAF12	0.115244	5.45e-76		PIGK	0.104446	1.45e-32
MOV10	0.00776298	1		TMEM191B	0.0209593	1		C14orf159	0.00815811	1		PABPC1	0.0582434	1		AKAP8	0.0252906	1		RANGRF	0.106143	7.05e-05		ACOT9	0.0668271	1		PPP2R3B	0.0390942	1		B4GALT2	0.115201	8.72e-58		ATG13	0.104398	1.85e-10
TRIP4	0.00776065	1		MAP3K4	0.0209416	1		CD4	0.00815295	1		RPS18	0.058237	2.07e-53		C16orf52	0.0252888	1		CD180	0.10606	1.51e-10		COMTD1	0.066826	1		CXorf57	0.0390861	1		HEXB	0.115172	3.64e-19		NDUFS1	0.104329	4.49e-10
LINC01572	0.00775755	1		FBXO28	0.0209396	1		JMJD7	0.00815277	1		ITPK1	0.0582309	0.000912691		SLC25A19	0.0252821	1		ATRAID	0.106051	0.00175295		NDUFAF3	0.0667504	1		TMEM245	0.0390648	1		RNF149	0.114929	1.44e-13		PIGS	0.104301	4.07e-18
CCDC40	0.00775706	1		SRFBP1	0.0209203	1		HIST1H4C	0.00814159	1		HIC1	0.0582232	7.4e-11		NBR1	0.0252609	1		TCEB1	0.106042	0.103607		SPTLC2	0.0667254	1		RP11-425D10.10	0.03902	1		EBAG9	0.11484	7.74e-22		ASB2	0.104268	4.34e-40
ZEB1-AS1	0.00774059	1		ACTR3	0.0209131	1		TAMM41	0.00813557	1		ACTN4	0.0581912	0.77324		AC233755.2	0.0252605	1		AC005944.2	0.10599	8.41e-13		BIRC6	0.0666559	1		SLC39A10	0.039002	1		FLJ20021	0.114791	1.24e-36		NENF	0.104137	6.07e-10
DDX42	0.00773219	1		CCDC9	0.0208696	1		SYNGR1	0.00812469	1		SYAP1	0.0581896	1		CCDC151	0.0252428	0.435836		VMA21	0.105976	2.6e-06		MAP2K2	0.0666493	1		IL17RA	0.0389931	1		CARM1	0.114733	1.3e-22		HIGD1A	0.104106	1.88e-12
AP5B1	0.00772592	1		RNF113A	0.0208408	1		RP11-665C16.6	0.00810534	1		RPL27	0.0581622	8.06e-08		LMNA	0.0252316	1		CAT	0.105973	6.38e-06		RP11-126O1.6	0.0666235	1		DCAF8	0.0389896	1		CISD3	0.114718	1.3e-19		KLHL28	0.104094	2.14e-09
SLF1	0.00770781	1		LRRK2	0.020839	1		SMYD2	0.00809001	1		MPV17	0.0581604	0.0807644		SGSH	0.0252174	1		COMMD6	0.105908	1		ZFAND2B	0.0666209	1		TRAF2	0.0389749	1		HIST3H2A	0.114695	1.25e-22		CLTC	0.103902	6.93e-11
CBLL1	0.00770692	1		SLC43A3	0.0208309	1		USMG5	0.00808104	1		CD180	0.0581274	0.0101866		RP11-166B2.8	0.0251829	1		MRPL1	0.105907	5.78e-13		TAZ	0.0666171	1		DCUN1D4	0.0389593	1		CLTB	0.114367	1.89e-13		IFT20	0.10382	1.41e-12
MATN1	0.00770121	1		AGRN	0.0208252	0.0112906		ZNF414	0.00807826	1		OTULIN	0.0581247	1		TPCN2	0.025172	1		YWHAE	0.105865	0.186762		TULP4	0.0665594	1		CD99L2	0.0389437	1		IQCB1	0.114355	4.51e-22		TMEM126A	0.103785	6.35e-10
NFYB	0.00770094	1		CYSLTR1	0.0208212	1		PIGZ	0.00807428	1		GSTP1	0.0581209	1		DUSP28	0.0251081	1		SLC7A6	0.105764	1.03e-09		BZW1	0.066438	1		RP11-156K23.3	0.0389358	1		SLC39A4	0.114206	3.86e-33		AP1S1	0.103764	1.04e-24
TEX30	0.00770038	1		GDF7	0.0208148	0.00982971		CPEB3	0.00807244	1		ANKRD10	0.0580924	1		PPAT	0.0250917	1		TOB2	0.10569	4.43e-06		FBRSL1	0.0663442	1		SLTM	0.0389187	1		NSFL1C	0.114018	8.51e-19		UBE2K	0.103722	4.11e-07
JAZF1	0.0076978	1		TMOD2	0.0208054	1		ZNF597	0.00805925	1		AC233755.1	0.0580805	1		TUNAR	0.0250892	0.380004		UCHL3	0.105689	5.15e-08		HIPK3	0.0663351	1		SLC35A5	0.0389184	1		NPIPB9	0.113926	4.19e-119		TVP23B	0.103699	9.25e-14
PDK3	0.00769451	1		MAFG	0.0207933	1		CD200R1	0.0080543	1		COX7B	0.0580804	1		KLF7	0.0250774	1		ACADM	0.105683	1.98e-07		SPTBN1	0.066332	1		NKAP	0.0389178	1		WDR1	0.113889	3.54e-10		TSHR	0.103606	3.59e-62
KBTBD7	0.00768052	1		GTF2I	0.0207848	1		ARL14EPL	0.00804818	1		RPL7L1	0.0580505	0.119276		TMLHE	0.0250746	1		CDK14	0.105664	1.71e-06		SPG11	0.0662499	1		TPCN1	0.0389141	1		TM9SF3	0.113877	3.58e-10		PANK2	0.103425	1.91e-10
RP11-382A20.3	0.00767739	1		DGCR14	0.0207644	1		TSTD3	0.00804348	1		IGHV3-48	0.0580175	1		CAPRIN1	0.0250705	1		NOSIP	0.10566	4.47e-06		HSPH1	0.0662435	1		SUPT5H	0.0389108	1		TRPV2	0.113665	9.81e-28		FBXO9	0.103352	6.14e-08
TCTN2	0.00767685	1		ELF1	0.0207492	1		THNSL1	0.00801502	1		KMT5B	0.058005	0.0331349		RP11-37B2.1	0.0250642	1		RNF166	0.105659	8.46e-09		TMED5	0.0661807	1		CMIP	0.0388729	1		MCFD2	0.113541	8.65e-19		IGHV3-13	0.103293	1.88e-05
LINC00893	0.00767386	1		RPS6KA2	0.0206942	1		HAX1	0.00800993	1		MRPS26	0.0579886	1		ICAM2	0.02503	1		TMEM87B	0.105645	3.82e-08		EIF1	0.0661332	9.08e-10		HNRNPU-AS1	0.0388594	1		SULT1A1	0.113373	7.33e-42		ST8SIA4	0.103246	8.71e-06
MMRN1	0.00766345	1		TLK1	0.0206913	1		RNF5	0.0080071	1		C11orf1	0.057985	0.00219891		AMBRA1	0.0250023	1		RAB11A	0.105604	0.000144151		TXN2	0.0661123	1		2023-03-01	0.0388139	1		FAM3A	0.113311	1.43e-24		MRPL18	0.102958	4e-09
RABEP1	0.00765383	1		SGPP2	0.0206855	1		RPS6KA6	0.00799013	1		ZNHIT3	0.0579494	1		RP11-1100L3.8	0.0250017	1		MPDU1	0.105556	8.63e-05		MEF2D	0.066097	1		LMBRD1	0.0388115	1		ATG13	0.113075	8.52e-17		RTF1	0.102946	1.96e-05
RP1-92O14.3	0.00765188	1		RNF149	0.020685	1		RP11-96L14.7	0.00798054	1		ZC3H11A	0.0579023	1		RBX1	0.0249256	1		NFATC2	0.105458	0.00973803		TOR1AIP1	0.0660495	1		FAM133B	0.0387736	1		EIF2S1	0.112991	1.07e-16		CPSF3L	0.102908	1.1e-10
PYROXD1	0.00764644	1		TAOK1	0.0206686	1		SNRNP48	0.00797754	1		AP1M1	0.0578591	0.360532		AASDHPPT	0.0249165	1		ATXN10	0.105387	3.45e-05		ARMC2	0.0660099	0.134098		ELMO1	0.0387491	1		OTUB1	0.112894	4.53e-05		NUDT16	0.102742	4.98e-28
TSPYL4	0.00764592	1		ZNF493	0.0206605	1		AL122127.25	0.00797726	1		ABCA7	0.0578485	3.38e-05		SYNE3	0.0248859	1		MICU2	0.105364	0.00324617		RP11-1100L3.8	0.0659058	1		CCNG2	0.0387442	1		SLC25A23	0.112874	6.82e-33		MRPL48	0.102718	3.05e-17
CERS6	0.00763494	1		PTGER4	0.0206534	1		GAMT	0.00797241	1		HNRNPF	0.05783	1		RSRC2	0.0248747	1		LMAN2	0.105363	5.87e-05		PCF11	0.0658426	1		KIAA1551	0.0387334	1		TMEM19	0.112838	4.11e-21		CTNNBIP1	0.102667	4.28e-22
PYGM	0.00763309	1		LINC00996	0.0206392	1		ALKBH2	0.00796761	1		MYCBP2	0.0578203	1		LMNTD2	0.0248676	1		RPL36AL	0.105339	1		MIS18BP1	0.0658422	1		PIP5K1A	0.0387261	1		INO80E	0.112724	2.4e-17		PPP2R5C	0.10247	5.21e-06
ISCA2	0.00762251	1		GCH1	0.0206273	1		NOG	0.00796226	1		TMEM255B	0.0577549	3.22e-08		TMEM183A	0.0248614	1		CCNG2	0.105306	8.47e-05		TBCD	0.0658284	0.0541458		DDB1	0.0387249	1		JMJD4	0.112722	1.26e-40		MIR155HG	0.102413	1
SLC38A1	0.0076219	1		RNF126	0.0206211	1		MED7	0.00795698	1		THAP4	0.0577139	0.0395792		MON2	0.024843	1		EGLN2	0.105289	1.34e-06		RP11-327P2.5	0.0657419	0.389729		PPP2R2D	0.0387075	1		ZSCAN2	0.112697	3.74e-35		NRBP1	0.102384	4.49e-06
TWF1	0.00761872	1		YTHDF1	0.020608	1		CYGB	0.00795637	1		NELFB	0.0576337	0.00630834		FAF2	0.0248003	1		MAX	0.105246	0.0318684		RP1-151F17.1	0.065737	3.3e-09		IGLV8-61	0.038705	1		RNF10	0.112686	1.18e-13		B4GALT2	0.102378	4.54e-35
EZH1	0.00760196	1		MTF1	0.0206073	1		FAHD1	0.00795194	1		CD2BP2	0.0576204	1		UBR1	0.0247991	1		BRD7	0.105102	0.00230771		ATPIF1	0.0657157	1		PDE8A	0.0387018	1		ABHD14A	0.112613	9.75e-57		PHGDH	0.102292	4.34e-15
ZNF578	0.0075959	1		EXOSC6	0.0206054	1		MPND	0.00793573	1		M6PR	0.0574557	1		ZSWIM6	0.0247941	1		UBE3A	0.105021	0.0107626		ERF	0.0656311	1		KDM5C	0.0386981	1		TIMMDC1	0.112539	3.18e-31		UGGT1	0.10229	1.64e-12
FOXRED1	0.00759006	1		MCMBP	0.0206011	1		ARPC4-TTLL3	0.00793445	1		CMC2	0.0574261	1		IP6K1	0.0247597	1		RAB7A	0.104978	0.10292		RABGGTA	0.0656189	1		GPATCH2L	0.0386836	1		MRPL32	0.112319	1.82e-20		EML6	0.102112	9.98e-16
SH2D1A	0.00758932	1		PITPNB	0.0205976	1		PRELID3A	0.00792465	1		MPST	0.057414	1		CYB561A3	0.0247535	1		BTNL9	0.104907	7.75e-27		GOLGA2	0.0655564	1		MLXIP	0.0386487	1		RNF5	0.112155	1.05e-21		IQCB1	0.102094	1.62e-06
ANKRD13C	0.0075887	1		AHCY	0.0205843	1		ACKR3	0.00792306	1		PPM1M	0.0573917	0.216295		CNOT4	0.0246802	1		KLF6	0.10486	1		NOCT	0.0654394	1		ARL13B	0.0385641	1		NPIPB15	0.112036	1.64e-45		TRAF7	0.102034	6.9e-16
TRAPPC13	0.00758831	1		EIF1AD	0.0205701	1		DPH2	0.00792181	1		CTR9	0.0572866	1		FOSL1	0.0246802	1		KREMEN2	0.104806	6.07e-34		BAK1	0.0654361	1		SEC16A	0.0385537	1		LSM10	0.112009	1.19e-16		B4GALT7	0.101942	1.05e-15
CCNG2	0.00758761	1		HIC1	0.0205627	1		RNF169	0.00789945	1		ZNF428	0.0572724	1		IGHV2-5	0.0246372	1		GPR183	0.104738	1		ARL8A	0.0654288	1		RAB4B	0.0385423	1		CTA-293F17.1	0.112003	3.35e-78		PRKCI	0.10184	8.52e-38
ZNF681	0.00758727	1		CCDC138	0.0205314	1		ARHGAP6	0.00788969	1		DNLZ	0.0572717	1		AP3B1	0.0246369	1		ZNF639	0.104674	0.0116934		C19orf24	0.0654257	1		SLC35F5	0.0385309	1		ISY1	0.111995	9.84e-19		RBBP7	0.10184	4.88e-07
ZNF317	0.00757943	1		RBM5	0.020531	1		CEBPB	0.00788596	1		HSPE1	0.0572185	1		NSUN4	0.0246229	1		SSRP1	0.104631	7.71e-07		ZBTB18	0.0654028	1		PCNA	0.0384976	1		BAD	0.111831	1.92e-20		ARPC4	0.101767	5.4e-09
IL1B	0.0075698	1		ZNF23	0.0205255	1		TSR2	0.00787849	1		MAFG	0.057207	0.270912		RP11-35G9.3	0.0246086	1		CHP1	0.104601	1.85e-09		RNF7	0.0653573	1		THOC2	0.0384897	1		CNDP2	0.111816	2.9e-18		QARS	0.101704	2.55e-07
RP11-944L7.4	0.00755572	1		DEPDC5	0.0204631	1		KLHDC9	0.00787801	1		TTN-AS1	0.057149	4.9e-05		TRIM23	0.0245774	1		DEGS1	0.104595	0.00101331		USP9X	0.0652727	1		GNL1	0.038489	1		RANGRF	0.111752	1.15e-20		UQCC3	0.101605	5.01e-20
NSL1	0.00754165	1		MEMO1	0.0204429	1		BCCIP	0.00786565	1		CRYZL1	0.057093	0.00167292		ELL3	0.0245459	1		SNRPN	0.104518	0.00959732		SIAH2	0.0652495	1		CDKN1C	0.0384725	1		DHX29	0.111746	7.25e-15		ARFIP2	0.101605	1.15e-21
TMEM106A	0.00753038	1		UBXN1	0.0204412	1		PACS2	0.0078625	1		RGCC	0.0570894	1		ATP11B	0.0245181	1		SMARCD2	0.104298	2.86e-06		CEP104	0.0651755	1		ITK	0.0384051	1		MIF4GD	0.111725	8.65e-17		CARM1	0.10149	1.38e-10
MCM7	0.00750616	1		DCXR	0.0204392	1		MMAA	0.00783577	1		DENR	0.057087	1		SDK2	0.0244779	1		MRPL37	0.104187	9.82e-06		USP6NL	0.0651582	1		ENTHD2	0.0383235	1		C12orf10	0.111675	8.34e-16		SNRNP25	0.101381	1.6e-08
ZNF235	0.00749184	1		SRD5A1	0.0204192	1		CAHM	0.00782856	1		ASAH1	0.0570406	1		ZNF160	0.0244623	1		TBC1D20	0.104126	1.65e-07		NRARP	0.0651228	1		GTF2H1	0.038321	1		PQLC3	0.111646	4.21e-22		CRTC3	0.101368	1.77e-09
PROSER1	0.00747856	1		HOMER1	0.0204021	1		RP4-761J14.8	0.0078268	1		TTF1	0.0569848	0.016677		CDIP1	0.0244001	1		LRCH4	0.104097	2.33e-07		EIF4EBP2	0.064976	1		ISYNA1	0.0383076	1		CCDC25	0.111534	2.58e-13		PPP6R2	0.101187	3.55e-05
INTS5	0.00746403	1		YTHDC1	0.0203728	1		GALNT9	0.00782166	1		NRBP1	0.0569753	1		TTC9	0.0243848	1		PIK3CD	0.104059	5.94e-07		C5orf24	0.0649023	1		HTRA2	0.0383012	1		ACAA2	0.111472	1.33e-16		GNL3	0.101186	0.000248815
TPCN1	0.00745491	1		EFHC1	0.0203631	1		RAP1B	0.00781703	1		CIITA	0.0569292	0.7597		MAPK13	0.0243526	1		SLC4A7	0.104025	2.63e-05		TRAK1	0.0648555	1		RABEP2	0.0382901	1		AAK1	0.111425	1.72e-25		CHCHD10	0.101169	1
ARL14EP	0.0074488	1		SFT2D2	0.0203609	1		RORA	0.00780117	1		STRAP	0.0568937	1		BCL9L	0.0243322	1		FLNB	0.103981	8.45e-15		U2AF1L4	0.0647769	1		TMEM87B	0.0382651	1		INPP1	0.111409	4.73e-50		NDUFS4	0.101137	7.77e-11
C16orf52	0.007443	1		KDM5C	0.0203193	1		PLGRKT	0.00779535	1		EIF4EBP1	0.0568874	0.602349		ASB8	0.0243273	1		RASSF3	0.103935	7.62e-10		GALNT3	0.0646625	1		PDDC1	0.0382614	1		SLC27A3	0.111272	3.69e-47		ACOT8	0.100865	1.2e-17
ZNF418	0.00744088	1		CTD-2192J16.22	0.0203176	1		MAML2	0.00779005	1		SRFBP1	0.0568864	0.00470724		ZNF385A	0.024321	1		HNRNPL	0.103765	1		TMEM255B	0.0646617	0.00176367		KLC1	0.0382216	1		MRPL12	0.111203	3.94e-31		LYPLA2	0.100842	1.71e-13
C8orf58	0.00743624	1		LAGE3	0.0203057	1		LSM12	0.00777946	1		SLC39A3	0.0568239	0.12202		BYSL	0.0243078	1		SAP18	0.103747	1		ZNF385A	0.0646373	0.00583834		YRDC	0.038221	1		SMIM15	0.111152	4.11e-21		ISCU	0.100841	1
EXPH5	0.00742573	1		DCAF10	0.0202484	1		DBNDD2	0.00777029	1		HMGN4	0.056803	0.954637		KAT5	0.024302	1		SLC25A3	0.103745	1		DCAF11	0.06462	1		TRIM73	0.0382059	1		STYXL1	0.111005	7.81e-30		PDXDC1	0.10082	1.74e-13
EFCAB2	0.00740738	1		UBE2E3	0.0202479	1		CYHR1	0.00776755	1		SDHAF1	0.0567998	0.202908		CCZ1B	0.024267	1		CDC25B	0.103606	5.01e-08		GPS2	0.0645639	1		PYGB	0.0382008	1		RBM42	0.110948	1.55e-15		JMJD4	0.100793	2.9e-28
ZBTB41	0.00740553	1		ID3	0.0202426	1		CCDC71	0.00776123	1		COA4	0.0567984	0.159198		SLC35B3	0.0242651	1		MRPL23	0.103325	2.59e-05		RP11-124N14.3	0.0645498	1		RP11-51J9.5	0.0381984	1		TOR2A	0.110826	5.33e-32		RMND5B	0.100759	9.91e-19
SRP9	0.00740395	1		BLNK	0.0202347	1		KIF11	0.00775499	1		HRK	0.0567878	0.0298439		SPOP	0.0242439	1		CD47	0.103237	1		HDAC3	0.0645282	1		ABL1	0.0381939	1		MRPS10	0.110715	1.49e-19		CTBP1	0.100705	8.11e-07
UBLCP1	0.00740144	1		GADD45G	0.0202165	1		ST20-MTHFS	0.00773189	1		PA2G4	0.056779	1		ZDHHC20	0.0242424	1		PLEKHF2	0.103236	3.67e-05		SMG1	0.0645127	1		GPRIN3	0.0381931	1		TFG	0.110598	1.96e-11		LAMP2	0.100664	8.54e-22
PELI3	0.00737993	1		ARHGEF2	0.020205	1		AIMP2	0.00771931	1		RBBP7	0.0567619	1		PUM1	0.0242265	1		EIF2S3	0.103229	0.470672		RBL1	0.0644574	1		KLF10	0.0381659	1		HIGD1A	0.110531	4.87e-23		IGLV2-18	0.100662	5.38e-14
MPPED2	0.00736789	1		GLTP	0.0201888	1		LINC01138	0.00771776	1		FCHO1	0.0567555	0.0272013		SUN2	0.0242255	1		LSM6	0.103186	1.98e-05		ANO6	0.0644474	1		RALGPS1	0.0381469	1		RASA2	0.110369	1.62e-10		GBA	0.100645	1.82e-29
C11orf65	0.00736744	1		LRRC59	0.0201875	1		EPS8	0.00769758	1		KIF5B	0.0567208	1		SCN3A	0.0242142	1		GLYCTK	0.103132	4.63e-13		FAM63B	0.0643508	1		NUP214	0.0381441	1		XRN2	0.11026	1.58e-11		ESRRA	0.100588	2.88e-22
RP11-291B21.2	0.00735963	1		AP1G1	0.020187	1		TDP2	0.00769699	1		PARD6A	0.0566816	0.00453646		VPRBP	0.0241891	1		YBX1	0.103127	0.00620231		DXO	0.0643418	1		ZBTB18	0.03813	1		AGK	0.11022	5.94e-22		DPM1	0.100536	3.47e-11
ZC3H8	0.00730882	1		LAX1	0.0201317	1		GPR108	0.0076948	1		TRIOBP	0.056668	0.00121605		IGHV3-13	0.0241633	1		NDUFV1	0.103097	0.0468293		SIK2	0.0642947	1		RB1CC1	0.0381298	1		TAF12	0.110196	2.15e-19		PYGB	0.10046	8.14e-26
ADCK3	0.00730495	1		CORO1C	0.0201309	1		SFXN4	0.00768421	1		IRF5	0.0566393	0.115651		POM121	0.0241428	1		PRPF31	0.103003	0.000180596		C1orf186	0.0642792	1		DIS3L2	0.0380919	1		ZMPSTE24	0.110139	1.84e-29		LSR	0.100403	2.37e-15
CA3-AS1	0.0072963	1		DIRAS1	0.0200767	1		MIR3142HG	0.00767319	1		TMEM50A	0.0566204	1		FAM177B	0.0241347	1		SNRPE	0.102993	0.0117226		VTI1B	0.0642757	1		SULF2	0.0380588	1		HIST1H1D	0.109978	2.57e-07		OSTF1	0.100324	1.67e-08
ZCCHC4	0.00729186	1		PPP1R13B	0.0200749	1		NMI	0.00766826	1		USP4	0.0564894	0.177622		MALAT1	0.0241108	1		SLC16A3	0.102895	3.04e-07		ARHGEF3	0.0642493	1		LRRC16A	0.03805	1		RAF1	0.109677	1.75e-15		PSMD12	0.100317	3e-05
TNFSF8	0.00728618	1		SLC16A1	0.0200725	1		RP11-126L15.4	0.00766791	1		CDC37	0.0564703	1		STS	0.0240727	1		CTNNBL1	0.102889	1.63e-07		IFRD1	0.0642139	1		PDPK1	0.0380166	1		CECR5	0.109589	1.85e-21		NABP2	0.100306	3.38e-16
RP11-284M14.1	0.00725083	1		DUSP22	0.0200473	1		CSF2RA	0.0076588	1		MT-ND1	0.0564407	0.00510847		JAZF1	0.0240672	1		TROVE2	0.102859	0.00463459		ABHD6	0.0641959	0.000305695		ATF6	0.0379786	1		CHMP4A	0.109507	4.22e-11		SHKBP1	0.100257	2.35e-08
MOXD1	0.00724735	1		PAPD5	0.0200463	1		COX6B1	0.00764905	1		HNRNPDL	0.0563882	1		DENR	0.024053	1		EEF2	0.10275	3.1e-09		ANP32E	0.0641697	1		HABP4	0.0379593	1		UNC93B1	0.109425	3.9e-11		CLPTM1	0.100255	1.57e-09
RP11-53I6.3	0.00723913	1		ATG14	0.0200358	1		SCARNA2	0.00764704	1		SUGT1	0.0563292	1		FAM188A	0.0240212	1		AGMAT	0.102696	2.75e-31		ECE1	0.0641477	1		MAGEH1	0.0379208	1		USE1	0.109412	9.45e-20		NET1	0.100146	1.57e-20
C8orf37	0.00723641	1		SEC23B	0.0200256	1		ABCF1	0.00764214	1		CCNL2	0.0563148	0.414683		SMC4	0.0240016	1		POLR2J3	0.102638	0.000179405		TUBB4B	0.064031	1		WDR26	0.0379156	1		SHARPIN	0.109394	1.39e-16		TMEM19	0.100106	7.18e-15
ZNF548	0.00723512	1		RHOF	0.0199957	1		TTLL10	0.00762298	1		SNX17	0.056313	1		NIP7	0.0240008	1		HAX1	0.102474	0.000301037		LMNA	0.0639699	1		CDK14	0.0379042	1		CTSB	0.109347	3.32e-21		COX18	0.0999483	3.34e-29
ZNF614	0.00723414	1		LTA	0.0199843	1		APOPT1	0.00762209	1		DPY30	0.0562993	0.0265973		ZNF134	0.023938	1		RPS6KB2	0.102472	3.33e-05		AP1B1	0.0639655	1		PHC2	0.0379041	1		MT2A	0.109219	6.05e-11		FERMT3	0.0999431	5.74e-13
LAIR1	0.00722266	1		TUBGCP6	0.0199711	1		CPOX	0.00761875	1		TBC1D9B	0.0562896	0.0507397		DENND1A	0.0239287	1		RP3-395M20.12	0.102422	0.00251396		RAB37	0.0639587	1		NOD1	0.0379019	1		PDF	0.109185	3.11e-33		AKR1B1	0.0999167	4.04e-11
LPAR6	0.00722034	1		SETD6	0.0199274	1		PHTF2	0.00761256	1		ALDH16A1	0.0562256	0.479787		EID2	0.023922	1		ZDHHC12	0.102394	1.57e-05		STUB1	0.0639351	1		ZSCAN30	0.0378291	1		MRS2	0.109167	7.91e-35		MLF2	0.0997754	9.05e-07
MMP7	0.00721637	1		PILRB	0.0199274	1		CDYL2	0.00760757	1		ALYREF	0.0562128	1		SLC25A44	0.0238745	1		PIK3AP1	0.102298	1.16e-05		EIF3I	0.0638826	1		KDM5B	0.0378059	1		GIGYF2	0.109153	3.06e-20		NAPA-AS1	0.0996918	2.21e-31
ZNF627	0.00721404	1		OSBPL8	0.0199249	1		CTA-204B4.2	0.00760115	1		TOP1MT	0.0561989	4.4e-07		NUS1	0.0238527	1		EHMT1	0.102284	0.0256742		STK10	0.0637634	1		SLC26A11	0.0377823	1		NUS1	0.109	8.48e-20		MRPL16	0.0996832	2.36e-10
ZBTB26	0.00720861	1		TMEM127	0.0199129	1		TFRC	0.00759718	1		C20orf27	0.0561608	0.0157695		HIST2H2BF	0.02384	1		HLA-A	0.102274	4.04e-20		MLLT6	0.0636291	1		FNBP4	0.0376797	1		AP1S1	0.108963	1.46e-30		C19orf38	0.0996826	1.03e-25
RP11-381K20.2	0.00720315	1		TMEM55A	0.0198716	1		FANCF	0.0075943	1		HNRNPAB	0.0561301	1		RELA	0.023807	1		HEXDC	0.102169	3.68e-05		DCTN4	0.0636232	1		IGKV2-24	0.0376643	1		BCL2L12	0.108844	3.78e-29		MGLL	0.0996533	1.85e-17
ALG11	0.00719003	1		SLMAP	0.0198463	1		RP11-44N21.1	0.00759129	1		DCUN1D1	0.0561053	0.0145634		LBH	0.0237877	1		LTK	0.102149	4.98e-16		ATP6AP2	0.0635991	1		RAB27A	0.0376352	1		EP400NL	0.108826	9.83e-21		OXCT2	0.0996036	9.34e-38
ZHX3	0.00718722	1		B3GNT7	0.0198358	1		CRYZ	0.00758864	1		USP1	0.0561052	0.423785		LAP3	0.0237847	1		MAP1LC3A	0.102134	1.97e-06		VNN2	0.0635646	0.000848406		XPOT	0.0376252	1		CDR2	0.108814	2.2e-23		TMEM242	0.0995476	7.25e-15
PDIK1L	0.00718628	1		UBAP2L	0.0198334	1		DAPK2	0.00758812	1		EGLN2	0.0561021	0.146557		SMAD2	0.0237844	1		TP53I13	0.102047	0.000296426		MAPKAP1	0.0634929	1		MBD6	0.0376212	1		SYNRG	0.10864	1.08e-16		EXOC4	0.0994543	8.82e-08
KLC4	0.00717986	1		DYNLT1	0.0198327	1		VSIG1	0.00757698	1		SUN1	0.0559819	1		POLR1E	0.0237712	1		HIST3H2A	0.101978	5.52e-10		C7orf73	0.0634869	1		STX16	0.037594	1		LAMP2	0.108615	1.11e-30		NPIPB9	0.0993984	3.86e-35
SLFN11	0.00717594	1		DUSP3	0.0198023	1		SEPN1	0.00757652	1		SUSD6	0.0559775	0.0215116		DDX50	0.0237631	1		CCL5	0.101972	5.63e-08		MRPL27	0.0634276	1		P4HA1	0.0375696	1		PABPN1	0.108512	1		NUDT18	0.0993768	6.3e-18
MAGEE1	0.00716702	1		WRN	0.0198002	1		PPARGC1B	0.00756679	1		GTF2B	0.0559603	1		GCA	0.0237559	1		RTFDC1	0.101968	0.00160264		IGHV3-30	0.0634215	1		SRSF5	0.0375444	1		RBX1	0.108468	0.000499511		PCCB	0.0993481	3.21e-20
CXCL3	0.00716598	1		KCNAB2	0.0197924	1		KIF13A	0.0075625	1		UBA2	0.0559428	1		ZNF75A	0.0237158	1		SUPT6H	0.101867	0.000198465		CH17-262H11.1	0.0633546	1		SZT2	0.0375264	1		DERA	0.108435	1.22e-31		RPUSD1	0.0992489	4.31e-16
ZFP62	0.00715708	1		STAM	0.0197746	1		YIPF5	0.00755911	1		CLN5	0.0559139	0.0983799		SLC26A11	0.023715	1		PAPSS1	0.101863	4.07e-07		NECAP1	0.0632785	1		YTHDC2	0.0375236	1		CTNNAL1	0.108346	1.5e-34		SLC39A11	0.0991456	1.82e-32
TNPO1	0.0071491	1		ZNF770	0.0197692	1		MAST2	0.00754871	1		SF3B5	0.0558833	1		IPMK	0.0236316	1		LARS	0.10184	1.1e-08		RPA1	0.0632355	1		USP1	0.0375021	1		TFDP1	0.108246	1.51e-14		ATAD3C	0.0991249	3.74e-49
C19orf73	0.00714328	1		DEK	0.0197667	1		THG1L	0.00754106	1		OSGIN2	0.0558742	0.00525664		MPPED2	0.0235894	0.000337975		KIAA0141	0.101819	1.85e-07		MAPK8IP3	0.0632274	1		MAU2	0.0374829	1		SHCBP1	0.108224	1.52e-57		RFXANK	0.099086	5.59e-10
SNW1	0.00713526	1		HNRNPA3	0.0197577	1		AC002467.7	0.00753782	1		RPA1	0.0558463	0.000512422		ANKRD49	0.023585	1		LRRFIP2	0.101801	0.000108872		PPFIBP2	0.0632074	1		GTF3C1	0.0374615	1		KCNA3	0.108198	7.27e-34		CLNS1A	0.0990094	3.28e-09
TIPIN	0.00713074	1		MAPK3	0.0197443	1		CACNB1	0.00753014	1		SERPINF1	0.0558231	7.27e-08		TYROBP	0.023571	1		GNPTG	0.10177	0.00035338		ACKR3	0.063146	9.12e-05		PRKACA	0.0374561	1		TADA3	0.108149	1.92e-13		RAB37	0.0988021	7.59e-11
ZNF287	0.00712904	1		PHTF2	0.0197332	1		MYL12A	0.00752839	1		TP53I13	0.0558021	1		GNG4	0.0235625	1		COMT	0.101743	1.64e-05		MAN2A1	0.063124	1		HIST1H2BN	0.0374489	1		PTGES2	0.107908	1.01e-20		DHTKD1	0.0987848	6.1e-16
ZNF776	0.00712562	1		RPS4X	0.0197268	0.0675627		UNC119B	0.00751834	1		SSU72	0.0557612	1		EEFSEC	0.0235614	1		COMMD4	0.10174	6.46e-07		SAFB2	0.0631045	1		NAA16	0.0374455	1		THYN1	0.107898	4.3e-22		RAB5B	0.0987799	3.26e-15
EXOSC3	0.00712507	1		CDK5RAP1	0.0197197	1		SNX24	0.00751672	1		SLC43A2	0.0557344	0.0076371		CST7	0.0235581	1		CFAP97	0.101693	2.71e-05		C17orf62	0.0630842	1		RP11-37B2.1	0.0374443	1		CSK	0.107815	1.27e-06		FLI1	0.0987744	1.3e-10
RP11-218M22.1	0.00712256	1		CCNL2	0.0197148	1		MAN1B1-AS1	0.00751308	1		GPATCH4	0.0557187	0.298467		IGHV4-59	0.0235419	1		PACS1	0.101655	1.66e-05		FBLN2	0.0630008	1.04e-06		CLCN3	0.0374425	1		CMAS	0.107731	8.68e-28		EMC9	0.0987742	4.3e-24
ZNF226	0.00711163	1		SBNO1	0.0197082	1		MED18	0.00751028	1		NOP56	0.0557113	1		FAM174A	0.0235404	1		UROD	0.10161	2.32e-07		NDEL1	0.0629804	1		RBM10	0.0374265	1		HADHB	0.107648	4.14e-14		GLYCTK	0.0986524	1.14e-12
ZNF181	0.00711086	1		VPS13D	0.0196911	1		EFNA4	0.00750645	1		SLC25A13	0.0556976	0.0149637		PPIG	0.0235403	1		PRKD2	0.101549	8.33e-05		MFSD12	0.0628936	1		RBM26	0.0374159	1		KIF13B	0.107441	4.37e-16		RBX1	0.0985745	0.0722392
MAPK8IP1	0.00710657	1		MINK1	0.0196905	1		LINC00094	0.00748833	1		KCNAB2	0.0555971	0.030893		LRRC40	0.0235393	1		RAD23B	0.101546	0.00269171		ZNF672	0.0628668	1		DPEP2	0.0373952	1		CSNK1E	0.107395	9.54e-13		UBE2M	0.0984953	1.54e-05
NAA25	0.00710655	1		C12orf43	0.0196506	1		COPS2	0.00747472	1		GTF3C4	0.0555631	0.0736182		SON	0.023527	1		SZRD1	0.101522	0.010098		CTA-384D8.34	0.0627292	5.43e-07		FOXN2	0.037365	1		RNASEH2B	0.107355	7.81e-14		ARMCX3	0.0984841	8.71e-08
PPIL1	0.0071057	1		SLC16A1-AS1	0.0196467	1		CFAP45	0.00747464	1		RABGGTA	0.0555107	0.0948806		MAP4K5	0.0235237	1		PAXBP1	0.101495	0.000224401		PABPN1	0.0627095	1		ZNF680	0.037365	1		MFNG	0.107334	3.69e-19		MSRB2	0.0982555	7.07e-34
MIPEP	0.00710424	1		ZNF669	0.0196351	1		SNRPF	0.00747234	1		EXOSC5	0.0554373	0.00659484		CXCR5	0.0235079	1		CEP57	0.101402	0.000522482		DGKZ	0.0626887	1		CTA-29F11.1	0.0373224	1		SFXN4	0.107333	5.02e-29		APOPT1	0.0982363	4.38e-21
CSGALNACT2	0.00709028	1		RARS	0.0196209	1		TGFBRAP1	0.0074703	1		LSM14A	0.055435	1		SNHG21	0.0234797	1		MSRA	0.101399	1.19e-06		ID2	0.0626743	1		VPS13B	0.0373117	1		FAM195A	0.107297	2.02e-18		DFNB59	0.0981796	5.22e-35
PCNX	0.00708332	1		URGCP	0.0196134	1		POLR1C	0.00746169	1		SAP18	0.0553732	1		EIF2B5	0.0234678	1		CYTIP	0.101395	1		RP4-728D4.2	0.0626704	6.63e-05		RHBDD2	0.0372849	1		UBAC1	0.107214	1.41e-19		RAB1A	0.0981603	1.87e-06
PANK3	0.00707876	1		RP3-395M20.8	0.0196091	1		LRP10	0.00745034	1		NDUFV2	0.0553608	1		BAZ1A	0.0234667	1		ZRSR2	0.101368	6.75e-05		ARPC5	0.0626565	1		LRCH1	0.0372564	1		MCL1	0.107141	1		COA5	0.0981596	1.65e-09
ZNF761	0.007068	1		GNLY	0.0196028	1		ADGRA2	0.00744794	1		KIAA0141	0.0553285	0.255568		MED23	0.0234313	1		TANGO2	0.101366	1.9e-13		BTN3A2	0.0626142	1		PPP2R5B	0.0372529	1		WHSC1L1	0.106972	7.5e-05		FAM96A	0.0979231	4.37e-06
RP11-758P17.3	0.00706659	1		RNMTL1	0.0195943	1		URI1	0.00744295	1		DALRD3	0.0552706	0.0757891		RRM1	0.0234268	1		ABCF1	0.101062	0.078562		RAB5C	0.0625451	1		CCDC138	0.0372442	1		LLNLR-245B6.1	0.10697	3.45e-23		USB1	0.0978756	1.18e-20
TRPC1	0.00702765	1		RPL10	0.0195797	9.37e-05		ZBTB3	0.00741136	1		PARP10	0.0552705	0.000313261		IKZF5	0.0234243	1		GPBP1L1	0.101026	8.52e-05		DNASE2	0.0624194	1		ISCA1	0.0372385	1		CRTAP	0.106892	2.05e-15		ATXN7L1	0.0978637	9.4e-22
RBMS2	0.00701996	1		ADPGK	0.0195667	1		PRKCZ	0.00740055	1		JKAMP	0.0551897	0.0216638		RIPK1	0.0233706	1		USP4	0.101025	2.04e-05		HEXA	0.0623882	1		CD163	0.0372364	1		DOCK8	0.106881	1.42e-10		LCMT1	0.0978231	2.75e-14
COA5	0.00701317	1		SLC39A10	0.0195507	1		RRS1	0.00739454	1		ILF2	0.0551466	1		CHST11	0.0233634	1		TPP2	0.100965	6.99e-05		NEMF	0.0623786	1		ITGAL	0.0372233	1		TM7SF3	0.106878	7.09e-35		TMEM219	0.097628	4.92e-06
MIER2	0.00701212	1		TPRN	0.0195443	1		SIRT5	0.00738746	1		RPS16	0.0551278	5.35e-17		PDCD4	0.0233259	1		RPP38	0.100905	0.000154971		ERGIC3	0.0623774	1		SBNO2	0.0371846	1		NELFB	0.106842	2.88e-24		RIOK3	0.0976222	7.59e-07
DNAJB2	0.00700881	1		CNIH2	0.0195283	1		MTRF1	0.00738371	1		BCL7B	0.0551168	1		PLAUR	0.0233064	1		EZH2	0.100851	0.000252318		RSRC2	0.0623444	1		GINM1	0.0371674	1		SLC25A46	0.106799	5.75e-21		SH3BP1	0.0975333	3.03e-10
APOBEC3A	0.0069912	1		SMAD3	0.0195158	1		PAFAH1B2	0.00737697	1		URI1	0.0551097	1		SP2	0.0232954	1		HELLS	0.100807	8.72e-09		CBFB	0.0622764	1		KIF20B	0.0371446	1		AIG1	0.106713	3.59e-21		FUBP1	0.0975134	3.52e-05
TRABD2A	0.00698521	1		ACSF3	0.0195142	1		KTN1-AS1	0.00737256	1		PPP1CB	0.0551092	1		RBM27	0.0232941	1		TUBGCP2	0.10076	3.17e-06		PTPN7	0.0621707	1		D2HGDH	0.0371099	1		SLC35B2	0.106676	4.95e-19		PABPN1	0.0974951	1
IGKV1-37	0.00698066	1		RNF38	0.0194858	1		MRPL55	0.00736354	1		BOP1	0.0550969	0.087637		IGHV1-45	0.0232824	1		EGR1	0.100656	0.0114051		AHI1	0.062148	1		LCK	0.0371085	1		PLIN3	0.106675	1.97e-23		TMEM33	0.0974574	2.84e-13
DCAF8	0.00698032	1		HIST1H2AH	0.0194693	1		RP11-484K9.4	0.00735666	1		C1orf35	0.0550786	0.285861		GABPB1-AS1	0.0232735	1		CXorf21	0.100641	2.76e-06		SNRNP48	0.062122	1		SSU72	0.0370944	1		SLC38A2	0.106557	0.00279721		INPP1	0.0974369	3.3e-28
[truncated: 18,516 more rows]
