# Supplementary material for: The extrafollicular B cell response is a hallmark of childhood idiopathic nephrotic syndrome
Source: Nat Commun. 2023 Nov 24;14:7682. doi: 10.1038/s41467-023-43504-8 (PMC10667257; doi:10.1038/s41467-023-43504-8)
Supplement: Supplementary file 10 — Supplementary Data 7 [file 41467_2023_43504_MOESM10_ESM.xlsx]

## Sheet: RTX_RelvsRem_FindMarkers
Post-RTX memory B cell (R4, R9, R10) RelvsRem				Post-RTX naive B cell (R0, R1, R2, R3, R5, R6, R7, R8) RelvsRem
Gene	logFC	Padj		Gene	logFC	Padj
IFITM1	0.193369	6.27e-29		EAF2	0.319755	0
RHOB	0.173653	5.03e-15		IFITM1	0.271975	0
IGHG3	0.15671	2.14e-14		HVCN1	0.235604	0
RBM38	0.154354	2.06e-11		PLPP5	0.233449	0
HSPB1	0.153886	0.000496581		FCMR	0.233326	0
XAF1	0.152799	1.3e-19		OAZ1	0.228125	0
POU2F2	0.147346	8.82e-21		XAF1	0.226267	0
PPP1R14A	0.14236	4.23e-13		JUN	0.221209	0
SBDS	0.138242	3.46e-21		MEF2C	0.220686	0
IGHG1	0.13471	3.18e-14		LBH	0.202456	1.38e-258
MX1	0.134101	8.48e-14		IL4R	0.200239	1.14e-249
RGS2	0.126309	1.93e-08		RALGPS2	0.196827	0
EAF2	0.121395	9.99e-08		BANK1	0.195289	0
FCGR2B	0.120706	1.35e-10		POLD4	0.192088	0
C7orf50	0.119081	2.77e-09		SELL	0.192071	1.48e-236
TUBA1B	0.118383	3.14e-11		UCP2	0.191562	0
COTL1	0.116649	4.93e-20		FAM65B	0.184559	1.01e-249
CD19	0.116097	2.97e-10		LSP1	0.183644	0
MIDN	0.114478	9.5e-10		NCF1	0.181965	0
OAZ1	0.113691	5.69e-12		ADAM28	0.180897	7.65e-209
PRR13	0.109643	2.23e-14		FCRL1	0.178163	9.11e-241
CIITA	0.108945	3.53e-09		TRAF3IP3	0.174729	2.01e-205
IRF7	0.108581	5.73e-08		CIITA	0.173724	9.12e-204
RASSF1	0.107081	1.22e-09		ARHGAP24	0.173627	3.59e-200
UCP2	0.106482	1.83e-13		PRR13	0.172889	1.01e-263
LY6E	0.106275	9.19e-15		RAC2	0.17161	2.72e-245
RPL36A	0.102758	2.68e-52		PTPN6	0.170509	2.46e-211
CDKN1A	0.102696	1.49e-06		CCR7	0.167596	5.89e-163
BANK1	0.102251	4.61e-11		IFITM2	0.165983	1.02e-223
RNPEPL1	0.100575	2.28e-10		COTL1	0.164402	2.65e-186
PTPN6	0.0999724	3.03e-08		KLF2	0.164303	1.72e-199
TNFRSF13B	0.098234	4.45e-06		SHISA5	0.163364	1.94e-196
ZNF296	0.0979816	9.2e-08		BLNK	0.162858	7.41e-191
LBH	0.0947206	0.000591201		ANAPC16	0.15976	7.26e-235
CRIP1	0.0946476	7.02e-09		RBM38	0.157556	3.41e-126
ITGB1	0.0944174	0.00198865		POU2F2	0.156593	1.13e-169
CIB1	0.0942567	2.08e-08		HLA-DOA	0.156521	6.11e-170
FGR	0.0939093	0.0399694		FCER2	0.156119	1.04e-208
RGS16	0.0938508	0.0192652		GPSM3	0.151781	2.31e-229
IFRD1	0.0925519	5.56e-06		IRF7	0.148781	3.02e-149
DUSP4	0.092107	0.0161176		TMEM154	0.148654	2.23e-158
IFT57	0.0910117	2.47e-06		FLI1	0.147666	3.58e-155
CD22	0.0898168	9.26e-05		CD22	0.147582	2.06e-183
WBP2	0.0896039	1.45e-05		EVL	0.145414	1.02e-185
ADGRE5	0.0888983	5.38e-05		RHOB	0.14515	1.5e-116
TNFSF9	0.0888522	0.00164491		HLA-DOB	0.144128	7.62e-143
NR1H2	0.0885957	3.74e-06		PSMB9	0.143107	1.01e-155
MT-ND6	0.088431	1.97e-06		ADK	0.142568	2.63e-144
PRKCB	0.0865563	2.5e-05		C11orf31	0.141379	6.53e-196
ISG15	0.085508	0.00339569		PLAC8	0.141157	2.11e-144
ZFP36	0.0852397	3.12e-16		SNX2	0.140413	2.11e-214
AHNAK	0.0843565	6.87e-05		BIN2	0.139372	9.13e-135
ZBTB20	0.0835043	9.51e-05		ZFP36L2	0.138876	6.11e-146
HLA-DOA	0.0827218	0.000189231		LINC00926	0.138101	5.57e-221
TSC22D3	0.0826655	8.05e-29		HLA-E	0.137877	0
JUND	0.0810046	1.66e-06		TSTD1	0.137775	2.74e-157
PELI1	0.0809343	0.000152153		MX1	0.136999	2.48e-124
SLC44A2	0.0808357	9.92e-05		CD72	0.136697	1.21e-113
TNF	0.0808292	0.00036929		C1orf162	0.136442	4.57e-129
ENSA	0.0808148	5.98e-05		FAM46C	0.136252	8.35e-155
ABHD14B	0.079831	0.000486136		FCRL3	0.135856	5.57e-140
SCIMP	0.079765	0.0131072		TSC22D3	0.134903	0
GNG7	0.0795207	0.00125284		TCL1A	0.133114	5.71e-94
CAPN2	0.0792326	0.000390344		ATPIF1	0.132948	3.96e-133
IFI44L	0.0787535	3.18e-07		CCDC109B	0.132083	1.21e-128
TCIRG1	0.0786765	0.000674764		GNG7	0.131462	2e-140
NAMPT	0.0785695	0.00509085		IFI44L	0.130811	7.51e-178
EMP3	0.0779655	6.72e-08		NDUFA3	0.130748	1.48e-136
BACE2	0.077835	0.000236849		ZCCHC7	0.12997	1.25e-132
FAM107B	0.0776324	0.0324376		HMHA1	0.129903	1.54e-123
NDUFA11	0.0775256	1.17e-05		CTB-133G6.1	0.129023	1.27e-113
ACAP1	0.0766857	0.000469357		SP110	0.128657	1.61e-113
IDI1	0.076532	0.00738002		TRBC2	0.128342	5.44e-142
KLK1	0.0763249	6.82e-06		FAM26F	0.127187	1.29e-121
BBC3	0.0762746	0.0059523		OSTF1	0.126881	2.62e-120
S100A10	0.0760714	0.00187342		PPM1K	0.125076	3.5e-105
SAT2	0.0756296	0.000181598		ARID5B	0.123079	2.9e-94
CNPY3	0.0754085	2.06e-05		TPD52	0.121167	1.28e-126
EMD	0.0750205	0.000415838		ACAP1	0.120802	2.84e-105
LSP1	0.0747669	2.04e-07		TUBA1B	0.12016	5.89e-103
RALGPS2	0.0736408	8.39e-05		GRK6	0.119934	8.99e-101
EGR1	0.0731063	1		CD52	0.119849	3.37e-208
CSGALNACT1	0.0728227	0.0684534		LSM10	0.119618	1.63e-97
ARHGEF1	0.0726758	0.000150149		KIAA0125	0.119614	1.68e-72
SHISA5	0.0723622	0.000884691		IFI16	0.119197	2.48e-97
LMNA	0.0723334	1		ARHGDIB	0.118233	1.22e-162
PIP5K1B	0.0718964	0.017584		LTA4H	0.117879	1.07e-100
ALDOA	0.0713501	6.71e-07		RNASET2	0.117324	1.72e-123
BCAS2	0.0712069	0.00390946		AC006129.2	0.117052	7.32e-94
CCDC109B	0.0711652	0.00126419		PIK3IP1	0.116691	1.01e-80
ANKRD37	0.0711231	0.251853		TXNIP	0.116001	1.1e-105
G3BP2	0.0706865	0.0031376		FGR	0.115904	6.36e-116
KPNA2	0.0705206	0.502922		PKIG	0.115713	5.56e-92
TUBB	0.0700415	0.0179066		PARVG	0.115201	1.84e-90
SRSF5	0.0700175	8.54e-10		ZFP36	0.114583	1.47e-232
RGS19	0.0698581	0.00946249		BCAS4	0.114523	1.21e-95
RIN3	0.0697596	0.208303		IL2RG	0.114375	3.19e-113
CRIP2	0.0694172	0.0843762		GAPT	0.114172	1.95e-86
RNF141	0.0690628	0.0654933		LAIR1	0.113494	1.08e-90
SEC11C	0.0683155	0.0109038		SH3BGRL	0.113068	2.16e-119
JUNB	0.0680224	6.98e-12		PRKCB	0.112704	1.22e-87
NDUFA3	0.0679883	0.00309093		CNN2	0.112632	1.32e-122
ARHGAP24	0.0673032	0.123294		S1PR1	0.112618	8.46e-77
IL27RA	0.0671086	0.307025		CTSH	0.112589	2.37e-101
GRK6	0.0668828	0.29466		LAT2	0.111997	6.54e-91
SAT1	0.0665648	0.00486565		DDX18	0.111807	2.43e-84
STAT1	0.0658903	0.00796672		SH3BGRL3	0.111712	8.23e-181
DNTTIP2	0.0658784	0.029162		CDK2AP2	0.111507	3.94e-84
LILRB1	0.0658591	0.0189794		DBNL	0.11095	6.96e-93
RNF213	0.0657967	0.300966		2023-09-09	0.110418	1.05e-106
BLOC1S1	0.0655958	0.0279965		FAM107B	0.110287	1.76e-72
SAMSN1	0.0651232	1		PSMB8-AS1	0.110157	7.42e-83
SNRPA	0.065057	0.0981953		SNX10	0.110134	4.26e-86
SNX2	0.0645783	0.00293934		CD99	0.110058	5.25e-89
SYK	0.0644927	0.0819368		LHPP	0.109993	8.86e-74
PFKL	0.0642893	0.403497		ARPC1B	0.109843	1.85e-99
RILPL2	0.064147	1		GDI2	0.109431	9.97e-92
ST6GAL1	0.0640638	0.638081		KIAA0040	0.109235	2.71e-71
TNRC6B	0.0636661	0.133429		RNASEH2B	0.109109	1.43e-81
PARVG	0.0636444	0.307876		ANXA6	0.107865	8.86e-81
RAD23A	0.0632814	0.0442649		GMFG	0.107724	2.5e-97
PPP1R15A	0.063183	8.75e-06		FLOT2	0.107623	1.34e-83
TXNIP	0.0629323	0.116445		ARHGEF1	0.107535	1.71e-97
KLF2	0.0628507	1		PLEKHA2	0.10694	1.92e-75
PSMB9	0.0628282	0.714932		CLEC2D	0.106438	1.79e-77
IFITM2	0.0628264	0.0166622		DOCK8	0.106426	4.63e-75
TPM4	0.0627668	1		FAM159A	0.10571	8.12e-91
SH3BGRL	0.0627601	0.00158685		C17orf62	0.10547	1.8e-75
SPSB3	0.0627593	0.159378		TNFAIP8	0.105191	9.93e-78
FAM49A	0.0626853	1		CDC42SE1	0.104169	3.14e-80
2023-09-06	0.0625429	0.0270784		ENSA	0.103765	8.1e-89
DNAAF2	0.0622805	1		PCBP1	0.103053	1.46e-106
TBCC	0.0620052	0.171978		ST3GAL1	0.103044	3.79e-74
FAM162A	0.0619538	0.121437		TBC1D10C	0.102923	2.19e-83
SS18L2	0.0618531	0.0477236		ARHGAP17	0.102561	2.1e-79
ZFP36L2	0.0618464	0.0807125		STX7	0.102247	1.21e-70
HLA-E	0.0617182	7.13e-17		HLA-F	0.102057	4.17e-73
SRM	0.0616358	0.0549302		2023-03-03	0.102003	9.57e-73
SH3KBP1	0.0615394	0.560621		CD19	0.101933	3.12e-89
TBC1D22A	0.0615184	0.468518		MACROD2	0.101929	6.95e-66
TUBB2A	0.0614574	1		ARHGAP9	0.101865	5.21e-71
CD72	0.06125	1		HCLS1	0.101388	4.62e-96
DBNL	0.0609657	0.251377		TNFRSF13C	0.100352	1.23e-77
EPHB6	0.060932	0.0100224		LY6E	0.0995515	1.82e-83
TP53I11	0.0608914	0.0639983		UVRAG	0.0995211	1.65e-80
PLAC8	0.0608061	0.191076		CDCA7L	0.0995158	1.4e-72
FUT8	0.0606419	0.179883		PLEKHF2	0.0981175	1.37e-72
HCK	0.060554	1		SRSF5	0.0978824	2.97e-164
BUD31	0.0603631	0.140633		ITGAE	0.0974436	2.37e-67
FCRLA	0.0600033	0.447879		RASGRP2	0.0971391	2.23e-81
ATP2A3	0.0599061	0.179975		IL16	0.0971228	2.18e-60
JUN	0.0599045	0.0356746		TMSB10	0.0968712	0
SPATA2L	0.0598796	0.225235		RNPEPL1	0.0956729	2.27e-121
BAG6	0.0596678	0.297164		NDUFS5	0.0952466	3.06e-62
TNFRSF1B	0.0595744	1		SSU72	0.0951114	3.92e-68
PTGES3	0.0595544	0.347236		ST6GAL1	0.0949911	1.82e-60
DNAJB6	0.0595129	0.191674		RGS19	0.0947327	3.24e-60
TBC1D10C	0.0594019	0.182559		TUBA1A	0.0946821	3.53e-117
ITGB2	0.0594011	1		JUND	0.0939664	3.62e-90
PMAIP1	0.059249	1		KRTCAP2	0.0938539	9.61e-77
MTA1	0.059126	4.14e-05		CSK	0.0938361	5.91e-66
LRP10	0.0589711	0.302372		AKNA	0.0937455	1.68e-61
UCKL1	0.0589141	0.579583		CCND3	0.0932961	1.68e-59
SLAMF6	0.0586229	0.00422795		C7orf50	0.0931398	2.28e-54
IGHA1	0.0586061	1		RASSF1	0.0931058	5.16e-60
PEA15	0.0584206	1		POU2AF1	0.0930877	2.11e-59
MPP6	0.0582871	1		LY9	0.0929607	9.21e-58
CLK1	0.0581682	0.380109		STK17A	0.0929414	1.5e-78
CKAP4	0.0581212	1		BIN1	0.092765	8.93e-61
ANXA4	0.0580017	0.749905		RNF167	0.0926544	3.58e-60
HOPX	0.0579137	1		INO80E	0.0923308	1.85e-63
AUP1	0.0577187	0.170167		DGUOK	0.0920937	1.04e-60
MAP4K2	0.0576181	0.39785		BTK	0.091752	3.48e-59
SERTAD3	0.0575903	0.618732		WHSC1L1	0.0916915	7.65e-77
AKNA	0.0569972	1		DDX17	0.0916281	3.04e-59
ITGAE	0.0569855	1		STAT6	0.0915805	3.56e-57
SNHG12	0.0569686	1		LMNA	0.0915586	7.41e-38
PHTF2	0.0568898	0.485511		CD40	0.0912353	1.14e-63
MX2	0.0566918	0.17205		FCGR2B	0.0911766	7.15e-64
ANAPC16	0.0566291	0.131453		TBC1D22A	0.09022	7.3e-59
SMDT1	0.0564595	0.00891198		TINF2	0.0901907	2.78e-55
MEF2A	0.0564331	1		APBB1IP	0.0901549	5.01e-59
BCAS4	0.0564313	0.474886		SIPA1L3	0.0896893	4.53e-54
RNF138	0.0558148	0.856267		DPEP2	0.0896245	8.61e-57
HLA-F	0.0557121	0.830935		2023-09-06	0.0892425	1.63e-68
CD48	0.0555008	0.196491		TSPO	0.0885138	1.96e-56
SRSF7	0.0552136	0.0312541		PNKD	0.0884194	1.37e-57
CDC42SE1	0.0550732	1		RPA3	0.0882482	4.48e-52
NLRC5	0.0548137	1		MPHOSPH8	0.0881872	9.95e-53
ZBTB32	0.0548036	0.0988322		NT5C	0.0877937	9.08e-55
PIK3CD	0.0547011	1		ICAM2	0.0876633	3.71e-55
LHPP	0.0542061	1		RFX5	0.0875508	8.43e-56
FCRL5	0.0540999	1		IL6	0.0874177	6.83e-51
PATZ1	0.0539969	1.62e-05		GLIPR1	0.0873407	5.33e-53
KIAA0125	0.0539621	1		MRPS18B	0.0871453	4.74e-60
NCF4	0.0537382	1		IL27RA	0.0870963	3.25e-50
NELFE	0.0537236	1		KLF6	0.0868922	1.22e-149
PLD4	0.0536659	1		WBP2	0.086805	2.07e-53
DOCK8	0.0534833	1		BCAS2	0.086469	7.14e-62
TPD52	0.0534567	1		AC079767.4	0.0858867	1.31e-44
LTBP3	0.0533226	0.0516921		ANKRD44	0.0858747	7.05e-54
GPSM3	0.0532493	1		SNRPN	0.0858697	8.32e-57
NDEL1	0.0532001	1		TSC22D4	0.085586	1.07e-54
NR4A1	0.0531427	1		AC245100.1	0.085565	6.26e-49
XBP1	0.0530783	1		WAS	0.0854707	5.92e-56
TOX	0.0530733	0.000203748		CYB561A3	0.0854374	2.66e-59
TIGAR	0.0528345	0.175441		SNHG12	0.0853986	4.8e-48
NGDN	0.0527197	1		BCL11A	0.0853793	1.48e-49
EIF2S3	0.0525537	0.276139		EIF4A2	0.0853378	1.7e-77
IDS	0.0525005	0.358208		AHNAK	0.0851785	8.02e-46
CYTH4	0.0525002	1		C11orf24	0.0851152	3.83e-56
ZNF638	0.0523768	1		BLOC1S1	0.0849802	3.35e-52
FCRL1	0.0522587	1		PTGES3	0.0847176	1.84e-55
MT-ND5	0.0520689	3.79e-06		MAT2B	0.0847077	1.66e-47
CYCS	0.0520686	1		MSN	0.0846307	7.96e-57
SIPA1L3	0.0517497	1		SNX22	0.0844603	5.62e-43
LITAF	0.0514937	1		ARHGAP30	0.084319	4.79e-48
ARHGAP30	0.0513338	1		SMC6	0.0839725	5.54e-43
EDF1	0.0513159	0.00238684		FAM129C	0.0837183	5.25e-88
BBX	0.0511993	1		KLF3	0.0835423	7.72e-39
EMC10	0.0511804	1		DAD1	0.0833962	1.8e-52
EIF2AK2	0.0510488	1		ARRDC2	0.0833827	1.98e-28
FLI1	0.0509516	1		PTK2B	0.0831196	5.84e-46
ARRB2	0.0508332	1		RIN3	0.0828992	6.55e-55
HSH2D	0.0507942	1		IRF2	0.0827633	1.19e-47
PPM1K	0.0507925	1		HHEX	0.0821122	7.13e-43
RAB11FIP1	0.0507864	1		DCXR	0.0819149	2.73e-44
OSER1	0.0507635	0.932313		PPCS	0.0814294	4.08e-45
RNASET2	0.0506004	0.531921		FCRL2	0.0813796	6.78e-54
SEMA4B	0.0505506	1		RAB24	0.0812708	3.78e-46
FLNA	0.0505138	1		ISG20	0.0811077	3.81e-76
TAZ	0.0504684	1		ELOVL5	0.0810768	3.04e-59
RAC2	0.0503874	1		C15orf57	0.0810503	5.5e-44
HMGB2	0.0502541	1		GSTK1	0.0808257	9.06e-44
SP110	0.0500007	1		HSPB1	0.080661	5.06e-41
PLSCR1	0.0499244	0.136602		AIDA	0.0805246	1.66e-48
SELM	0.0495256	0.315257		NDUFA11	0.0804829	2.92e-48
ATP6V0E1	0.0495189	1		STAT1	0.0802523	2.49e-55
H2AFZ	0.0490855	1		RAP1A	0.0801734	1.54e-45
PPP1R18	0.0490851	1		RNF141	0.0801614	3.09e-43
PIM1	0.0490716	1		VPS13C	0.0799222	5.54e-42
HLA-DPB1	0.049039	6.04e-26		RNF13	0.0799035	9.49e-43
RP11-231C14.7	0.0488993	1		S100A10	0.0794733	4.85e-46
FCRL2	0.0488627	1		RNF213	0.0793848	6.17e-38
TCEA1	0.0488541	0.730356		SLC44A2	0.0793098	3.09e-47
TINF2	0.0488028	1		MRPS18C	0.0792067	1.28e-50
SH3BP1	0.0487812	1		2023-03-01	0.0791816	9.83e-41
NDUFS5	0.048757	1		SBDS	0.079103	3.72e-58
PREX1	0.0486718	1		PIK3CD	0.0789817	3.66e-45
TRIM38	0.0484497	1		AC241585.2	0.0789471	1.12e-41
VAMP2	0.0483328	0.337677		ORAI2	0.0788371	1.28e-48
CD68	0.0482857	1		RAD23A	0.0787209	2.37e-48
CPNE5	0.04824	1		CD180	0.0782747	6.3e-71
MAPK1IP1L	0.0482087	0.349555		ITGA4	0.0780018	2.85e-42
HAX1	0.0481635	1		FAM96A	0.077976	8.5e-44
NDUFAF3	0.0480992	1		NDUFAF3	0.0772807	2.83e-42
PTK2	0.0480867	0.629791		FCHSD2	0.0771124	3.03e-40
WASF2	0.0479599	1		MBNL1	0.0770364	6.3e-71
NT5C3B	0.0477172	0.137647		SUN2	0.0770362	2.46e-39
FAM46C	0.0476817	1		ATP6V0E1	0.0769511	4.46e-43
CSNK2B	0.0476614	1		2023-09-15	0.0768988	1.23e-55
GRASP	0.0474676	1		CD48	0.0768874	8.69e-54
BRD4	0.0474573	1		NT5C3A	0.0765329	4.25e-41
POLR2E	0.0473054	1		HNRNPF	0.0765043	1e-43
NXT1	0.0472462	1		GM2A	0.0764471	9.18e-36
ILF3-AS1	0.0472216	1		MIDN	0.0760804	6.85e-35
BST2	0.0471873	1		CA5B	0.0759254	7.65e-36
ZNF394	0.0471852	1		ECH1	0.0755737	7.62e-40
BLNK	0.047153	1		TAF7	0.0755194	5.35e-43
CD27	0.0471225	1		TMEM230	0.0754866	1.6e-40
HDAC5	0.0469884	1		CNPY3	0.0754025	5.82e-46
PLEKHF2	0.0468248	1		ZNF638	0.0753727	1.83e-38
EFHD2	0.046632	1		PLSCR1	0.0753101	7.37e-73
KRTCAP2	0.0465853	1		PPP1R18	0.0753054	7.25e-44
OSTF1	0.0465011	1		COBLL1	0.0751221	3.31e-42
RALGDS	0.04639	1		CD53	0.074939	3.78e-43
TRIM22	0.0462586	1		RBCK1	0.0748775	7.91e-38
SSBP4	0.0462398	1		EIF2AK2	0.0747501	1.95e-37
BSDC1	0.0461365	1		TNRC6B	0.0746132	4.43e-40
EIF4A3	0.0461346	1		ORMDL1	0.0745717	9.77e-37
EIF4E	0.0460519	1		ALDOA	0.0745227	2.52e-57
ADK	0.0460211	1		RSBN1L	0.0743898	5.6e-38
SSNA1	0.0459775	1		ILF3-AS1	0.0742163	5.77e-45
CD84	0.0457956	0.018764		CHCHD10	0.0738761	1.36e-42
ATG16L2	0.045728	1		CHURC1	0.0738582	7.04e-41
CD70	0.0454073	1		DYNLL1	0.0737043	7.74e-33
DAXX	0.0453208	1		SPCS1	0.0736252	3.98e-48
UVRAG	0.0452986	1		MYL12A	0.07361	6.71e-54
HLA-DPA1	0.0452283	2.28e-19		EGLN2	0.0734931	2.52e-41
ABTB1	0.0451423	1		TCTN1	0.0734773	3.42e-41
GTF2F1	0.0451103	1		MRPL57	0.0734773	8.91e-37
GABARAP	0.0450612	1		PSMB10	0.0733876	4.49e-39
PRPSAP2	0.0448995	1		CAT	0.0727109	1.05e-33
CTBP1	0.0447656	1		FCRL5	0.072708	1.84e-26
FAM118A	0.0446013	1		RP11-693J15.5	0.0726896	1.68e-31
SIDT2	0.044572	1		TRIM22	0.072665	3.2e-35
MRPS18B	0.0445403	1		PLEKHJ1	0.072626	3.59e-36
RNF167	0.0445368	1		KRCC1	0.0724611	3.17e-46
EIF1AD	0.0445297	1		TRMT112	0.0723273	1.32e-47
DAPP1	0.0444628	1		EPSTI1	0.0722192	9.5e-45
PLIN2	0.0443889	1		HAX1	0.0721432	5.61e-35
MRPS30	0.0443597	1		BET1L	0.0715898	5.05e-44
HMGN4	0.0443532	1		TRIM38	0.0714678	3.03e-33
ZNF737	0.0442714	1		SNRPA	0.071394	1.72e-36
PHF5A	0.0441482	1		AC241377.2	0.071347	1.84e-44
PHYKPL	0.0441044	1		C19orf66	0.0713185	2.77e-45
RAB8A	0.0440607	1		P2RY8	0.0712582	1.45e-37
UQCRC1	0.0440189	1		ATRX	0.0711235	1.47e-32
DCXR	0.0439611	1		VPS28	0.0710368	3.45e-38
ZFAND6	0.0439317	1		TMEM179B	0.0710042	2.44e-34
BET1L	0.0439018	1		TSPAN13	0.0705859	1.3e-36
NFATC2	0.0438399	1		MTIF3	0.0705235	4.6e-44
ANAPC11	0.043787	1		ZNF318	0.0704859	1.82e-34
TRIM4	0.0437634	1		FGD3	0.0703522	4.38e-35
KDELR1	0.0437605	1		FAM53B	0.0703088	3.15e-35
RNASEH2B	0.0437153	1		SMDT1	0.0701954	4.7e-51
RELA	0.0436988	1		PAX5	0.0700373	1.51e-40
TUBA4A	0.0435276	1		EIF1AY	0.0696919	7.62e-31
ARHGAP25	0.0434757	1		PDLIM1	0.0696167	2.21e-43
LAMTOR4	0.0434592	1		RASA3	0.069615	3.25e-35
RAP1A	0.0434171	1		MYO1G	0.0693967	2.5e-29
CNN2	0.0432694	1		RGS16	0.0693149	2.26e-21
CTB-133G6.1	0.0432647	1		PDLIM2	0.0691694	8.31e-38
CD52	0.0432153	0.00786106		PARVB	0.0688998	3.34e-37
FCRL3	0.0432003	1		IKZF3	0.0688347	8.83e-32
MRPL23	0.0431404	1		NCR3	0.0688216	9.15e-38
HSF1	0.0430906	1		TMEM134	0.0687902	1.01e-29
GLUD1	0.043062	1		TBCA	0.0686024	3.39e-40
PHKB	0.0430598	1		RPS27L	0.0685949	9.87e-30
P4HB	0.0430505	1		IRF1	0.0685838	8.41e-57
C16orf13	0.0430209	1		PSME1	0.0684715	2.35e-65
TMUB1	0.0429429	1		INPP5D	0.0683592	3.57e-31
ATF3	0.0428843	1		CYBA	0.0683092	0.00071635
TUBB4B	0.0428596	1		GPR132	0.0682295	2.06e-22
FCMR	0.0428329	1		TRAPPC5	0.0681648	1.73e-29
TERF2IP	0.0428112	1		TBC1D5	0.0681305	4.21e-30
HCLS1	0.0428112	1		HNRNPA2B1	0.0680841	1.66e-75
SCAMP4	0.0428014	1		DOPEY2	0.0680039	1.33e-29
NCR3	0.0426487	1		SAMD9L	0.0679911	3.59e-44
C9orf142	0.0425967	1		ITPR1	0.0679402	5.92e-29
B3GNT2	0.04258	1		HLA-DQA2	0.067853	1.17e-34
SELK	0.0425773	1		AP2M1	0.0678523	3.22e-34
THUMPD1	0.0425566	1		LIMD2	0.0678484	2.06e-147
EGLN2	0.0425238	1		NOSIP	0.0677961	1.39e-33
FGD3	0.0424802	1		CXCR4	0.0676793	1.32e-53
HELZ2	0.0424694	1		NEDD8	0.0676187	4.59e-35
RPS6KA5	0.0424649	1		POLR3GL	0.0674021	4.29e-30
WAS	0.0424598	1		TRAF5	0.0672602	1.15e-34
PLP2	0.0422514	1		SLC9A3R1	0.067166	2.33e-41
DDT	0.0422357	1		OAS1	0.0670594	6.91e-56
PPM1M	0.0421291	1		TPI1	0.0669761	4.51e-30
RP11-731F5.2	0.0421022	1		PSIP1	0.0669001	2.22e-27
KLF6	0.0420257	0.00118357		SWAP70	0.0668834	1e-44
ATG101	0.0420061	1		RNASEH2C	0.0668417	4.72e-29
C19orf66	0.0419513	1		DNAJC19	0.0667778	6.3e-32
BIN1	0.0418478	1		QRSL1	0.0667579	3.88e-28
GLIPR1	0.0418317	1		TMC6	0.0660806	5.47e-28
POLD4	0.0416513	1		SP100	0.0660644	3.64e-52
SH3BGRL3	0.0416329	0.0127071		HMGN4	0.0659973	6.61e-30
CDC25B	0.0415807	1		DDIT3	0.0659313	4.97e-25
VASP	0.0414544	1		MITD1	0.0658948	7.28e-35
KMT2A	0.0414271	1		NUMA1	0.0658929	8.06e-26
PHF1	0.0411786	1		LSM4	0.0658682	2.46e-29
CDK2AP2	0.0410672	1		PPP1CA	0.0656435	1.89e-38
STX4	0.0409634	1		BST2	0.0653987	2.54e-25
RAB37	0.0409486	1		SKAP1	0.0653484	3.67e-25
DYNLT1	0.0409389	1		PHF20	0.0653371	6.3e-31
GNPTG	0.0409278	1		KLF11	0.0653233	1.23e-52
SUSD3	0.0409213	1		NXT1	0.0652543	2.4e-31
TSSC4	0.0409134	1		FAM126A	0.064976	4e-47
ARID5A	0.0409088	1		KDELR1	0.0648856	2.29e-30
TWF1	0.0407778	1		PDAP1	0.0648229	1.42e-28
RBM42	0.0407689	1		NFATC2	0.064731	1.94e-29
TCF12	0.040737	1		CSNK2B	0.0647165	4.75e-37
HCG18	0.0407254	1		MPG	0.0645342	4.61e-28
CD99	0.0405592	1		MRPL52	0.0644951	4.86e-28
USMG5	0.0405011	1		C5orf56	0.0644524	6.77e-38
C5orf56	0.0404988	1		MX2	0.0643447	2.62e-42
PPDPF	0.0404286	0.00140463		SERPINB1	0.0642109	1.52e-25
CRTAP	0.0404216	1		DNAJB1	0.0641817	7.43e-24
RBMX	0.0404199	1		SOD1	0.0641208	2.75e-37
NRM	0.0403235	1		RNASEK	0.0640675	1.61e-43
RP5-1171I10.5	0.040298	1		CNTRL	0.0639905	5.97e-26
EEA1	0.0402921	1		BTN2A2	0.0639307	1.56e-34
SMARCA5	0.0402796	1		WAPL	0.0639098	1.52e-37
AES	0.0402483	1		SLC38A10	0.0638947	7.03e-37
NEDD8	0.0401988	1		MRPL43	0.063727	1.27e-27
ST6GALNAC4	0.0400412	1		MACF1	0.0635845	3.46e-23
FLOT1	0.0400385	1		SNX17	0.0635837	1.17e-24
TMEM50B	0.0400203	1		PRDX5	0.0632697	3.11e-36
NASP	0.0399902	1		HSPA8	0.0631737	7.32e-35
UNK	0.0399772	1		SNAP23	0.0630498	4.44e-26
NME4	0.0399025	1		CCS	0.0629378	3.57e-25
RPL22L1	0.0398857	1		ABHD14B	0.0628868	3.82e-24
TRPT1	0.0398715	1		MEAF6	0.0628616	4.49e-26
LGMN	0.0398078	1		MAML2	0.0627513	9.75e-36
ATPIF1	0.0397507	1		RAB29	0.0627287	1.37e-28
IMP3	0.0396948	1		PRKD2	0.0625955	8.78e-26
VAPB	0.0396617	1		ATG16L2	0.0624235	2.63e-27
BCL3	0.0396054	1		ZNF672	0.0624036	3.78e-37
MT-ND4L	0.0395529	2.89e-30		GGA2	0.0622747	2.91e-27
SETBP1	0.0395354	1		PIK3AP1	0.0622256	9.06e-24
GNL1	0.0395339	1		TBCC	0.0622175	3.06e-26
HSPA8	0.0395254	1		C12orf57	0.062102	2.06e-44
TMEM62	0.0393482	1		RASAL3	0.0621	7e-28
RPL13A	0.0393441	0.0366706		CREB1	0.0620241	7.01e-26
PRRC2A	0.0392912	1		SLAMF6	0.0619843	4.02e-42
PPP3CC	0.0392565	1		YEATS4	0.0619147	1.07e-38
ZBTB7A	0.0392329	1		TRMO	0.061896	9.25e-27
SNX22	0.0391877	1		C19orf25	0.0618544	1.35e-32
ZFY	0.0390544	1		2023-09-01	0.0618298	2.23e-24
RCE1	0.0390452	1		RP11-325F22.2	0.0617982	2.04e-22
BTN2A2	0.0389729	1		SPIB	0.0617612	2.7e-21
C1orf162	0.0389593	1		COL19A1	0.0616222	2.46e-23
NT5C	0.0389192	1		MT-ND6	0.0616073	2.65e-32
FTL	0.0388983	5.23e-21		MAD1L1	0.0615473	9.93e-24
HMHA1	0.0388967	1		TMSB4X	0.0615303	3.78e-107
CHCHD10	0.0388626	1		C19orf60	0.0614862	8.01e-25
RNF126	0.0388601	1		ECHDC1	0.0614849	3.79e-28
ZNF136	0.0388281	1		CCNDBP1	0.0614567	2.88e-24
BTN3A1	0.0388108	1		RCSD1	0.0612693	8.91e-48
NXF1	0.0387979	1		KHDRBS2	0.0612431	2.51e-27
UBE2N	0.0386808	1		STK10	0.0611714	6.94e-25
SMAGP	0.0385711	1		UQCR10	0.0610203	2.09e-31
NEK6	0.0385445	1		MEA1	0.0610199	3.84e-26
JTB	0.0385275	1		ATM	0.0609981	1.93e-21
DDAH2	0.0384947	1		MYH9	0.0608427	1.42e-29
ARHGAP27	0.0384778	1		SAT2	0.0608376	1.04e-27
ST3GAL1	0.0383864	1		DENR	0.0608201	4.07e-25
PPP1CA	0.038386	1		MYCBP2	0.0607284	2.78e-26
VIMP	0.0383533	1		ITGB2	0.0607169	1.07e-24
ZNF506	0.0383422	1		NCF4	0.0606955	1.22e-23
AP2M1	0.0381713	1		LARS	0.0606699	1e-25
TMEM230	0.038166	1		VPREB3	0.0606335	5.1e-26
GPR132	0.0381422	1		ANXA11	0.0604603	4.65e-34
SLC39A1	0.0380953	1		AKAP2	0.0603256	2.36e-28
GAPT	0.0379932	1		RP11-108M9.4	0.0603039	1.22e-61
RP11-444D3.1	0.0379441	1		COPS6	0.0602362	1.19e-24
YIF1A	0.0378834	1		CCDC97	0.0601985	1.97e-28
ACAP3	0.0378146	1		DAXX	0.0601367	3.25e-38
PRKD2	0.0377999	1		C6orf1	0.0600599	5.61e-26
APH1A	0.0376984	1		AES	0.060029	7.01e-32
MEF2C	0.0376894	1		CYBB	0.0600177	5.15e-23
GDI2	0.0376072	1		NDUFS7	0.0598786	4.81e-25
INF2	0.0376034	1		MFNG	0.0598051	6.39e-27
PLEKHJ1	0.0375014	1		DRAP1	0.0597925	1.58e-30
SCO2	0.0374994	1		NASP	0.0597127	1.51e-21
RHBDF2	0.0374569	1		RAB37	0.0597033	2.28e-39
MRTO4	0.0374313	1		SPG11	0.0596957	1.29e-30
ZNF766	0.0374178	1		GTF2F1	0.0596245	1.12e-23
WBP11	0.0372777	1		DNPH1	0.0595852	5.95e-24
CHCHD7	0.0372628	1		HDAC9	0.0595135	3.81e-21
GNB5	0.0372042	1		BTLA	0.0593407	4.04e-24
YME1L1	0.0371969	1		UBE2L6	0.0592391	3.05e-20
NUMA1	0.0371548	1		IFI35	0.0592259	3.26e-32
DUSP11	0.0371116	1		HLA-DPA1	0.0591185	3.72e-260
PLEKHF1	0.0370909	0.00550474		PMAIP1	0.0591083	1.91e-20
MLX	0.0370793	1		BRD4	0.0590431	1.18e-20
PHF20	0.037052	1		SRM	0.059034	1.47e-33
POLM	0.0369896	1		VASP	0.0589299	2.09e-20
FAM102A	0.0369883	1		TAOK3	0.0587908	2.9e-20
ARID5B	0.0369438	1		BLOC1S2	0.058703	4.72e-25
SLC16A1-AS1	0.0368862	0.288084		DNAJA2	0.0586336	6.54e-23
CDK5RAP3	0.0368231	1		B2M	0.0586217	0
TUBB6	0.0367427	1		PHF11	0.0585714	2.74e-21
CDC42EP3	0.0367245	1		TMEM2	0.0585627	8.98e-21
TRMO	0.0366894	1		BLK	0.0584706	1.26e-31
SF1	0.0365973	0.00771164		EIF2S3	0.0583563	1.03e-30
UBAP1	0.0365949	1		TRPT1	0.0583369	4.74e-25
POLR3GL	0.0365342	1		AK2	0.0583343	1.03e-24
C11orf24	0.0365016	1		DARS	0.0582215	3.39e-21
CLK3	0.0364848	1		POP5	0.0581791	7.36e-24
SEMA4D	0.0364723	1		C8orf59	0.0581394	2.47e-22
TMEM134	0.0364619	1		IRF8	0.0580663	2.32e-28
SAP18	0.0364388	0.464002		TUBB	0.0580214	8.79e-21
DPH3	0.0364364	1		HPCAL1	0.0579514	1.98e-23
CYB561A3	0.0364223	1		DEF6	0.0579142	2.5e-22
SF3A1	0.0363839	1		SERF2	0.0577502	9.92e-61
CCDC85B	0.0363812	1		NFYC	0.0576589	1.35e-22
CREB1	0.0363654	1		SMAP2	0.0576215	6.53e-21
EVL	0.0363416	1		PPP1R11	0.0576159	1.2e-21
SAMD9	0.0363018	1		YDJC	0.0574781	1.97e-22
NGRN	0.0363007	1		POLR2E	0.0574728	1.64e-21
ANKHD1	0.0362965	1		SF3A1	0.0572774	9.41e-23
RNF168	0.0362889	1		ITM2B	0.0572706	3.81e-43
KLF10	0.0362652	1		LAMTOR1	0.0572701	1.87e-27
PTPN2	0.0362163	1		GSTP1	0.0572608	6.3e-24
C19orf60	0.0359312	1		METTL21A	0.0571962	1.1e-18
RIC3	0.0359017	1		CCR6	0.0571831	1.1e-21
MTCH1	0.0358835	1		PLK3	0.0568842	7.6e-21
GSTM1	0.035879	0.104199		STAT3	0.0567158	1.24e-20
B4GALT1	0.0358534	1		SPTBN1	0.0566639	1.28e-16
ZBTB4	0.0358372	0.951023		SS18L2	0.056626	2.97e-22
POLE4	0.0358313	1		UBE2D2	0.0564993	1.29e-45
TBC1D5	0.0358228	1		GNB2	0.0564082	1.97e-20
SRPK2	0.0357774	1		ADGRE5	0.0563679	1.13e-18
CD180	0.035663	1		LSM2	0.0563498	5.07e-19
NEU1	0.035592	1		RER1	0.0563276	2.16e-20
PTP4A1	0.0354637	1		DRAM2	0.0562963	2.63e-19
AC233755.1	0.0354296	1		PFKL	0.0561779	1.36e-17
ADAR	0.0354261	1		RNF44	0.0561582	1.4e-19
RBCK1	0.0354185	1		METTL23	0.0561473	2.72e-22
SLC25A1	0.0354092	1		CCDC91	0.056097	1.09e-18
SEMA7A	0.0353682	1		GUCD1	0.0560864	1.02e-21
PAF1	0.0353	1		SHKBP1	0.0560632	5.84e-20
LRRC59	0.0352786	1		MT-ND5	0.0560503	4.25e-84
LSM4	0.0352307	1		VAMP5	0.0560473	2.08e-27
DIDO1	0.0352216	1		GOLPH3	0.05601	1.17e-22
SCAMP2	0.0351994	1		NOC3L	0.0560049	2.12e-31
CEBPZ	0.0351613	1		LAMTOR4	0.0559415	1.82e-28
MTIF3	0.0351394	1		ETFB	0.0559038	1.34e-19
HDAC9	0.0351349	1		IMP3	0.0558349	2.31e-23
SDCCAG8	0.0351185	1		ARRB2	0.0557535	2.2e-21
TRBC2	0.0351106	1		OFD1	0.0556278	6.39e-19
YEATS4	0.0350856	1		FDFT1	0.0555485	4.15e-19
ZBTB8OS	0.0350497	1		MBD4	0.0555157	4.05e-18
CYB5R3	0.0349791	1		C12orf65	0.0554945	9.07e-37
DHPS	0.0348072	1		CD79B	0.0554107	1.21e-29
FCGRT	0.0347009	1		FAM13B	0.0553944	6.82e-19
MINK1	0.0346749	1		RHBDF2	0.0552876	1.07e-17
MED29	0.0346362	1		EBLN3	0.055149	1.15e-21
POLR2L	0.0345934	1		JAZF1	0.0551466	1.7e-18
SSSCA1	0.0344955	1		TRAPPC1	0.0551089	1.64e-25
TSC22D4	0.0344832	1		LYSMD2	0.0550415	6.36e-19
MVP	0.0344733	1		HOPX	0.0549707	2.3e-27
SYTL1	0.0344523	1		NELFE	0.0549108	8.97e-21
UBXN1	0.0344431	1		PYURF	0.054866	8.83e-19
RP11-325F22.2	0.0344302	1		TLN1	0.0547908	1.56e-16
SLC38A10	0.0344226	1		HERPUD2	0.0547889	6.4e-19
NOSIP	0.0343269	1		CAPZB	0.0547687	9.55e-30
PSIP1	0.0342569	1		FAM118A	0.0547656	1.07e-30
SPCS1	0.0342333	1		ARPC3	0.0546882	1.81e-66
ARHGAP4	0.0342193	1		IDS	0.0546249	1.34e-23
FO538757.2	0.0341887	1		LRP10	0.0545438	2e-17
NAA10	0.0340777	1		APOBEC3G	0.0544955	2.27e-21
MYO9B	0.0340629	1		PELI1	0.0544124	1.04e-19
SUN2	0.0340134	1		SH3BP2	0.0543077	6.32e-25
ACD	0.0339792	1		CLNS1A	0.0542718	1.8e-17
RAB1B	0.0339111	1		USMG5	0.0542567	2.32e-23
HDAC10	0.0338274	1		GSTM1	0.0542148	6.14e-99
STX12	0.0338208	1		PHYKPL	0.0542114	3.61e-17
PPCS	0.0338051	1		IRF3	0.0542025	1.76e-26
UBALD2	0.0338037	1		ABTB1	0.0541982	3.08e-18
TMEM175	0.0337791	1		RP11-265P11.1	0.0541766	2.66e-33
GRPEL1	0.0337132	1		IGHV5-78	0.0540549	1.13e-14
FLOT2	0.0336869	1		HMGB2	0.0540101	3.59e-23
FAM65B	0.0336328	1		FAM111A	0.0539589	1.82e-29
ZBTB38	0.0336291	1		SP140L	0.0539558	9.66e-18
RAB29	0.0335679	1		PARP10	0.0539398	5.55e-27
SSU72	0.0335672	1		ADD3	0.0538098	2.88e-18
COPS2	0.0335431	1		PSMC6	0.0537725	1.36e-17
TARDBP	0.0334781	1		SNRPD3	0.0536889	2.31e-18
DEGS1	0.0333686	1		NSUN5	0.0536532	2.48e-25
MED10	0.03335	1		SDF4	0.0536395	2.93e-18
CLASRP	0.0333432	1		MYADM	0.0535516	5.58e-20
CDCA4	0.0332876	1		EXOSC8	0.0535182	5.03e-27
SRP19	0.0332721	1		BLOC1S4	0.0534548	3.23e-21
SMC6	0.0332477	1		AP1G2	0.0534119	2.05e-17
LRRK1	0.0332264	1		COPS5	0.0533031	1.23e-19
ID1	0.0332202	1		ST13	0.0532613	1.09e-29
TUFM	0.0331532	1		PATZ1	0.0532327	4.23e-60
FBXO34	0.0331388	1		TADA3	0.0531918	1.72e-15
ANXA2R	0.0330773	1		PPP3CC	0.0531843	1.56e-21
XPC	0.0330582	1		BEND5	0.0531294	7.74e-30
ZDHHC6	0.0330354	1		STIM1	0.0531289	2.6e-20
RNMTL1	0.0330158	1		CD37	0.0530829	0
PURA	0.0329953	1		SYS1	0.0529787	1e-16
TFEB	0.0329907	1		SYK	0.0528755	1.63e-20
RALB	0.0329432	1		NGRN	0.0528586	9.78e-21
RAB24	0.0329308	1		MTA1	0.0527842	6.35e-40
MTF1	0.0329086	1		BSG	0.0527692	4.67e-17
SNX17	0.0328984	1		GABARAP	0.0526718	9.44e-37
DUSP28	0.0328923	1		SDCCAG8	0.0526585	7.26e-18
MACROD2	0.0328689	1		BAG6	0.0526463	4.47e-16
IL7	0.0328084	1		C12orf42	0.0525716	1.33e-23
STRA13	0.032798	1		DYNLRB1	0.0525561	6.09e-18
TOE1	0.0327239	1		FAM162A	0.0525281	6.89e-18
C17orf62	0.0327173	1		ARHGAP15	0.0525074	3.43e-18
EGR2	0.0326947	1		ISG15	0.0524311	7.59e-13
SRGAP2	0.0326638	1		ANAPC11	0.0524299	5.13e-17
RNF113A	0.0326079	1		AAED1	0.0524189	2.46e-12
SPTAN1	0.0326028	1		BCAP31	0.0524156	1.09e-20
FARS2	0.0325606	1		PRPF6	0.052369	1.74e-16
MBNL1	0.0325598	1		AP3B1	0.0523632	8.74e-18
CYB561D2	0.0325528	1		RGS14	0.0523483	6.69e-25
HIST3H2A	0.0325342	1		ATRAID	0.0523082	2.7e-17
ORAI2	0.032532	1		SNX1	0.0523051	1.56e-17
IFI27L2	0.0325044	1		LNPEP	0.0522972	7.66e-17
TMEM138	0.032459	1		SCIMP	0.0522729	1.1e-26
STK17A	0.0324357	1		NEDD9	0.0522614	3.82e-17
ZC3HAV1	0.0323804	1		FXYD5	0.052143	3.62e-52
DDX18	0.0323718	1		UBE2D1	0.0520551	1.05e-17
HNRNPDL	0.032371	0.522364		UBE2J2	0.0520243	1.33e-20
DNAJA3	0.0323569	1		ARHGAP27	0.0518141	4.21e-28
CANX	0.03233	1		TEX264	0.0518028	7.83e-18
RPL41	0.0323092	2.09e-11		RPS6KA5	0.0517305	2.03e-16
CDKN2D	0.0322121	1		GOPC	0.05166	2.36e-22
RP11-792A8.4	0.0321928	1		HSH2D	0.0516025	6.51e-14
ZFPL1	0.0321781	1		CHTF8	0.0515333	3.49e-17
PDLIM2	0.0321757	1		CELF2	0.051507	1.3e-19
TFIP11	0.0321529	1		N4BP2L2	0.0515007	1.6e-21
RNASEH2C	0.0321399	1		SIDT2	0.051491	5.05e-15
CEP104	0.032126	1		SETX	0.0513424	4.22e-15
ARRDC2	0.0321211	1		NUCKS1	0.0513407	7.65e-20
ENC1	0.0321156	1		RP11-231C14.7	0.0512255	3.68e-17
LDLRAP1	0.0320749	1		PSMB8	0.0512165	1.3e-21
MUS81	0.0320437	1		VCPKMT	0.0511619	5.67e-16
ADAM28	0.0319832	1		GYPC	0.0511497	1.75e-22
MIS18BP1	0.0319795	1		CNBP	0.0511212	5.28e-41
NAAA	0.0319566	1		RP11-297B17.3	0.0511133	1.37e-21
SMPD2	0.0319462	1		CCDC53	0.0511049	6.52e-21
COMT	0.0319449	1		TOPORS-AS1	0.0511043	4.07e-20
BCL7B	0.0318023	1		S100A6	0.0510952	3.07e-14
ELL	0.0318004	1		SEL1L3	0.0509842	8.88e-20
TICAM1	0.0317803	1		PHTF2	0.0508324	4.58e-15
RP13-188A5.1	0.0317684	1		NFATC3	0.050717	2.72e-14
PPFIBP2	0.0317087	1		SKIL	0.0506883	2.98e-18
SNRPN	0.031666	1		IGHV3-30	0.0506827	1
HAGH	0.0316468	1		MAP2K2	0.0506542	6.23e-18
TMOD3	0.0316182	1		CARD16	0.050649	5.25e-15
SKAP2	0.0316164	1		TPP1	0.0505859	3.73e-16
NAGK	0.0315763	1		EDF1	0.0505833	1.16e-32
CHTF8	0.0315697	1		IFRD1	0.0504417	2.04e-15
CCDC124	0.0315507	1		RABEP1	0.0504007	1.69e-14
IER2	0.0315412	1		ARRDC1	0.0503848	9.45e-19
DOPEY2	0.0315225	1		RPL36A	0.0503843	1.42e-85
PHB	0.0314826	1		IK	0.0503194	8.47e-15
KTI12	0.031445	1		EBAG9	0.0502834	1.01e-19
TBPL1	0.0314178	1		TECR	0.0502132	5.15e-14
RGS14	0.0314155	1		JUNB	0.0500375	1.57e-88
ANKRD44	0.0313642	1		CCM2	0.05001	5.48e-14
EXOSC1	0.0313399	1		HPS3	0.0499653	1.44e-23
DCTN1	0.0313016	1		ARHGEF2	0.0499479	1.82e-17
CD37	0.0312965	1.06e-06		ACD	0.0499223	2.74e-23
GPATCH4	0.0312921	1		GCNT1	0.0498247	5.56e-21
EIF1	0.0312846	1.29e-20		ANXA4	0.0498186	3.11e-15
POP4	0.0312478	1		C16orf13	0.0498076	2.51e-15
ASH1L	0.0311372	1		PRPSAP2	0.0497198	5.52e-22
OST4	0.0311321	1		WSB1	0.049715	2.29e-20
C1orf132	0.0311131	1		C15orf40	0.0496896	1.84e-17
EPS15L1	0.0310196	1		METTL5	0.049689	3.34e-18
IL10RA	0.0309609	1		HELZ2	0.0496333	4.39e-32
TPI1	0.0309015	1		SERP1	0.0496272	5.03e-35
KCNN4	0.0308935	1		ATP5H	0.0496178	6.98e-15
STAT6	0.030889	1		PCMTD1	0.0494563	4.4e-14
SF3A2	0.030838	1		TRIM4	0.0493451	1.77e-22
CCDC97	0.0308216	1		BCL3	0.0492816	0.0595335
TRAF5	0.0307726	1		MATN1-AS1	0.049269	2.04e-42
POU2AF1	0.0307722	1		SEC62	0.0492662	3.99e-31
THAP7	0.0307641	1		ANXA2R	0.0492595	1.12e-24
TMED5	0.0307465	1		RPAIN	0.0492558	4.52e-14
TAF7	0.0307204	1		CDKN2AIP	0.0492337	2.23e-14
RBM22	0.03072	1		PNKP	0.0492319	2.9e-13
OSBPL10	0.0307093	1		CDK13	0.0492041	6.49e-16
TMBIM1	0.0306672	1		HLA-DMA	0.0491808	2.89e-52
SSB	0.0306465	1		C4orf3	0.0490276	6.67e-21
PCSK7	0.0306267	1		BBX	0.0489996	5.94e-15
C6orf1	0.0306221	1		RSAD1	0.0489673	2.87e-19
SYS1	0.0305935	1		TTC1	0.0489613	3.14e-17
ZNF718	0.030588	1		SH2B1	0.0489346	3.51e-28
STK10	0.0305763	1		STAT2	0.0489113	2.1e-18
IRF9	0.0305698	1		SHFM1	0.048895	4.88e-14
NRDC	0.0305628	1		CTBS	0.0488594	2.51e-18
RNF11	0.0305621	1		HLA-DMB	0.0488419	1.58e-31
RNF170	0.030507	1		MICAL3	0.0488267	6.85e-17
INO80E	0.0304955	1		SYVN1	0.0488109	6.65e-16
CYB561D2.1	0.0304783	1		PDCD6	0.0487734	1.24e-15
TIMM17B	0.0304588	1		OXA1L	0.048695	2.9e-18
ZNF37A	0.0303929	1		RALB	0.0486881	1.38e-20
MTMR4	0.0303386	1		LENG8	0.0486631	8.96e-14
TNK2	0.0303349	1		C11orf73	0.0486447	7.56e-19
MEF2C-AS1	0.0302563	1		RP11-796E2.4	0.0486234	4.05e-13
ODF2	0.0301488	1		NT5DC1	0.0485961	1.84e-20
SLC39A3	0.0301342	1		NDUFB10	0.0485867	1.34e-16
ARF1	0.0300749	1		DPM3	0.0485853	1.66e-16
KLF9	0.030059	1		PSMC5	0.0485606	8.51e-14
S100A6	0.0300284	1		MPLKIP	0.0485507	1.59e-18
HEMK1	0.0299283	1		GPATCH11	0.0484858	2.41e-27
EIF4A2	0.0299238	1		LENG1	0.048427	2.44e-21
RP11-108M9.4	0.0299153	1		RP11-624C23.1	0.0483916	2.37e-22
BORCS7	0.0299126	1		ZBED1	0.0483538	2.38e-18
POLR2F	0.0299047	1		CD24	0.0483468	4.39e-12
TMEM11	0.0298535	1		CLK3	0.0482816	4.4e-16
FLT3LG	0.0298512	1		RNF5	0.0482183	1.13e-19
EPSTI1	0.0297797	1		KIAA1033	0.0482016	1.07e-16
ZFAND1	0.0297785	1		ADRBK1	0.0481703	1.36e-16
TRIM26	0.0297747	1		CLIC1	0.0481389	8.69e-19
TMX2	0.0297715	1		SDR39U1	0.0481319	3.2e-13
AC006129.2	0.0297713	1		NFATC1	0.0480632	7.43e-12
PHF6	0.0297094	1		FCRLA	0.0479809	6.93e-15
OXA1L	0.0296899	1		PKN1	0.0479491	8e-17
DLGAP4	0.0296847	1		RP11-421L21.3	0.0479485	9.26e-20
TMC6	0.0296788	1		DECR1	0.0479361	1.93e-13
PKN1	0.0296749	1		GLG1	0.0479241	8.19e-14
DTX2	0.0296583	1		SCAMP2	0.0479137	2.13e-13
LINC00969	0.029639	1		OCIAD2	0.0479074	1.33e-15
PMEPA1	0.0296196	1		NUDT22	0.0477949	1.44e-18
ISCA1	0.0295773	1		MOB3B	0.0475998	4.29e-19
GPI	0.0294902	1		ACTN4	0.0474302	6.25e-14
IFI16	0.0294871	1		BCL2	0.0474066	5.38e-10
TMEM154	0.0294567	1		HMOX2	0.0474032	9.68e-16
TIPARP	0.0294519	1		AGO2	0.0473805	1.63e-17
UPF3B	0.0294186	1		DENND2D	0.047375	4.5e-32
RABEP2	0.029384	1		OST4	0.0472676	1.47e-30
FLAD1	0.0293773	1		IFT57	0.0472566	2.26e-12
UGP2	0.0293182	1		IGFBP4	0.0472395	2.36e-09
SLC25A25	0.0293097	1		IGHV4-61	0.0471972	0.0592978
NDUFAF4	0.0292987	1		ACADM	0.0471951	1.24e-15
PPP2CA	0.0292764	1		UQCR11	0.0471864	4.25e-28
SPG11	0.0292185	1		LINC00667	0.0471171	3.39e-19
ECH1	0.0292057	1		ARF4	0.0470994	2.57e-13
NECAP1	0.0291572	1		CORO1A	0.047091	9.22e-25
ZNF76	0.0291409	1		SNX29	0.0470384	8.17e-19
ZMYND8	0.0291281	1		SAMD9	0.0470172	2.73e-18
B4GALT4	0.0291152	1		RINL	0.0469958	2.98e-21
LMAN2	0.0291014	1		ARL16	0.0468914	4.16e-23
EDRF1	0.029088	1		SUPT20H	0.0468538	3.3e-19
RBPMS2	0.0290385	0.00929732		RERE	0.0468063	2.32e-11
SLAMF1	0.0290239	1		RP11-35G9.3	0.0467049	9.9e-13
HEXA	0.02902	1		TREML2	0.0465993	4.76e-31
BORCS6	0.0289981	1		RILPL2	0.046583	2.36e-10
BRD7	0.0289795	1		CCDC69	0.046574	3.07e-12
PPP2R5B	0.0289621	1		UPF3B	0.0465284	2.05e-12
ITGAM	0.028944	1		STAP1	0.0464112	1.21e-11
CEP63	0.0289299	1		C9orf142	0.0464004	1.39e-12
TSPO	0.0288856	1		STRA13	0.0463963	2.23e-13
BTG2	0.0288818	1		VPS72	0.0463537	2.1e-26
HOTAIRM1	0.0288755	1		RAB5B	0.0462974	5.26e-18
POP5	0.0288436	1		ZSWIM7	0.0462661	1.1e-14
BRIX1	0.0288425	1		RASSF7	0.0462112	9.63e-31
PPP3CA	0.0288133	1		TNIP1	0.0462008	2.01e-14
SMAD7	0.0287875	1		RNF135	0.0461558	6.97e-22
HLA-DQB2	0.0287553	1		UGP2	0.0461277	8.35e-19
CYSLTR1	0.0286889	1		SMPD2	0.0461274	5.49e-14
EML6	0.0286762	1		ING4	0.0460673	2.69e-21
DCTN6	0.0286662	1		KMO	0.0460308	3.04e-12
UTY	0.028612	1		ATP5G1	0.0460286	3.67e-13
NUCKS1	0.0285987	1		FOXN3	0.0460095	1.24e-11
SHMT2	0.028597	1		TAZ	0.0459902	1.64e-14
SERPINB1	0.0285571	1		CYB561D2	0.0459795	2.45e-16
FBLN2	0.0284537	1		XXbac-BPG299F13.17	0.045955	2.44e-24
STAT3	0.0284522	1		THAP5	0.0459389	3.26e-30
SKI	0.0284241	1		FLNA	0.0459273	5.22e-10
NFYC	0.0284198	1		KYNU	0.0459263	6.75e-25
CDKN2AIP	0.0284143	1		POLR2L	0.0459132	2.35e-13
TMEM223	0.0284029	1		MCM5	0.0459068	8.74e-14
GPATCH8	0.0283911	1		C21orf59	0.0458581	8.79e-14
B2M	0.0283814	1.41e-21		ZNF24	0.0458256	6.89e-15
MCM5	0.0283472	1		ENTPD1	0.0458078	2.52e-38
HDAC3	0.0283417	1		CARD8	0.0456827	6.89e-15
LETMD1	0.0283397	1		CDKN1B	0.0456603	4.19e-14
SOCS3	0.0283275	1		NOL7	0.0456292	7.68e-19
PABPC1	0.0282486	1.67e-08		MED25	0.0456181	9.9e-16
HMGN2	0.0282268	1		MGST3	0.0456088	1.64e-11
PARD6A	0.0282105	1		DCAF11	0.0455959	8.14e-13
ACSF3	0.0281829	1		TPST1	0.0455466	3.49e-18
ARHGEF2	0.0281767	1		PNOC	0.0455463	9.49e-11
ZNF410	0.0281244	1		POLE4	0.0455427	4.87e-11
CLIP1	0.0281217	1		MAP4K2	0.0455212	1.01e-11
TMEM117	0.0281091	1		NAGK	0.0454498	9.59e-16
SPATA20	0.0281034	1		SPSB3	0.0453838	3.06e-11
CDKN1B	0.0280935	1		GYLTL1B	0.0453684	3.74e-14
MS4A1	0.0280681	1		SRSF7	0.0453545	2e-28
TVP23B	0.0280576	1		NPRL3	0.0453458	2.15e-18
VASN	0.0280332	0.000548479		LAP3	0.0453217	1.65e-12
ATP1B3	0.0279606	1		TRAK1	0.0453012	2.39e-16
YPEL5	0.0278955	1		IFI27L2	0.0451972	1.12e-16
CXorf40A	0.0278905	1		EXOSC1	0.045163	9.7e-20
SERTAD1	0.0278616	1		HLA-B	0.0451579	3.89e-49
ZNF511	0.0278392	1		RNFT1	0.045154	3.52e-19
TALDO1	0.0278268	1		LMAN2	0.0451506	3.61e-12
LTBP4	0.0278094	1		SYTL1	0.0450829	1.37e-10
TBC1D17	0.027738	1		ATG4C	0.0450455	6.07e-20
ELP2	0.0276921	1		M6PR	0.0450141	2.77e-11
AK2	0.0276831	1		RNF113A	0.044915	9.08e-15
BISPR	0.0276768	1		CTD-3184A7.4	0.0448837	2e-10
NOL7	0.0276761	1		RPL22L1	0.0448147	1.16e-22
HECA	0.0276673	1		RBM42	0.0447756	2.25e-12
KIAA1191	0.0276652	1		EPB41	0.04477	6.93e-10
BAG1	0.0276102	1		NCK2	0.044727	1.61e-20
TIMM10B	0.0275982	1		OCIAD1	0.0447181	5.67e-13
GDI1	0.0275934	1		NRDC	0.0447139	1.57e-10
LRRK2	0.0275916	1		ILK	0.0446539	3.43e-20
ATRX	0.0275799	1		IQCB1	0.0445917	1.39e-16
THEMIS2	0.027561	1		DHRSX	0.0445203	5.45e-13
MEAF6	0.0275147	1		HDAC5	0.044496	6.92e-12
ZNF318	0.0275005	1		ROMO1	0.0444932	1.89e-15
IL2RG	0.0274816	1		MRPS16	0.0444737	1.11e-10
GSTK1	0.0274575	1		GSTO1	0.04446	6.33e-17
ELF4	0.027439	1		RAB6A	0.0444377	2.07e-11
JAM3	0.0274346	1		SPTAN1	0.0443984	8.13e-10
FAM159A	0.0274136	1		SPPL2B	0.0443741	1.21e-17
FUS	0.0274117	1		POLR2F	0.0443348	1.77e-11
SLC25A11	0.0273413	1		CD83	0.0443208	5.88e-77
NR4A2	0.027303	1		LYRM5	0.0443103	3.49e-14
ISG20	0.0272762	1		CCDC107	0.044236	1.26e-09
CDC5L	0.0272742	1		ZNF821	0.0442249	1.06e-10
PNKD	0.0272359	1		NUDCD3	0.0442008	1.05e-15
DAZAP2	0.0272346	1		PTPRC	0.0441819	8.25e-26
PER1	0.0272278	1		SGSM3	0.0441779	8.78e-11
MTF2	0.0272091	1		SLC39A1	0.0441774	3.32e-21
SARS	0.027191	1		P4HB	0.0441483	5.23e-12
FCHSD2	0.027179	1		PIH1D1	0.0441268	4.18e-10
TMF1	0.0271639	1		DNAJA3	0.0441026	4.92e-21
MRPS10	0.0271583	1		PLEC	0.0440988	4.3e-11
FAAP100	0.0271281	1		CDC37	0.0440037	4.91e-17
RPL7L1	0.0271047	1		FERMT3	0.0439912	1.97e-11
XRN1	0.0270696	1		TWF2	0.0439346	9.87e-14
APBA3	0.0270637	1		THAP7	0.0439073	1.72e-15
PIKFYVE	0.0270604	1		AFF3	0.0439022	8.42e-28
MBIP	0.0270361	1		ZMYND8	0.0439003	6.26e-12
DDX39A	0.027022	1		SKAP2	0.0438743	3.6e-09
BFAR	0.027002	1		JTB	0.043866	1.86e-19
RELT	0.0269681	1		NT5E	0.0438366	1.32e-18
RTCA	0.0269445	1		PRR7	0.0437979	2.29e-09
PPIH	0.0269443	1		DENND1C	0.0437845	4.05e-11
EGR3	0.0269017	1		SNX18	0.0437483	3.37e-29
RNF5	0.0268979	1		MIF4GD	0.0437265	2.05e-13
LINC00278	0.0268844	1		TCF3	0.0437029	9.16e-17
PIK3R5	0.0268788	1		AMZ2	0.0436776	5.45e-11
ABHD16A	0.0268761	1		UBALD2	0.0436709	5.19e-07
HAT1	0.0268375	1		ID3	0.0436687	6.65e-10
RPS26	0.0268368	7.11e-13		HSF1	0.0435885	4.67e-11
PPIG	0.026823	1		ZDHHC6	0.04358	5.36e-12
DPEP2	0.0268041	1		TALDO1	0.0435713	7.35e-10
NXPH4	0.0267973	1		MMP17	0.04357	1.17e-41
EMC8	0.0267859	1		SMAD7	0.0435416	2.65e-23
SEPW1	0.0267383	1		LILRB1	0.0435303	1.74e-14
AGPAT2	0.0267345	1		PAGR1	0.0435139	1.06e-18
ADNP2	0.0267309	1		IFNAR1	0.0433935	6.31e-12
MBD1	0.0267224	1		RP11-16E12.2	0.0433435	5.77e-19
BAG5	0.0267142	1		NMI	0.0433161	8.92e-25
RBM4B	0.0267126	1		FO538757.2	0.0432961	1.94e-10
SDR39U1	0.0267095	1		EPS15L1	0.0432934	7.2e-13
TGFB1	0.0266997	1		ARRDC3	0.0432768	1.34e-19
COX8A	0.026658	1		POLR2J	0.0432744	9.26e-11
JAK1	0.026656	1		ARPC5	0.0432203	4.85e-10
COPS6	0.0266465	1		PHB	0.0432019	5.87e-10
DRAM2	0.0266157	1		ICE2	0.0431829	4.57e-16
FAM13B	0.0265905	1		MRPS31	0.0431744	2.78e-21
LYPLAL1	0.0265093	1		FCHO1	0.0431553	1.24e-11
ING1	0.0264503	1		ERP44	0.0431486	2.4e-11
KAT2A	0.0264236	1		SPG21	0.0431154	8.36e-10
APRT	0.0264153	1		PFN1	0.0431068	2.54e-18
SLC7A1	0.0263824	1		HSD17B11	0.043044	5.12e-10
DDX20	0.0263665	1		SH2D3C	0.0429793	3.73e-26
TOX4	0.0263376	1		AP1M1	0.0429536	8.37e-12
CLTB	0.026328	1		ZNHIT3	0.0428982	3.46e-11
S1PR1	0.026294	1		C1orf220	0.0428419	2.87e-26
SLC25A45	0.0262937	1		TMBIM4	0.0427961	1.97e-09
FAM65A	0.0262921	1		WASF2	0.042765	1.89e-15
CD80	0.0262849	1		TMEM156	0.0427364	3.18e-10
TADA3	0.0262798	1		SLC35E2B	0.0427253	6.55e-20
MRPL40	0.0262574	1		TIMMDC1	0.0427144	3e-22
ZNF276	0.0262545	1		CLEC17A	0.0426964	5.78e-09
ATP1A1	0.0262419	1		BACH2	0.0426223	5.48e-25
ZNF148	0.0262326	1		VAV1	0.0426197	1.87e-17
BLOC1S4	0.0261607	1		DGKA	0.0425862	3.44e-13
PTP4A2	0.0261522	1		DHRS7	0.0425824	7.23e-11
ZNF672	0.026126	1		ARL4A	0.0425522	8.34e-18
UBA7	0.0261003	1		MRPS21	0.0425311	3.15e-15
H2AFX	0.0260973	1		ATF1	0.0425252	5.96e-20
PAM16	0.0260659	1		AIM1	0.0423831	2.03e-09
ELP5	0.0260471	1		RPUSD3	0.0423501	9.72e-20
AMDHD2	0.026028	1		CYTH4	0.0423425	8.33e-13
IGKV1-6	0.0260166	0.565044		C11orf58	0.0423162	2.02e-22
ARRDC3	0.0259951	1		STK38	0.0422593	2.33e-09
SLC35C2	0.0259759	1		CHCHD7	0.0421982	2.64e-11
CCDC94	0.0259738	1		SETBP1	0.0421094	4.62e-18
ORC4	0.0259727	1		ZSCAN18	0.0420744	7.21e-14
TRAK1	0.0259664	1		STRADB	0.0420344	1.15e-13
ARL4D	0.0259526	1		C20orf196	0.0419758	1.25e-13
NDUFB5	0.0259404	1		ARHGEF3	0.0419692	1.21e-20
GMPPB	0.0259299	1		ZNF148	0.0419579	2.52e-09
NUDT4	0.0259159	1		CDKN1A	0.0419091	1.07e-09
EIF4EBP2	0.0259056	1		PHKB	0.0419026	1.69e-09
RAD9A	0.0258966	1		PIK3R5	0.041862	1e-15
KDELR2	0.0258956	1		IRAK4	0.0418611	2.95e-12
CYSTM1	0.0258714	1		HELQ	0.0417752	3.31e-13
IGKV1-39	0.0258634	1		MGAT5	0.0417584	2.49e-09
MAP2K2	0.025851	1		NOTCH2	0.041736	5.99e-10
FRYL	0.0258461	1		PLCG2	0.0416993	1.71e-09
MRFAP1L1	0.0258388	1		APRT	0.0416674	4.64e-19
CEBPZOS	0.0258226	1		COX5B	0.0416665	1.88e-23
INTS3	0.025815	1		CRIP1	0.0416642	1.74e-09
CHERP	0.0258083	1		ARAP1	0.0416583	1.64e-22
DPP7	0.0257997	1		OXLD1	0.0416069	8.07e-14
CCDC115	0.0257993	1		LRIF1	0.0415901	8.35e-27
ARMCX3	0.0257807	1		SMNDC1	0.0415679	8.04e-09
ACAP2	0.0257762	1		DNAJB9	0.0415052	4.96e-09
PDAP1	0.0257661	1		CREBZF	0.0414798	1.83e-15
RASSF7	0.0257463	1		DPY30	0.0414767	1.02e-14
MTHFD2	0.025731	1		TCTA	0.0414213	2.98e-15
MRPL41	0.0257253	1		OAS2	0.041408	2.46e-30
POLR2I	0.0257213	1		POLR2K	0.0413865	1.21e-09
KLF3	0.0257018	1		PPIH	0.0413819	1.81e-09
COIL	0.0256141	1		AKAP17A	0.0413625	2.44e-08
PGGT1B	0.0255918	1		ZNF76	0.0413573	1.05e-15
SHKBP1	0.0255763	1		DCTN1	0.0413461	6.9e-09
TBCA	0.0255416	1		RELA	0.0413427	4.26e-09
ZFAND5	0.0255411	1		SDHD	0.0413378	4.78e-09
CD40	0.0255318	1		C5orf15	0.0413278	1.81e-13
ANAPC5	0.0255246	1		POLR3K	0.0413007	8.54e-18
UBE2S	0.0255183	1		ETV6	0.0412974	3.8e-08
CBFA2T3	0.0255088	1		PXK	0.041275	5.6e-09
GLRX2	0.0254705	1		FAM192A	0.0412265	1.39e-12
ZCCHC8	0.0254524	1		METTL17	0.0411887	7.57e-12
ZFP90	0.0254203	1		RPA2	0.0411723	6.95e-11
MESDC2	0.025411	1		GRAP	0.0411702	9.06e-16
CCDC59	0.0253692	1		MPRIP	0.0411646	1.58e-14
RGMB	0.0253576	1		ETS1	0.0411138	7.49e-08
WDR34	0.0253563	1		IGHV4-39	0.041108	1
APTX	0.0253551	1		TMEM109	0.0410674	5.07e-08
ATF6B	0.025345	1		GCC2	0.0410598	2.7e-08
HAUS2	0.0253142	1		ACAP2	0.041053	5.47e-12
HAUS4	0.0252902	1		MRFAP1L1	0.0410142	4.63e-14
SLC11A1	0.0252888	1		STX8	0.0410134	9.04e-14
LCMT1	0.0252871	1		ATP10D	0.040999	8.05e-08
TPD52L2	0.0252809	1		ZNF667-AS1	0.0409813	1.12e-13
ATM	0.0252459	1		RABEP2	0.0409787	4.44e-09
MGAT4A	0.0252449	1		UBAC2	0.0409767	2.76e-12
XXbac-BPG154L12.5	0.0252087	1		PPP1R15A	0.0409551	1.57e-22
GMFG	0.0251801	1		TCIRG1	0.0409277	1.43e-11
RPS6KB2	0.0251774	1		C11orf98	0.0409143	7.03e-11
METTL22	0.0251698	1		TMEM50B	0.0408969	1.02e-11
GNAI2	0.0251672	1		TMEM14B	0.0408483	3.35e-11
RP11-452F19.3	0.0251371	1		HERC4	0.0408469	1.53e-12
VPS4A	0.0251219	1		RP11-792A8.4	0.040828	1.52e-20
MZT1	0.0250915	1		LINC00339	0.040824	1.35e-17
ARHGEF3	0.0250716	1		TAF15	0.0408234	1.95e-08
LAT2	0.0250662	1		TMEM219	0.0408048	3.25e-09
SF3B2	0.025031	1		PAPOLA	0.0407663	1.18e-20
UBA3	0.0250223	1		RIC3	0.0407202	7.39e-12
OGDH	0.0250205	1		ACSF3	0.0407112	1.11e-16
FAM63B	0.024999	1		IKBKB	0.0406731	1.98e-10
ZNF250	0.024973	1		DDT	0.0406036	7.31e-12
POLR2M	0.0249572	1		RP11-689B22.2	0.0405427	8.46e-13
VPS52	0.0249307	1		DENND3	0.0404091	1.03e-10
MIIP	0.0249241	1		MT-ND4	0.0403416	1.24e-48
MDH1	0.024909	1		TMPO	0.0403367	2.19e-08
SIGLEC6	0.0249034	1		METTL7A	0.0402944	4.79e-07
ORMDL1	0.0248856	1		AP001059.6	0.0402398	1.13e-15
MTSS1	0.0248844	1		MANF	0.0402045	4.36e-14
DOK3	0.0248837	1		HTATIP2	0.0401852	3.37e-14
ACTN4	0.0248772	1		DCAF7	0.0401231	7.11e-08
SOD1	0.0248694	1		COX17	0.0400885	1.62e-10
SLC2A1	0.0248381	1		PSD4	0.0400767	6.29e-11
HSPH1	0.0248319	1		IGLV2-8	0.04004	1
SRGAP2C	0.0247846	1		TSR2	0.0400109	8.87e-10
CRACR2B	0.0247731	1		COPZ1	0.0400037	1.43e-07
GFER	0.0247727	1		RPAP3	0.0399493	3.53e-11
VPS13C	0.0247726	1		ITFG2	0.0398053	8.02e-09
RPS20	0.0247586	1		SUCLG2	0.0397534	5.92e-09
OAS1	0.0247194	1		JAGN1	0.0397264	3e-09
PLK3	0.0246925	1		IGHG3	0.039712	6.38e-50
2023-09-01	0.0246463	1		GMIP	0.0397107	2.18e-08
IFNAR2	0.024629	1		PDIA4	0.0396848	1.5e-09
CCS	0.0245862	1		HEATR5B	0.0396478	2.47e-10
CNOT3	0.0245733	1		YPEL5	0.0396351	1.29e-15
RP11-554J4.1	0.0245429	1		FAM208A	0.0396338	1.12e-07
ULK3	0.0245346	1		RPP38	0.0395715	4.41e-08
DGKG	0.0245325	1		CLASRP	0.039552	1.3e-07
DDX23	0.0244981	1		LCN10	0.0395428	1.44e-33
DDX56	0.0244824	1		IGHV3-7	0.0395343	6.97e-24
ZNF75A	0.0244779	1		RBM7	0.0395296	1.44e-08
TWISTNB	0.024469	1		ARL14EP	0.0394888	5.46e-11
YWHAH	0.0244609	1		CGGBP1	0.0394699	3.29e-09
FBXL15	0.02445	1		PRR14	0.0394421	5.11e-14
RP11-400F19.6	0.024441	1		OSER1	0.039398	2.16e-15
SSPN	0.02443	1		HMGN1	0.0393946	5.66e-25
ITGB1BP1	0.0244258	1		MRPL18	0.039366	3.84e-12
DNAJB1	0.0244088	1		C1orf52	0.0393638	6.3e-08
SUZ12	0.0244074	1		RPS20	0.039359	4.96e-06
PSMA3-AS1	0.0243684	1		PREB	0.0393473	2.84e-20
TSPAN14	0.0243658	1		IGHV3-20	0.0393401	0.00645656
MFSD10	0.0243496	1		SMAGP	0.0393069	3.45e-18
CTD-2035E11.3	0.0243465	1		NDUFB5	0.0392599	2e-07
RAB31	0.024346	1		CHMP7	0.0392032	2.71e-09
MIATNB	0.0243029	1		CTBP1	0.0391536	4.25e-16
ELMOD3	0.0243007	1		TRIM27	0.0391385	2.12e-12
RHOBTB2	0.0242975	1		ANKZF1	0.0391155	2.53e-18
ZYG11B	0.0242831	1		MLX	0.0391077	8.02e-12
CD82	0.024258	1		XRCC1	0.0390928	5.49e-16
EBF1	0.0242519	1		RGL2	0.039092	7.3e-13
LINC01420	0.0242357	1		POLR2I	0.039069	2.73e-07
SERTAD2	0.0242264	1		TFEB	0.0390553	2.73e-15
STK17B	0.0242129	1		SMIM7	0.0390132	1.47e-07
PSMB8-AS1	0.024209	1		LSM14A	0.0390099	1.28e-10
DIAPH1	0.0241963	1		BCAP29	0.0389649	5.86e-10
UHMK1	0.0241942	1		AUP1	0.0389569	2.61e-12
PPP4R3B	0.0241052	1		SH3BP5	0.0389483	9.68e-10
CRELD1	0.0241013	1		OARD1	0.0389479	4.82e-12
RER1	0.0240938	1		LTBP3	0.0389181	1.83e-18
MT-CO1	0.0240562	5.07e-13		CLCF1	0.0388893	3.24e-22
ARMC5	0.0240533	1		STXBP2	0.0388151	1.47e-07
MAP1LC3B	0.0240123	1		NLRP1	0.0387837	5.4e-09
CYHR1	0.023985	1		GRAP2	0.0387587	1.86e-23
FAM192A	0.023983	1		RP11-660L16.2	0.0386831	3.82e-19
SGMS1	0.0239486	1		RABL2B	0.0386551	1.9e-11
ANKH	0.0239325	1		ZNF737	0.0386243	2.65e-10
BMI1	0.023922	1		TGFB1	0.038478	6.36e-06
UTP3	0.0238851	1		THYN1	0.0384241	3.89e-14
ID3	0.0238763	1		ZFAND5	0.0384164	7.21e-06
C17orf107	0.0238397	1		SOCS3	0.038379	5.83e-08
PSMC6	0.0238332	1		RPS4Y1	0.0383216	0.000943959
C19orf48	0.023831	1		PYGO2	0.0382775	5.5e-23
ZNF384	0.0238281	1		HSPH1	0.0382637	0.0001999
MED7	0.0238154	1		THUMPD1	0.0382491	6.08e-07
TMEM256	0.0238049	1		CASP8AP2	0.038247	7.87e-20
ZDHHC21	0.0237904	1		XPO1	0.0382357	8.78e-10
IFI6	0.0237599	1		HPS1	0.038226	9.19e-07
FOSB	0.0237475	1		ITM2A	0.0382245	1.65e-39
KLF7	0.0237389	1		C18orf32	0.0382147	4.55e-09
GMIP	0.0237354	1		MT-CO1	0.0382007	1.94e-293
NMRAL1	0.0237109	1		NSMCE1	0.0381791	7.82e-06
GCC2	0.0236574	1		ABLIM1	0.0381696	1.04e-08
RBM48	0.0236487	1		TNFRSF1B	0.038161	3.5e-18
KIAA1033	0.0235942	1		CD69	0.0381368	5.37e-38
USP19	0.0235369	1		CHMP5	0.0380657	1.29e-08
CHRNE	0.0235243	1		RB1	0.0379868	7.51e-09
BRE	0.0235189	1		RAB11B	0.0379643	1e-08
SIRT2	0.0235125	1		NSL1	0.0379586	2.04e-08
PLD3	0.023506	1		UROS	0.037954	1.78e-07
MKKS	0.0234945	1		APLP2	0.0379497	3.71e-08
ACAA2	0.0234906	1		DENND4B	0.0379495	1.98e-13
MYO1G	0.0234894	1		TRMT2B	0.0379449	3.91e-17
PCED1B	0.0234693	1		P2RY14	0.037913	2.41e-09
ZFP64	0.0234529	1		BTN3A3	0.0379044	2.94e-19
HS1BP3	0.0234313	1		PREX1	0.0378772	1.69e-17
NUDT1	0.0234302	1		SEMA4D	0.0378752	8.47e-20
ADRM1	0.02343	1		HTRA2	0.0378691	7.59e-13
CKAP2	0.0234265	1		SLC25A45	0.0378162	1.04e-12
IGHG2	0.0234253	1		IGLV2-14	0.0377726	0.000918268
WDFY4	0.0233858	1		WBP1	0.0377697	1.99e-06
RCC1	0.0233734	1		SEMA4B	0.0377543	8.26e-06
RP11-430B1.2	0.0233714	1		ORAI1	0.0376993	6.36e-09
IQCB1	0.0233635	1		CALCOCO2	0.0376532	2.9e-06
MAFG	0.0233612	1		C7orf55	0.0376508	1.24e-11
SNN	0.0233517	1		MRPL34	0.0376438	3.2e-09
HIST1H1D	0.0233441	1		ORC4	0.0375462	5.48e-15
ZFAND2A	0.0233248	1		KLF9	0.0375448	9.96e-14
HPCAL1	0.0233207	1		CDC25B	0.0375396	2.38e-05
TGIF2	0.0233156	1		CYB5A	0.0375084	9.09e-06
TMEM106C	0.0232986	1		VPS35	0.0374907	1.18e-05
ASAP1	0.0232677	1		TPK1	0.0374581	1.9e-11
TMEM43	0.0232472	1		UBA7	0.0374364	3.4e-12
PDE6D	0.0232386	1		JAK1	0.0374295	1.22e-18
PPP6R2	0.0232217	1		SIT1	0.037425	4.85e-13
SLC25A4	0.0232179	1		KLF7	0.0374227	3.06e-10
C18orf8	0.0232065	1		TRADD	0.0373665	5.34e-10
AIDA	0.0232044	1		DHPS	0.0373353	9.06e-06
GZF1	0.0231962	1		MPPE1	0.0372969	2.45e-07
FTSJ2	0.0231911	1		FAM69A	0.0372847	7e-07
LARP7	0.0231909	1		TAPBPL	0.037273	1.53e-11
CNST	0.0231876	1		PTPN22	0.0372677	2.79e-09
DPF2	0.0231141	1		CALCOCO1	0.0372178	2.02e-08
WRAP53	0.0231096	1		OSGEP	0.0371777	9.57e-07
BSG	0.023103	1		PML	0.0371678	1.41e-11
PIGC	0.0230599	1		CPNE5	0.037166	0.000187755
MED25	0.023048	1		FASTK	0.0371623	5.61e-09
CCDC9	0.0230273	1		HMGA1P4	0.0371474	6.73e-26
TBC1D25	0.0230257	1		PLEKHA1	0.0371127	2.27e-06
DEF6	0.0230212	1		RPL36AL	0.0371125	1.27e-43
CTDSP1	0.0230188	1		TMEM80	0.0371109	2.94e-11
TIMM9	0.0229438	1		CCDC18	0.0370687	1.45e-10
BRD2	0.0229035	1		UCKL1	0.0370184	1.62e-07
DNAJB11	0.0229019	1		FUT8	0.0369342	5.45e-08
RNF19A	0.0229014	1		WDSUB1	0.0369306	7.95e-14
SNX25	0.0228625	1		GBP4	0.0369102	9.85e-17
TAF6	0.02284	1		AUTS2	0.0368881	3.86e-07
B3GALT6	0.0228375	1		GSDMD	0.0368843	3.79e-08
TRMT1	0.022828	1		LETMD1	0.0368765	2.02e-08
GTF2B	0.0228122	1		PSMD4	0.036868	2.64e-06
SEL1L3	0.0227907	1		ESYT1	0.0368509	1.05e-05
SCCPDH	0.0227822	1		NDUFV1	0.0368183	5.14e-08
TLN1	0.0227779	1		GTF2H1	0.0368123	9.15e-10
CTBS	0.0227682	1		EIF4EBP2	0.0367992	7.05e-08
SNX13	0.0227527	1		ATIC	0.0367926	9.03e-07
SNIP1	0.0227465	1		RP11-111A22.1	0.0367716	6.12e-34
IRF3	0.0226974	1		CD55	0.036755	1.47e-13
YDJC	0.0226674	1		IGHD	0.0367153	4.23e-13
MRPL55	0.0226531	1		BCL2L13	0.0366391	1.1e-08
PRR14	0.0226398	1		MEF2C-AS1	0.0366122	7.93e-17
MRPL54	0.0226281	1		SELM	0.0365996	8.03e-31
TSEN34	0.0225911	1		KXD1	0.0365981	1.55e-06
EID3	0.0225894	1		COMMD5	0.0365414	1.5e-07
NDUFS7	0.0225849	1		YIPF5	0.0365118	8.33e-11
RBM4	0.0225348	1		LINC01184	0.036484	5.19e-13
ARMC1	0.0225348	1		NCOR1	0.0364779	2.19e-09
CNBP	0.0225193	1		NFU1	0.0364749	1.8e-08
IGLV3-21	0.0224818	1		RNF126	0.0364473	6.41e-06
YWHAE	0.0224805	1		TBC1D17	0.0364329	5.23e-10
CENPT	0.0224783	1		CH507-9B2.3	0.0364231	3.33e-23
PSD4	0.0224731	1		LTB	0.0364107	7.02e-17
CTA-29F11.1	0.0224557	1		PYCR2	0.036401	4.29e-09
UBA2	0.0224533	1		AC022182.1	0.0363826	6.89e-14
SNX6	0.0224328	1		PIGP	0.036312	3.13e-11
ZNF675	0.0224283	1		TIMM17B	0.0362959	5.72e-07
NOP14-AS1	0.0224056	1		FBXO34	0.0362928	1.6e-09
VPS28	0.0223237	1		HDLBP	0.0362874	1.42e-08
MAP3K11	0.0223153	1		SAMSN1	0.0362025	3.9e-16
HCFC1	0.0223136	1		SPI1	0.0362004	4.79e-08
PITRM1	0.0223063	1		CBX7	0.0361896	1.03e-24
CXXC1	0.0222885	1		EHMT2	0.0361844	8.93e-10
SPPL3	0.0222688	1		AKR7A2	0.0361639	1.2e-05
RAB6A	0.0222624	1		FAM117A	0.0361563	2.28e-16
SCARB1	0.0222439	1		SPOP	0.0361023	3.74e-06
MPV17L2	0.0222091	1		DCK	0.036068	2.97e-06
ZNF24	0.0222071	1		TMEM223	0.0360116	1.35e-13
MGMT	0.0221606	1		MRPL49	0.0359651	6.68e-14
DVL2	0.022147	1		ADARB1	0.0359437	2.24e-09
GSAP	0.0221412	1		POLR2C	0.0359128	3.72e-06
KIAA2026	0.0220946	1		IGHM	0.0358481	4.64e-36
CLIC1	0.0220862	1		CCDC71	0.0358456	3.4e-26
RXRB	0.0220726	1		CTNNBL1	0.0358224	2.36e-07
RSRC1	0.0220712	1		SNAPC5	0.0358166	4.1e-13
UBA1	0.022067	1		CECR1	0.0358086	1.87e-06
RAB4B	0.0220403	1		MT-ND4L	0.0358067	4.44e-211
CABIN1	0.0220246	1		LINC01588	0.0357967	5.45e-29
ZBTB44	0.022014	1		PPP1R14A	0.0357925	4.45e-08
MRPL33	0.0220068	1		AURKAIP1	0.0357812	4.61e-07
TBC1D7	0.0219865	1		WDR34	0.0357619	5.51e-07
OARD1	0.0219699	1		COX20	0.0357331	0.000138915
SNRNP70	0.0219654	1		TMEM256	0.0357302	2.2e-06
ALDH2	0.0219477	1		PPP1R21	0.0357147	1.14e-08
GABARAPL2	0.0219342	1		C1orf123	0.0356699	3.53e-08
METTL15	0.021916	1		RPS6KA1	0.0355957	1.88e-08
RHOT2	0.0218807	1		CHI3L2	0.0355835	3.05e-06
MBD5	0.0218785	1		WDFY4	0.0355832	4.82e-06
RGP1	0.0218571	1		DPM2	0.0355795	6.2e-12
TBC1D9B	0.0218553	1		VAT1	0.0355714	6.75e-08
SAV1	0.0218543	1		HAUS1	0.0355691	4.62e-13
FAM217B	0.0218536	1		ATP6AP1	0.0355608	1.2e-06
BTBD2	0.0218432	1		NOP10	0.0355371	3.54e-07
IFFO1	0.0218339	1		PACS1	0.0355248	0.000244827
PYURF	0.0218188	1		SH3KBP1	0.035498	0.000173999
STX10	0.0218016	1		MTG1	0.0354682	9.35e-06
PSENEN	0.0217968	1		RAB1B	0.0354592	5.25e-06
SWAP70	0.0217773	1		INPP5F	0.0354554	2.2e-19
CC2D1A	0.0217523	1		BCL7A	0.0353921	2.64e-06
ZCCHC6	0.0217138	1		GABARAPL1	0.0353567	0.000884927
WSB1	0.0217128	1		RAB8A	0.035321	1.19e-05
ASPSCR1	0.0217088	1		TLR1	0.0353024	8.49e-08
PDCD2	0.0216856	1		BACE2	0.0352924	4.6e-27
RGPD8	0.0216561	1		APEH	0.0352384	5.85e-09
NCOA7	0.0216436	1		FTL	0.0352083	1.51e-137
RABGEF1	0.0216053	1		CAP1	0.0352044	7.93e-08
LINC00623	0.021552	1		APBA3	0.0351543	5.75e-15
DYNLL1	0.0215487	1		PMEPA1	0.0351293	0.00588084
LEMD3	0.0215445	1		FAM63B	0.0351266	2.09e-11
SPCS2	0.0215383	1		MAP3K11	0.035113	7.5e-11
IFI35	0.0215357	1		UQCC2	0.0350835	1.27e-07
OSBPL2	0.0215198	1		SUDS3	0.0350698	2.47e-07
FAM53C	0.0215146	1		CCDC90B	0.0350544	4.03e-06
RASGRP2	0.0215081	1		RPL13A	0.0350085	1
IGLV1-44	0.02149	1		HINT2	0.0349908	5.03e-06
MTA2	0.0214779	1		RNF187	0.0349811	7.12e-05
FAM212A	0.021452	1		CHTOP	0.0349661	3.97e-07
LINC01588	0.02143	1		STX10	0.0349473	0.000146644
AC090498.1	0.0214241	4.1e-35		LINC00665	0.0349438	3.51e-17
C8orf59	0.0214011	1		STAMBP	0.0349367	4.61e-12
HGS	0.0214008	1		JADE2	0.0349158	3.43e-09
TBP	0.0213999	1		FAM120AOS	0.0349033	2.1e-05
EIF3J-AS1	0.0213923	1		ZNF511	0.0348805	1.21e-07
DAD1	0.0213902	1		STOML2	0.034873	4.01e-05
ZNF26	0.0213822	1		NUB1	0.0348673	7.25e-05
FBXW5	0.0213736	1		MAGOHB	0.0348556	2.86e-12
ACTR2	0.0213649	1		TXNDC12	0.0348532	2.34e-05
CCDC66	0.0213608	1		ANKRD13D	0.0348385	3.8e-15
CBX7	0.0213484	1		TMOD3	0.0348184	2.65e-06
PCK2	0.0213479	1		RAD9A	0.0347598	1.57e-10
EIF4A1	0.0213425	1		GPX1	0.0347503	7.39e-09
MLLT10	0.0213392	1		AKAP7	0.0347467	3.78e-19
VAV2	0.0213306	1		PLD3	0.0347114	3.04e-06
TPP1	0.0213155	1		NLRC3	0.0346983	1.11e-14
ZSCAN16-AS1	0.0213153	1		DGCR6L	0.0346729	2.07e-06
NCF1	0.0213117	1		TMEM165	0.034639	2.07e-05
MYCBP2	0.0213073	1		USP28	0.0346368	5.37e-07
DNAJC9	0.0212768	1		PDE6D	0.0346331	2.52e-06
RBM7	0.0212612	1		CNOT3	0.0346324	4.31e-11
TAOK3	0.0212593	1		UQCRC1	0.0346254	0.000124205
DCAF15	0.0212397	1		FAM49B	0.0345888	8.57e-08
MRPS16	0.021237	1		RPS19BP1	0.0345866	7.71e-06
FAM96A	0.0212278	1		NEK9	0.0345545	2.26e-05
ZNF652	0.021152	1		CPSF3L	0.0345053	3.83e-05
BAG3	0.0211237	1		MRFAP1	0.0344858	2.58e-05
MSTO1	0.0210999	1		DRG1	0.0344721	2.25e-07
OAS2	0.0210983	1		ITPR3	0.0344394	1.45e-17
ATG4C	0.0210855	1		EIF4EBP1	0.0344227	1.22e-06
KDSR	0.0210497	1		LINC00116	0.0343325	2.59e-10
OSGEP	0.0210079	1		SNHG21	0.0343228	7.32e-12
SLC9B2	0.020957	1		PEF1	0.0343152	2.79e-05
NSA2	0.0209494	1		LINC00936	0.0342423	0.00012952
SH3YL1	0.0209442	1		ERCC1	0.034216	0.000137443
GRAP2	0.0209408	1		ATG12	0.0341342	3.17e-05
POLD1	0.0209295	1		POLM	0.0341216	1.42e-06
DXO	0.0208674	1		CANX	0.0341215	0.000222754
ACO2	0.0208674	1		SPG7	0.0341065	7.8e-05
CARD8-AS1	0.0208371	1		SPTLC2	0.0340854	0.000179777
RP11-169D4.2	0.0208038	1		HAGH	0.0340834	3.27e-07
SIGIRR	0.020793	1		HDAC7	0.034073	3.95e-08
CWC15	0.0207887	1		SDAD1	0.034056	7.09e-07
RP11-689B22.2	0.0207716	1		SLAMF1	0.034053	2.7e-12
PPIF	0.0207684	1		PBXIP1	0.0340006	0.00186196
HLA-B	0.0207539	1		NPAT	0.0339535	7.7e-06
LINC00116	0.0207479	1		GLIPR2	0.033925	3.39e-18
DIABLO	0.0207442	1		DDX46	0.0339152	0.000233344
RABIF	0.0207351	1		C19orf53	0.033895	1.83e-09
GOPC	0.0207009	1		SEPW1	0.0338647	0.000400948
GUCD1	0.0207004	1		ATF6B	0.033864	0.000218011
IGSF8	0.0206911	1		DEGS1	0.0338562	5.77e-05
EPN1	0.0206875	1		PGM2L1	0.0338253	8.94e-06
BCL2L12	0.0206713	1		GNAI2	0.0338249	8.46e-05
ITSN2	0.0206608	1		ZFPL1	0.0338042	1.08e-06
TRIM69	0.020655	1		UBIAD1	0.0337952	3.72e-07
KBTBD4	0.0206441	1		GPS2	0.0337875	2.29e-05
ANXA6	0.020634	1		LCK	0.0337644	3.02e-12
GPAA1	0.0206199	1		GNB5	0.0337616	0.000566106
TMEM214	0.0206198	1		PDCD2	0.0337501	5.04e-05
STAG3	0.0205851	1		STK25	0.0337501	3.2e-06
MRPL49	0.0205284	1		RBM4B	0.0337215	3.83e-08
CBWD1	0.0205252	1		NDUFB2	0.0337199	5.65e-10
TPM3	0.0205156	1		C18orf8	0.0337135	7.92e-05
ZCCHC7	0.0205126	1		GPS1	0.0337068	2.42e-05
DRG2	0.0204658	1		APOBEC3F	0.0336675	1.93e-15
USP22	0.020454	1		SUPT4H1	0.0336581	0.000397083
ACYP1	0.0203987	1		DXO	0.0336561	3.72e-10
SENP2	0.020393	1		UCHL5	0.033643	1.52e-08
ZHX2	0.0203797	1		DDX56	0.0336256	1.1e-10
LRIF1	0.0203749	1		TMEM258	0.0335661	3.54e-11
DHRSX	0.0203729	1		RABGAP1L	0.0335047	0.000490783
TBC1D12	0.0203569	1		DEDD2	0.0334771	5.88e-07
KMT2B	0.0203521	1		EEA1	0.0334683	7.68e-10
ATXN1	0.0203363	1		ALDH16A1	0.0334668	0.000730267
SMIM4	0.0203138	1		ITPA	0.0334566	0.000102397
GLG1	0.0203133	1		ZBTB24	0.0334408	0.000498352
LPGAT1	0.0203085	1		DGCR2	0.0334336	2.85e-10
SZRD1	0.0203043	1		SNAPIN	0.033423	6.08e-10
GALT	0.0202947	1		FAM134C	0.0334223	7.1e-10
EMC4	0.0202797	1		THOC3	0.0334135	6.05e-06
MYOM2	0.0202712	1		DNAJC9	0.0333721	1.4e-07
KRR1	0.0202662	1		AKR1B1	0.0333056	0.00119944
NUP205	0.0202357	1		TRIM44	0.0332705	0.000610255
CD53	0.0202147	1		NUDT18	0.0332485	1.39e-17
ASB16-AS1	0.0202044	1		UBTF	0.0332449	0.000654095
C19orf25	0.020193	1		RARRES3	0.033235	0.00030066
CA5B	0.0201704	1		MRPL41	0.0332284	0.000131118
KANSL1	0.02017	1		OSBPL10	0.0331303	5.37e-05
RSL24D1	0.020167	1		ZNF296	0.0331261	1.17e-05
SLC1A5	0.0201641	1		HGS	0.0331178	2.95e-07
FUT11	0.0201427	1		RASGRP3	0.0330955	3.93e-06
FOXN3	0.0201346	1		CAPN2	0.0330889	8.36e-14
MICAL3	0.0201262	1		HP1BP3	0.0330519	2.02e-07
HLA-C	0.0200913	4.69e-07		MTHFR	0.0330348	7.69e-12
RPL36	0.0200796	1.95e-14		NDFIP1	0.0330341	1.81e-05
AP1G2	0.0200631	1		VRK3	0.0330067	3.71e-06
IFNLR1	0.020061	1		BRK1	0.0329934	1.41e-10
AGO2	0.0200596	1		ZNF22	0.0329837	7.45e-05
CIRBP	0.0200526	1		SEC11C	0.0329782	0.000769008
ATHL1	0.0200509	1		PDE4B	0.0329036	5.58e-09
NOTCH2	0.0200301	1		GPR108	0.0328756	3.42e-05
ARHGAP9	0.0199663	1		MYO1E	0.0328614	3.83e-05
C19orf53	0.0199413	1		H2AFZ	0.0328579	0.00280627
NUDT18	0.0199344	1		ARF6	0.0328536	2.3e-07
SUMO3	0.0199253	1		SSSCA1	0.0328472	0.000800133
NUTM2A-AS1	0.0199105	1		ZMIZ2	0.0328346	1.04e-06
IRF8	0.0198777	1		COA1	0.0328262	0.000893753
IFIT3	0.0198668	1		EPHB6	0.0328178	2.13e-09
ITPK1	0.0198606	1		LMAN1	0.0327946	8.54e-08
ANKRD54	0.0198513	1		DPF2	0.0327329	5.57e-08
CIR1	0.0198423	1		SMIM12	0.0327108	1.03e-05
RPS27	0.0198368	3.74e-32		SMARCC2	0.0326725	0.00218081
SPRYD3	0.0198244	1		TBC1D9	0.0326687	1.63e-06
ASCL2	0.0198115	1		CCNH	0.0326616	0.00109414
BABAM1	0.0197995	1		ISCA2	0.0326362	4.04e-08
ZNF329	0.0197923	1		SH3BP1	0.0326357	1.22e-08
MAPK6	0.0197787	1		RBL2	0.0326336	0.00087509
HERPUD2	0.019753	1		SNRPG	0.0326086	1.02e-14
SMG5	0.0197495	1		UQCRQ	0.0325931	5.76e-07
ZNF274	0.0197475	1		CD82	0.0325896	2.96e-05
ZNF33A	0.0197442	1		HDAC1	0.0325786	0.000591252
HERC6	0.0197254	1		CDC26	0.0325708	0.000136263
TUBA1C	0.0197206	1		PAK2	0.0325676	4.17e-07
PNRC2	0.0197167	1		ZNF592	0.0325671	2.13e-06
SIPA1	0.0197061	1		PECAM1	0.0325644	7.85e-06
SYNJ2	0.0197035	1		TAF1D	0.0325565	2.1e-09
PCDH9	0.0197012	1		SRSF8	0.0325478	0.00033573
SERGEF	0.0196928	1		PRKDC	0.0325395	0.00948137
WDR45B	0.0196911	1		COA3	0.0325205	4.98e-09
CNOT7	0.0196844	1		LSM7	0.0325204	6.8e-18
RP11-65I12.1	0.0196843	1		FLAD1	0.0325162	1.42e-11
SLC25A53	0.019664	1		STX17	0.0324802	4e-07
RUNX1	0.0196567	1		B3GNT2	0.0324678	4.73e-07
CDK4	0.0196204	1		RRAGA	0.0324539	0.000247799
LRMP	0.0196119	1		VPS29	0.0324358	0.0026013
ADAM15	0.0196102	1		PSMD5-AS1	0.0324316	8.81e-05
SLFN5	0.0195949	0.837352		SRP14	0.0324279	1.52e-20
MSN	0.0195693	1		SAT1	0.03242	5.78e-09
UBE2L6	0.0195556	1		MYO7B	0.0323903	2.69e-05
AGO3	0.0195469	1		FNBP1	0.0323825	3.8e-06
JMJD6	0.0195376	1		HDHD3	0.032371	3.59e-14
ALOX12-AS1	0.0195348	1		TIMELESS	0.0323455	5.57e-08
LIME1	0.0195142	1		KTN1	0.0323444	3.63e-06
IGLV7-43	0.0195108	1		UBA3	0.0323393	1.82e-05
NUDT22	0.019481	1		GSAP	0.032337	0.000993745
ATP9B	0.0194482	1		ZDHHC19	0.0323214	8.71e-14
LINC01006	0.0194448	1		CYB5B	0.0322807	3.42e-07
ADARB1	0.0194377	1		CEP250	0.0322618	3.44e-15
TBX21	0.0194058	1		MRPL23	0.0322588	0.00195611
SCRN2	0.0194002	1		LAGE3	0.0322544	1.01e-05
GLTSCR1L	0.0193794	1		FCGRT	0.0322529	0.0003472
NIP7	0.0193631	1		ZNF506	0.0322275	1.46e-05
TMEM70	0.0193501	1		TRIM69	0.0322239	1.33e-25
HMGA1P4	0.0193393	1		TMED8	0.0321934	6.19e-05
EFR3A	0.0193385	1		UBXN1	0.0321934	2.93e-17
BTN3A3	0.0193343	1		ZNF146	0.0321593	9.9e-05
FGFR1OP2	0.0193333	1		ODF3B	0.0321475	2.59e-06
PRPF38A	0.0193307	1		STARD3	0.0321298	0.000237796
PYGO2	0.0193109	1		KLHDC2	0.032125	9.86e-05
POMC	0.0193043	1		DPH3	0.0321233	0.000489986
POT1	0.0193025	1		STX5	0.0321111	6.79e-06
ALYREF	0.0192895	1		SSNA1	0.0320998	1.27e-05
PNP	0.0192784	1		SAE1	0.0320865	2.56e-08
RUVBL2	0.0192616	1		MTSS1	0.0320615	3.24e-09
ZNF564	0.0192615	1		MED31	0.0320554	0.000211343
MAP3K14	0.019256	1		BABAM1	0.0320457	7.74e-05
NDUFV3	0.019254	1		LINC00493	0.0320431	1.22e-05
2023-09-15	0.0192502	1		BUD31	0.032035	1.17e-07
PARM1	0.0192477	1		PLEKHF1	0.0320116	4.64e-39
ANTXR2	0.0192415	1		ALOX12-AS1	0.031984	7.38e-06
FGD2	0.0192382	1		ZBED5-AS1	0.0319592	2.28e-10
NIPAL3	0.0192261	1		OMA1	0.0319589	2.72e-19
BCAP29	0.0192245	1		PYCARD	0.0319503	0.0163337
INPP5F	0.0192218	1		ARFRP1	0.0319399	4.22e-08
MAP2K5	0.0192187	1		MRPS6	0.0319132	4.14e-05
ASXL2	0.0192125	1		TEX30	0.0318884	3.09e-09
UQCR11	0.0192085	1		DNAJC15	0.0318874	8.08e-06
POLG2	0.0191991	1		UTP6	0.0318442	5.74e-06
MOB1A	0.019187	1		IGKV1-6	0.0318366	4.71e-64
TAF3	0.0191829	1		TMC8	0.0318097	0.00378595
MT-ND3	0.0191826	0.000120323		IRF9	0.0318022	4.09e-07
AKR1B1	0.019181	1		NDUFB1	0.0317653	0.0125626
MOB3A	0.0191595	1		IGHV1-69-2	0.0317561	1
ZBTB21	0.0191468	1		PEPD	0.0317425	8.95e-06
MPHOSPH8	0.0191391	1		RBMX2	0.0317137	1.26e-11
NDFIP1	0.019138	1		HSD17B7	0.0317034	6.22e-14
SAMD4B	0.0191378	1		C3orf38	0.0316589	1.14e-05
BMF	0.0191055	1		TMF1	0.031648	0.0016328
SIN3B	0.0190839	1		FAM110A	0.0316419	1.34e-14
VPS13D	0.0190757	1		DDX60L	0.0316011	6.34e-09
PRR3	0.0190606	1		SURF1	0.0315305	0.00366915
MT-CYB	0.019058	0.525787		TMEM126B	0.0315166	7.16e-09
ABHD17B	0.0190509	1		PPIE	0.0314881	1.67e-07
KLHL18	0.0190245	1		ODF2	0.0314841	0.00087678
XAB2	0.0189928	1		BBC3	0.0314799	1.96e-07
AZIN1	0.018987	1		SPRY1	0.031467	3.05e-10
COPS5	0.0189716	1		TMEM19	0.0314618	0.0026456
IGHV1-69	0.0189497	1		MRPL38	0.0314079	0.000102953
NKG7	0.0189453	1		SC5D	0.0314062	1
MON1B	0.0189379	1		KATNBL1	0.0313631	0.000184855
IGLV4-69	0.0189274	1		CTC-523E23.11	0.0313531	1.96e-14
ZC3H8	0.0189268	1		RP11-430B1.2	0.0313519	2.55e-11
FAM195A	0.0189234	1		CCDC59	0.0313264	1.51e-07
GLTSCR2	0.0189166	1		SQRDL	0.0313239	1.09e-09
NUCB1	0.0189156	1		ARL11	0.0313081	7.35e-12
HKR1	0.0189127	1		RCAN3	0.0312762	1.79e-06
OCIAD1	0.0189117	1		CUTC	0.0312537	0.00010895
MITD1	0.0189113	1		KIAA0586	0.0312055	1.27e-13
CCND1	0.0188977	1		FAM65A	0.0311706	0.00552497
RNF111	0.0188951	1		TMEM117	0.031166	1.76e-09
TMEM109	0.018889	1		TNFSF10	0.0310989	1.83e-22
MYO18A	0.0188762	1		POC1B	0.0310823	2.77e-13
SPIDR	0.0188683	1		FARS2	0.0310806	9.55e-07
HACL1	0.0188537	1		BTN3A2	0.0310705	0.0190391
TRMT112	0.018841	1		CYSLTR1	0.0310583	0.00176295
FAM53B	0.0188398	1		IFIH1	0.031056	4.61e-07
SSR3	0.0188211	1		DVL2	0.0310382	4.73e-11
KRIT1	0.0188127	1		GALT	0.0310229	2.42e-09
MUM1	0.0188088	1		PITPNA-AS1	0.0310121	6.16e-13
SPPL2B	0.0188086	1		TIAL1	0.0310067	0.00186492
TBK1	0.0188076	1		HDDC2	0.0310017	0.00137461
SPG21	0.0188059	1		EIF4EBP3	0.0310011	1.11e-06
PARP16	0.0188042	1		FAM98C	0.0309797	1.79e-07
GTPBP3	0.0188028	1		CEBPZOS	0.0309544	0.000101166
RPRD2	0.0187965	1		CNDP2	0.0309037	0.000573232
ALMS1	0.0187914	1		ECHS1	0.0309018	0.00135028
AC079630.4	0.0187824	1		SCRN2	0.0308893	1.17e-09
IL10RB	0.0187789	1		GTF2I	0.0308683	0.0323791
CTB-31O20.2	0.0187382	1		SIGIRR	0.0308054	0.00446725
TMEM69	0.0187213	1		LIG1	0.0307921	1.85e-08
FAHD2B	0.0186732	1		BUD13	0.0307885	1.64e-09
NIPSNAP3B	0.0186696	1		ATP5J	0.0307778	1.85e-06
ZFP14	0.0186682	1		SNX6	0.0307694	0.0015928
NBPF11	0.0186589	1		JAK2	0.0306963	2.45e-11
STRIP1	0.0186556	1		FLOT1	0.0306793	2.8e-06
HELQ	0.018637	1		LSM8	0.0306702	1.71e-07
ZNF439	0.018637	1		PARP16	0.0306537	1.37e-14
SP1	0.0186348	1		GNL1	0.0306341	0.000367664
PIGT	0.0186225	1		ZNHIT2	0.0306191	1e-19
ALKBH5	0.0185969	1		FRYL	0.0305951	0.00412015
LINC01504	0.0185909	1		POP4	0.0305796	0.000356268
MARS	0.0185725	1		SSBP4	0.0305696	0.0353489
ABCD4	0.0185636	1		COQ7	0.0305581	0.000437319
TMEM242	0.0185585	1		AC233755.2	0.0305488	0.000841474
COX10	0.0185516	1		INF2	0.0305381	8.39e-10
RHEB	0.018532	1		IGHV4-59	0.0305303	1
MAGOHB	0.0185307	1		FLT3LG	0.0305285	1.03e-06
TULP3	0.0185287	1		ACAA1	0.0305259	0.00234043
RP11-421L21.3	0.0185177	1		LINC00662	0.0304979	1.52e-07
GATAD1	0.0185137	1		RXRB	0.0304739	2.02e-09
HAGHL	0.0184963	1		2023-03-07	0.0304717	0.000684625
EED	0.0184936	1		TMEM160	0.0304686	0.0064152
FAM219B	0.0184896	1		MRPL24	0.0304639	9.52e-07
LSM14A	0.0184721	1		PILRB	0.0304438	5.45e-08
DTYMK	0.018467	1		ZC3H6	0.030391	3.61e-09
ZNF574	0.0184616	1		AATF	0.0303848	0.00553214
RPS4Y1	0.018442	1		ZBTB8OS	0.0303569	0.0106582
LINC00667	0.0184344	1		IFNG-AS1	0.0303224	1.37e-14
TSPAN17	0.0184244	1		SYNRG	0.0303203	0.0217347
FGD4	0.0184173	1		TCL1B	0.0303052	5.32e-09
MDFIC	0.0184027	1		SDHC	0.0302982	0.0193805
IFI30	0.0183905	1		SHARPIN	0.0302706	0.00143327
C16orf62	0.0183843	1		ZBTB20	0.0302679	0.0141603
HERC5	0.0183814	1		TRAFD1	0.0302573	2e-10
KLF16	0.0183526	1		ZNF224	0.0302541	1.57e-09
AIG1	0.0183482	1		CUTA	0.0302469	3.07e-05
GTF2F2	0.0183472	1		MRPL40	0.0302295	0.000451824
TM2D3	0.018343	1		MZF1	0.0302063	5.26e-07
VAMP3	0.0183425	1		TRMT10B	0.0302046	6.05e-16
ZNHIT2	0.0183406	1		B3GALT6	0.0302043	2.77e-16
LIMD2	0.0183309	1		TBC1D10A	0.0301796	1.79e-09
CRTC2	0.0183151	1		MT-ND3	0.0301765	8.12e-146
INPPL1	0.0182999	1		ELMSAN1	0.0301735	0.0614857
GSE1	0.0182764	1		BORCS6	0.0301725	9.29e-14
GNB2	0.0182492	1		CENPM	0.0301697	3.57e-06
LYPLA2	0.018246	1		CHMP4A	0.0301694	0.00148012
C1orf52	0.0182388	1		ATP5D	0.0301058	5.73e-11
NAA20	0.0182093	1		ASB16-AS1	0.0300851	3.89e-15
GORASP1	0.018196	1		NDRG3	0.0300789	5.26e-06
ANKRD39	0.0181658	1		TAF12	0.0300685	0.000317315
DDX24	0.0181583	1		SATB1	0.0300568	0.0120493
MAN2B2	0.0181568	1		ACO2	0.030051	0.00390756
PCYT1A	0.0181558	1		UBE2V2	0.0300467	0.00495212
RP3-402G11.26	0.0181455	1		FIS1	0.0300039	9.17e-08
MAFF	0.0181435	1		SEC22B	0.029984	0.0001202
PEPD	0.0181365	1		SUSD3	0.0299723	5.78e-07
GPR183	0.0181284	1		CARD8-AS1	0.0299668	4.43e-13
BLK	0.0181238	1		MORC3	0.0299309	4.82e-05
TMEM63A	0.0181171	1		CAPG	0.0299165	0.00138956
RSAD1	0.0181102	1		DTX2	0.0298744	1.55e-08
GCC1	0.0180632	1		RHNO1	0.0298644	9.02e-10
CTA-384D8.34	0.0180593	0.202817		RP3-395M20.12	0.0298358	0.000312519
FBXO9	0.0180533	1		ZNF394	0.0298055	0.00220522
KCTD6	0.0180358	1		MCTS1	0.0297979	0.0104547
C1orf123	0.0180327	1		TGS1	0.0297694	0.00616555
EXT2	0.0180248	1		FAM78A	0.0297659	4.33e-21
IFT80	0.0180218	1		MED11	0.0297596	5.86e-10
TAF1C	0.0180089	1		RNF219	0.0297512	8.93e-13
PRKCZ	0.0179925	1		PTDSS1	0.0297198	0.000973912
C12orf43	0.0179864	1		GABPB1-AS1	0.0297143	0.0172649
PNPLA8	0.0179815	1		MESDC2	0.0297007	0.000242235
BAG2	0.0179698	1		ASXL2	0.0296774	5.02e-05
CCNB1IP1	0.0179662	1		ACTR1B	0.0296659	0.000807622
FAM111A	0.0179651	1		RP11-876N24.2	0.0296532	1.98e-13
STAT5A	0.0179561	1		ABCB4	0.0296426	6.26e-06
MTO1	0.0179291	1		BANP	0.0296425	0.0087494
FERMT3	0.0179118	1		UMAD1	0.0296379	2.64e-05
TYW1	0.0178994	1		PNPLA7	0.0296093	1.29e-11
PLCB2	0.017893	1		FAAP20	0.029556	3.48e-05
FAM120C	0.0178869	1		UBR5-AS1	0.0295529	1.11e-06
UBAC1	0.0178814	1		C16orf54	0.0295421	0.000187166
C7orf26	0.017865	1		PIGC	0.0295324	0.000142128
DNMT1	0.0178591	1		ZNF770	0.0295276	6.94e-06
MYNN	0.0178411	1		SNAPC1	0.029527	6.98e-05
PFDN5	0.0178367	1		C1GALT1	0.0295161	0.00700109
SUPV3L1	0.017833	1		ID1	0.0295005	5.65e-10
MTERF4	0.0177968	1		HIVEP2	0.0294992	1.74e-11
MFSD14A	0.0177922	1		RAB11FIP1	0.0294654	0.126444
NBPF14	0.017783	1		IFI44	0.0294538	7.29e-26
CARD11	0.0177806	1		FAM3A	0.0294423	4.45e-05
OGFR	0.0177801	1		SETDB2	0.0294358	5.1e-07
USB1	0.0177671	1		KCNA3	0.0294324	0.00024589
ZNF524	0.017767	1		KMT2A	0.0294268	0.00404169
RAB10	0.0177564	1		ZNF860	0.029423	2.52e-18
STXBP2	0.0177546	1		POLR2G	0.029342	0.0284254
TMA7	0.0177403	1		KANSL1-AS1	0.0293294	0.00111782
AP1M1	0.0177144	1		GGPS1	0.0293008	2.01e-11
NADSYN1	0.0176905	1		RASA1	0.0293004	7.34e-10
ZNF331	0.0176704	1		LRRC8D	0.0292841	1.02e-09
RPL21	0.0176685	0.000142574		MRPL46	0.0292776	8.65e-11
MED6	0.0176593	1		TIFA	0.0292627	1.79e-05
ARFGAP2	0.0176585	1		WIPF1	0.029244	0.000261758
THAP4	0.0176568	1		USP48	0.0292376	0.00156785
NEK9	0.0176428	1		LINC01013	0.029232	3.47e-08
SLC30A6	0.0176309	1		PAF1	0.0292312	0.13622
KIAA1468	0.0176156	1		ZMAT2	0.0292245	0.0253664
MINOS1	0.0176144	1		ZNF580	0.0292165	0.0907243
ZEB2	0.0176127	1		MSL3	0.0292066	0.107097
MT-CO3	0.0175953	0.00600116		TNFRSF14	0.0291998	7.64e-06
RANBP3	0.0175402	1		TAF6	0.0291957	2.57e-05
MTRR	0.0175363	1		LPP	0.0291848	0.027247
DDOST	0.0175215	1		WNK1	0.0291748	0.069149
ATF2	0.0175209	1		CYB5R1	0.0291646	1.6e-09
HAUS8	0.0175194	1		MPI	0.0291617	3.66e-11
UBQLN1	0.0175178	1		SDHA	0.029131	0.00905581
KLF11	0.0175105	1		PCK2	0.029114	1.53e-07
C3orf58	0.0174879	1		IRF5	0.0291088	9.19e-10
C2orf47	0.017487	1		FIG4	0.0291048	0.000424291
TOB1	0.0174863	1		MGMT	0.0290951	0.0629209
ECSIT	0.0174836	1		B4GALT3	0.0290799	0.00124597
IL16	0.0174754	1		YIF1A	0.0290751	0.0995395
PSTK	0.0174734	1		MIS18BP1	0.029063	0.073748
AMD1	0.0174582	1		OVCA2	0.0290626	0.00851087
USP20	0.0174559	1		DLGAP4	0.0290572	2.71e-08
TMEM208	0.0174526	1		CLPP	0.0290535	0.017711
TMEM170A	0.0174454	1		NSMCE4A	0.0290432	0.00848133
APOPT1	0.0174274	1		NAA38	0.0290321	0.00472594
CSNK1G1	0.0174177	1		PARN	0.0290193	0.000202099
DNLZ	0.0174004	1		TGIF2	0.0290147	0.228903
CTD-2017F17.2	0.0173916	1		GMPR2	0.0290146	5.73e-06
ATP13A1	0.0173832	1		TPCN1	0.0290144	1.74e-08
LRRC61	0.0173624	1		DOCK11	0.0290067	0.0109318
IFIT5	0.0173612	1		FGD2	0.0290061	0.0489884
UBE2D2	0.0173573	1		SCAPER	0.0289591	4.35e-06
HNRNPF	0.0173548	1		SGF29	0.0289379	0.000802871
METTL21A	0.017333	1		PCMTD2	0.0288756	0.000357527
DNAJC4	0.0173168	1		PCED1B	0.0288744	4.36e-11
SUPT7L	0.0173133	1		TTC14	0.0288619	0.00758218
RPL17	0.017307	1		LIPA	0.0288586	0.0490833
PAIP1	0.0173066	1		TRANK1	0.0288289	0.0334374
TRMT61A	0.0172975	1		IFI6	0.0288215	0.195688
ETV3	0.0172816	1		SUGT1	0.0288065	0.00316023
RP11-410L14.2	0.0172806	1		ATXN10	0.0288034	0.00837315
METTL17	0.0172802	1		RP11-1094M14.11	0.0288005	1.16e-07
LMF2	0.0172795	1		CDC42EP3	0.0287909	2.94e-10
CCDC137	0.0172666	1		GCSAM	0.0287539	1.59e-05
MRPS18C	0.0172656	1		AMN1	0.0287497	1.18e-08
POLH	0.0172424	1		TMEM44-AS1	0.0287464	3.5e-16
RRP8	0.0172265	1		AMPD3	0.0287436	8.36e-09
SIVA1	0.0172243	1		PPDPF	0.0287386	3.15e-15
ANKZF1	0.0172231	1		FBLN2	0.0287346	3.49e-21
MYC	0.0172213	1		AARS	0.0286714	2.84e-11
TMCO3	0.0172134	1		COMT	0.0286644	0.0326979
CTR9	0.0172073	1		CR2	0.028664	0.118753
RP11-345J4.5	0.0171944	1		SLC16A7	0.0286603	0.0253608
PIN1	0.0171937	1		BFAR	0.0286527	0.0764449
IGHV4-61	0.0171926	1		WDR33	0.0286472	0.00101141
RPS21	0.017192	2.05e-10		TCOF1	0.0286062	0.000186538
LAIR1	0.0171797	1		AGTRAP	0.0285859	1.63e-09
NARF	0.0171787	1		P2RX5	0.028574	0.0621026
ZNF248	0.0171753	1		ODF2L	0.0285718	0.0031717
FAM98C	0.0171644	1		LASP1	0.0285668	0.0146838
ENTHD2	0.0171583	1		ZHX2	0.0285644	0.00150293
CHMP4A	0.017145	1		SLC16A3	0.0285435	5.17e-15
PNKP	0.0171384	1		ACYP1	0.0284856	2.43e-09
NDRG3	0.0171354	1		PRKAG2	0.0284842	0.000177868
VTI1B	0.0171127	1		PRR4	0.0284825	0.00118516
SMG9	0.0171067	1		ORMDL3	0.0284792	0.0123681
CTDP1	0.0171042	1		NIPSNAP1	0.0284766	2.77e-05
MRI1	0.017103	1		SMS	0.0284765	0.0038156
RNF8	0.0170711	1		LETM2	0.0284662	3.7e-10
C16orf91	0.0170585	1		HEXA	0.0284659	0.0825234
SKP1	0.017056	1		HSPB11	0.0284483	0.00293071
RNF149	0.0170405	1		TMEM141	0.0284432	0.00783989
BLOC1S6	0.0170352	1		ZNF250	0.0284292	3.87e-10
PTP4A3	0.0170066	1		CAPN12	0.0284223	3.13e-14
NARFL	0.016993	1		FBXO9	0.0284132	0.0141472
TIGD3	0.0169841	1		USP11	0.0284012	0.012156
GLTP	0.0169824	1		BTN2A1	0.028384	7.03e-10
RNU12	0.0169768	1		PQLC3	0.0283391	4.47e-07
PHKG2	0.0169629	1		COMMD3	0.0283356	0.000658888
ZNF7	0.0169602	1		ACSL5	0.028313	4.11e-06
LINC00152	0.0169578	1		FARSA	0.0283059	8.37e-07
RP11-345P4.9	0.0169501	1		DDX60	0.0283051	1.82e-16
CHM	0.016931	1		OXCT1	0.0282795	0.153699
LAMTOR1	0.0169216	1		COG4	0.0282794	4.33e-07
TCTA	0.0169142	1		TMEM205	0.028273	0.00706295
LETM2	0.0168811	1		PRMT2	0.0282618	0.0604503
MPRIP	0.016876	1		SSBP2	0.0282567	0.0459309
GDPD5	0.0168706	1		SIDT1	0.0282462	0.00483616
USP18	0.0168646	0.862809		PRDX6	0.0282341	0.00109021
SND1	0.0168645	1		C14orf119	0.0282061	0.0234281
AIMP1	0.0168396	1		SUCLG1	0.0281896	0.0143927
TUBGCP3	0.0168287	1		ZCCHC17	0.0281845	0.00011459
TRIB1	0.0168264	1		CAPN1	0.0281409	0.0710656
FANCA	0.0168179	1		SPATA2L	0.028119	0.249438
ENOX2	0.0168044	1		RFC2	0.0281187	8.93e-08
YWHAZ	0.0167916	1		DUSP11	0.0281163	0.00458753
FAM193B	0.0167717	1		PDE7A	0.0281111	0.0326098
LIG1	0.0167646	1		PAM16	0.0280995	2.69e-05
WDR45	0.0167383	1		AMDHD2	0.0280823	0.000320867
KIF1B	0.0167339	1		TSEN34	0.0280629	0.000266506
FARP2	0.0167303	1		ZNF32	0.0280579	0.0121268
COASY	0.0167261	1		CDK5RAP3	0.0280536	0.0155678
ATG9A	0.0167257	1		SAV1	0.0280364	0.00421907
TRMT2B	0.0167208	1		TPM3	0.0280309	1.47e-10
KIF1C	0.0167185	1		NDUFV3	0.027995	0.000152033
DENND4B	0.0167165	1		TMEM63A	0.0279942	3.46e-07
SCNM1	0.0167006	1		TMEM216	0.0279668	1.27e-11
UBA6	0.0166942	1		TRAK2	0.0279627	0.0111534
VGLL4	0.0166889	1		ARL2	0.0279601	2.91e-13
PML	0.0166851	1		FBXL12	0.0279582	0.000982647
GOSR2	0.0166849	1		SLC35C2	0.027947	0.00100161
CRYL1	0.0166696	1		ELK3	0.0279374	1.99e-08
GLE1	0.0166687	1		POLR2J3	0.0279344	0.0307411
RAP1GAP2	0.0166562	1		MRPL55	0.0279002	0.0228267
PYHIN1	0.0166455	1		CCDC88B	0.0278943	6.75e-05
AMPD3	0.0166376	1		SCAI	0.027883	0.000160998
LINC01013	0.0166279	1		SLC10A3	0.0278631	0.0159292
CALM1	0.0166249	1		C20orf27	0.0278398	0.00258338
SERPINB6	0.0166177	1		SHMT2	0.0278185	0.0134114
RRS1	0.0166163	1		PRDX2	0.027804	0.294043
ABHD4	0.0166144	1		AKAP9	0.0278011	0.123528
TEX264	0.0166122	1		RNF214	0.0277866	5.12e-08
EIF4H	0.0166117	1		CYB561D2.1	0.0277617	4.52e-20
PTRH2	0.0165919	1		KLF12	0.0277601	0.000127548
NFATC1	0.0165729	1		MAGED2	0.0277356	0.00203745
DMAP1	0.0165729	1		ZFAND1	0.0277331	0.0123509
AC113404.1	0.0165663	1		MAST3	0.0277298	1.14e-09
CRTC3	0.0165501	1		WDR6	0.0277267	0.0153115
FCHO1	0.0165422	1		TARSL2	0.0276956	0.187534
PTPN22	0.0165385	1		MBD1	0.0276433	1.24e-05
TIAL1	0.0165374	1		C5orf45	0.0276285	7.34e-14
AIM2	0.0165334	1		PTBP3	0.0276114	0.0235202
RAB11B	0.0165314	1		TMX1	0.0275879	0.000434063
PRKAA1	0.0165303	1		COX8A	0.0275699	6.62e-06
PLEKHG2	0.0165301	1		DNASE2	0.0275392	9.12e-12
USP37	0.016525	1		UBB	0.0275202	8.79e-11
LCP2	0.0165085	1		TMUB1	0.0275136	0.0906946
YAE1D1	0.0164647	1		RBM48	0.0274891	0.00460511
DENND3	0.0164641	1		NDUFA8	0.0274634	1.81e-08
EXOSC8	0.0164566	1		CTD-2562J15.6	0.0274626	1e-13
PVT1	0.0164474	1		ELP5	0.0274619	0.0715752
PDS5A	0.0164282	1		RHOBTB2	0.0274537	3.9e-20
PRDX2	0.0164154	1		RP6-159A1.4	0.0274513	1.27e-24
MED31	0.0164121	1		IGHV3-21	0.027449	1
ALCAM	0.0164032	1		IGHV4-28	0.0274306	1
NDUFB8	0.0163975	1		CCDC115	0.0274233	0.0211275
PI4KB	0.0163945	1		HEMK1	0.0274192	9.95e-12
SCPEP1	0.0163938	1		BISPR	0.0273954	2.14e-11
TES	0.0163823	1		SERPINB6	0.0273243	3.47e-27
DOPEY1	0.016379	1		KCNAB2	0.0273151	0.00478507
PTBP3	0.0163624	1		HN1	0.0272871	0.023574
NUFIP2	0.0163468	1		HIBADH	0.0272662	3.65e-10
ING5	0.0163307	1		PRPSAP1	0.0272623	1.71e-06
NDUFA13	0.0163294	1		RAD50	0.0272555	0.00415934
ATP5H	0.0163294	1		PIN4	0.0272527	0.0351388
TGS1	0.0163263	1		PMPCB	0.0272525	0.0265344
TTBK2	0.0163224	1		CSNK1G2	0.0272488	0.000202273
C22orf34	0.0163208	1		STX4	0.0272323	0.000134492
STX11	0.0163147	1		TOX4	0.0272059	0.0401922
SETDB2	0.016314	1		RBM22	0.0271995	0.0352319
CNFN	0.0163086	1		TIMM9	0.0271952	0.0176269
PPT1	0.0162931	1		SH2D3A	0.0271745	5.79e-05
HEATR6	0.0162923	1		PEX16	0.0271613	0.116777
RP11-1094M14.11	0.016292	1		ZNF581	0.0271541	0.222461
LCN10	0.0162743	1		TLR10	0.0271495	0.0105964
SLC16A3	0.0162739	1		GTF2H2C	0.0271468	1.78e-08
SCRN1	0.0162594	1		PNMA1	0.0271315	2.49e-11
CYB5D2	0.0162576	1		ZNF622	0.0270772	0.0640997
PI4K2A	0.016248	1		ZC3HAV1	0.0270679	0.0270068
ZNF385A	0.0162253	1		HS2ST1	0.0270618	3.87e-06
CERS2	0.0162147	1		TSTA3	0.0270377	0.106137
EPOR	0.016211	1		PCSK7	0.0270362	0.464964
PIGQ	0.0162052	1		COA4	0.0270346	0.00963445
REV3L	0.0161979	1		PLEKHO1	0.0270338	0.00688419
ST7L	0.0161973	1		TRMT2A	0.027032	7.87e-11
MIS12	0.0161917	1		ACTR2	0.0270168	3.62e-06
RP11-1398P2.1	0.0161888	1		MKKS	0.0270107	4.53e-07
TMEM216	0.0161703	1		RP11-620J15.3	0.0269954	4.53e-07
NUP50	0.0161626	1		RNF34	0.0269946	0.0574134
IVD	0.0161552	1		AP2A1	0.0269824	1.35e-06
TMEM255B	0.0161493	1		FAM200B	0.0269783	0.058756
UPF2	0.0161482	1		FAAP100	0.0269718	1.02e-05
RPL36AL	0.0161447	1		GPANK1	0.0269626	4.64e-10
NLRP1	0.0161314	1		CDIP1	0.0269538	0.000456481
DNAJC7	0.0161312	1		ARGLU1	0.0269516	6.28e-09
CUL3	0.0161306	1		CDK10	0.0269252	8.19e-06
BORCS8	0.0161195	1		HSD17B12	0.0269104	0.00480953
AKT1S1	0.0161102	1		ATF3	0.0269089	0.000292237
ADIPOR2	0.0160952	1		SIPA1L1	0.0269026	0.0728281
CHID1	0.0160912	1		AKAP13	0.0268928	0.00012688
EEF1D	0.0160908	1		HSDL2	0.026884	3.93e-09
CMTR1	0.0160887	1		NBPF19	0.0268766	5.9e-09
NPTN	0.0160887	1		RAB4B	0.0268733	2.57e-05
CRY2	0.0160884	1		MEGF6	0.0268711	3.59e-18
DBNDD2	0.0160811	1		LINC00909	0.0268622	2.15e-05
H3F3B	0.0160809	1		TAGLN2	0.0268438	3.68e-15
FAM3A	0.0160728	1		OSTM1	0.0267867	6.9e-05
MATN1-AS1	0.0160718	1		PRPF38A	0.0267813	0.197209
REXO4	0.0160641	1		LRRC59	0.0267703	0.0590002
PTGES2	0.0160466	1		HMG20A	0.0267489	1.6e-05
TMED2	0.0160342	1		HS3ST1	0.0266972	0.129794
ZNF789	0.0160311	1		YPEL2	0.0266815	0.00277126
GTPBP8	0.0160285	1		STX16	0.0266782	0.0801399
RAD51B	0.0160217	1		RP1-313I6.12	0.0266719	0.12193
DAP3	0.0160163	1		AC007880.1	0.0266675	1.07e-11
COL4A4	0.016015	1		PSTPIP1	0.0266661	0.0048152
TMEM177	0.0159979	1		TMEM18	0.0266051	0.946267
RTN3	0.0159938	1		PATL2	0.0265833	0.00413606
HTRA2	0.0159926	1		GON4L	0.0265784	0.245566
IGHV3-49	0.0159852	1		PTK2	0.0265546	9.91e-06
NPRL3	0.0159623	1		PI4KB	0.0265496	0.013035
HMGN1	0.0159602	1		LINC00969	0.0265444	0.0814004
ATXN7L1	0.0159569	1		TYMP	0.0265342	1
CAAP1	0.0159372	1		MTERF4	0.0265325	0.214588
IGHV1-18	0.0159308	1		SCAMP4	0.0265306	0.0529003
SLC7A6	0.0159296	1		MTO1	0.0265154	1.14e-06
RP11-1100L3.8	0.015924	1		RAD51C	0.0265139	6.67e-05
PPP2R2A	0.0159119	1		MYO9B	0.0265133	0.086999
TMEM168	0.015908	1		GSTM4	0.0265023	9.02e-16
RPUSD1	0.0158843	1		H1FX	0.0264958	1
DHRS4L2	0.0158737	1		OBFC1	0.0264711	1.36e-06
BTG3	0.0158719	1		MOCS2	0.0264694	4.84e-07
ALG13	0.0158631	1		CERK	0.0264588	0.00042834
SUN1	0.015859	1		CCSER1	0.0264378	7.88e-11
EXOSC3	0.0158471	1		BLOC1S5	0.0264358	2.53e-12
MAPK7	0.0158373	1		EIF2S2	0.0263961	0.0704517
TDP2	0.0158369	1		CTD-2035E11.3	0.0263811	6.53e-11
REC8	0.015823	1		CRBN	0.0263706	0.0564925
USP33	0.0158184	1		RP11-83A24.2	0.0263692	4.49e-05
DPH1	0.0158168	1		GNPAT	0.0263682	0.0553936
PFN1	0.0158095	1		DERL3	0.0263324	0.460381
CRTC1	0.0158053	1		EMG1	0.0263197	0.000379946
BSCL2	0.0157975	1		TSSC4	0.0263143	0.0201239
ARPC1B	0.0157954	1		BAD	0.0263115	0.162395
GRAPL	0.0157886	1		PDCD4-AS1	0.0262621	0.00131734
MRPL42	0.0157853	1		TAMM41	0.0262588	1.56e-13
LPP	0.0157808	1		TCF12	0.0262244	0.0341702
NTMT1	0.0157731	1		KIAA1191	0.0262212	0.0130495
TMEM60	0.0157715	1		DUSP22	0.0261994	0.347984
NAA40	0.0157563	1		CNOT10	0.0261864	0.00232893
EIF2D	0.0157473	1		ARL6IP5	0.0261584	1
CBWD5	0.0157441	1		ZNF276	0.0261475	5.61e-09
DGUOK	0.0157428	1		HSD17B4	0.0261331	9.89e-05
RPUSD3	0.015737	1		DDX58	0.0261166	4.58e-09
LPAR5	0.0157359	1		CABIN1	0.0261064	0.00090832
YTHDC2	0.0157159	1		SPCS2	0.0260919	0.00154293
EMC9	0.0157095	1		IER3IP1	0.02609	0.50319
SSBP2	0.0157086	1		GRB2	0.0260879	4.13e-11
MRPL50	0.0156988	1		STK40	0.0260852	1
FEM1C	0.0156764	1		DUT	0.0260568	1
THAP6	0.0156756	1		PCED1A	0.0259897	6.78e-06
ATP6V1C1	0.0156747	1		ZNF585A	0.025984	0.00461432
BOLA3	0.0156743	1		FAM175A	0.0259511	0.143301
STIM1	0.0156456	1		CLK4	0.0259502	0.0384816
G6PC3	0.0156326	1		DCLRE1C	0.0259426	0.000893106
DNASE1L1	0.0156256	1		MRPS34	0.0259384	1
OGFOD2	0.0156066	1		RAB30-AS1	0.0259309	3.28e-08
GTF2E2	0.0155999	1		CD1A	0.0259294	3.84e-20
HEXIM1	0.0155947	1		PROSC	0.0259151	0.0036479
KIAA0040	0.0155929	1		SEMA7A	0.0258912	0.00602712
LYRM9	0.0155833	1		GRASP	0.0258788	1
PYGB	0.0155825	1		FKBP15	0.025864	3.33e-08
PITPNA-AS1	0.0155545	1		ZNF692	0.0258603	4.34e-14
PBXIP1	0.0155527	1		MAX	0.0258524	0.000191122
ANAPC13	0.0155494	1		EMC8	0.0258517	0.000708272
VNN2	0.0155448	1		C4orf27	0.0258111	1.11e-10
PMM2	0.0155295	1		ZCCHC18	0.0258064	1.24e-15
SLC25A44	0.0155268	1		SMIM15	0.0257946	0.00297229
CCNI	0.0155207	1		PRR12	0.0257933	1.02e-10
AKAP11	0.0155188	1		OS9	0.0257806	0.112229
RBL1	0.0155087	1		TAF3	0.0257623	1
TRAPPC1	0.0155079	1		CBWD2	0.0257542	0.18696
HIST1H2AG	0.0155035	1		PCID2	0.0257009	6.56e-06
GSDMD	0.0154995	1		DNAJC4	0.0257007	0.0131045
COX6A1	0.0154917	1		MCM3	0.0256965	8.98e-07
C16orf58	0.0154885	1		ANKAR	0.0256861	0.00167913
RASA1	0.0154881	1		LZTFL1	0.0256777	3.5e-06
RCOR3	0.0154857	1		MTPN	0.025663	1.03e-05
ZNF256	0.0154827	1		TMEM251	0.0256438	7.39e-10
ARID3A	0.015482	1		SMARCA5	0.0256412	0.146324
GSKIP	0.0154567	1		KRIT1	0.0256401	0.000414602
GAMT	0.0154521	1		IGHV4-34	0.0256323	1
ATL3	0.0154514	1		TMEM59	0.0256278	0.0001054
MAML2	0.0154472	1		CDC16	0.0256247	0.0436314
AKAP9	0.015441	1		PELP1	0.0256145	2.03e-05
CHTOP	0.0154363	1		IGLV1-44	0.0256133	0.00667509
AKAP10	0.0154248	1		MLLT6	0.0255956	0.00618395
TDRD3	0.0154172	1		MED8	0.0255945	2.88e-05
FOXN2	0.0154143	1		IGSF8	0.0255894	0.0292118
CLN3	0.0154005	1		PSMD9	0.0255891	1
EBI3	0.0153937	1		SETD5	0.0255866	1
GATC	0.0153916	1		CERS4	0.0255635	0.962379
COX19	0.015391	1		TUBB2A	0.0255581	0.929417
CDK10	0.0153826	1		MRPL1	0.0255499	0.000107676
MAGOH	0.0153816	1		PHF6	0.0255499	2.47e-06
ZNF678	0.015367	1		PCMT1	0.0255399	0.0428709
ARID1A	0.0153337	1		ZNF385A	0.0255315	9.84e-06
ZNF32	0.0152862	1		TPST2	0.0255252	0.00150481
RBAK-RBAKDN	0.0152739	1		RHOT2	0.0255118	0.148325
AFTPH	0.015264	1		CEP57	0.0255012	0.0779418
NOA1	0.0152566	1		ATP2A3	0.0254711	0.00365722
FAM173A	0.0152436	1		RP11-1000B6.3	0.0254666	6.11e-05
MAF1	0.0152299	1		FKBP8	0.0254464	0.000391272
CNOT4	0.0152272	1		LEPROTL1	0.0254448	1
NR2C2AP	0.0152219	1		GPX4	0.0254351	1.76e-06
PPAT	0.0152006	1		VIMP	0.0254323	1
MRFAP1	0.0151871	1		TES	0.0254317	1
TBC1D10B	0.0151842	1		ZNF33A	0.025423	0.119293
TMEM219	0.0151826	1		AKAP10	0.0254088	0.000192344
ATRAID	0.0151777	1		ZNF439	0.0254017	4.72e-07
SGF29	0.0151739	1		HDAC3	0.0253931	1
XXbac-BPG299F13.17	0.015169	1		CHKB	0.0253918	0.000181494
BRD8	0.0151629	1		NUBP2	0.0253809	0.758138
SLC25A37	0.0151582	1		RMND5B	0.0253774	4.01e-05
GNPNAT1	0.0151571	1		IRF4	0.0253688	0.530795
TTC9C	0.0151555	1		NEK7	0.0253567	0.000506904
SLC35E2B	0.0151492	1		NAA10	0.0253558	0.825227
PGBD2	0.0151408	1		TBC1D9B	0.025327	0.109488
P4HTM	0.0151403	1		EFCAB14	0.0253215	0.602051
ZNF142	0.0151322	1		APOBEC3C	0.0253086	1
GBP5	0.0151118	1		ATXN2	0.0252926	6.73e-05
MCPH1	0.01511	1		EIF2S1	0.025284	0.00587585
DIP2B	0.0150919	1		JMJD4	0.0252824	3.84e-11
RFC2	0.0150916	1		CCDC130	0.0252823	0.00106948
CD2BP2	0.0150837	1		PRICKLE1	0.0252754	5.2e-09
TMEM106B	0.0150832	1		FAM195B	0.0252434	0.722936
ARPC3	0.0150814	1		LIMD1	0.0252426	7.63e-07
HEXDC	0.0150626	1		RHOC	0.0252353	0.0685977
EIF3G	0.0150607	1		CRELD1	0.0252322	3.1e-07
HNRNPA2B1	0.0150598	1		LINC00494	0.0252267	0.000419787
GEMIN4	0.0150594	1		TATDN1	0.0252261	0.0200665
GPATCH3	0.0150473	1		UTP3	0.0252173	8.76e-05
TMEM102	0.0150435	1		CLCN4	0.0252041	4.98e-09
MOCS2	0.0150365	1		CCNB1IP1	0.0251988	1
2023-09-09	0.0150251	1		MRPL33	0.0251931	0.0426674
NPRL2	0.0150237	1		STYXL1	0.0251909	2.76e-09
RAB5B	0.0150198	1		MED16	0.0251827	6.47e-05
TAF10	0.0150149	1		PURA	0.0251808	4.61e-05
DCAF11	0.0150144	1		SCNM1	0.0251745	0.27872
C12orf65	0.0150122	1		MAP3K1	0.0251668	0.942762
ZNF532	0.0150116	1		DUSP6	0.0251569	0.0133379
RPL37A	0.0150106	0.00354927		PARP14	0.0251527	0.0742745
SPOPL	0.0150097	1		FUOM	0.0251251	1
THOC1	0.0149962	1		PFDN6	0.0251134	0.239737
SNW1	0.0149951	1		ZNF564	0.0250578	8.98e-06
BIN2	0.014991	1		FAM220A	0.0250464	1.45e-09
ZC3H6	0.0149868	1		KRI1	0.025044	0.0197203
CHKB	0.0149839	1		CHM	0.0250321	1.87e-05
SLFN11	0.014976	1		BAG2	0.0250253	1.87e-08
RP11-126K1.2	0.014974	1		ARV1	0.0250092	2.28e-18
CREBBP	0.0149736	1		DOK1	0.0250001	3.22e-16
INSIG2	0.0149692	1		ARHGEF9	0.0249965	6.37e-06
RAB2A	0.0149685	1		PPM1M	0.024986	0.000576484
RNF38	0.0149559	1		ANXA5	0.0249762	1
SRSF3	0.0149463	1		FBXO44	0.0249674	0.000895153
TRIM35	0.0149434	1		BIRC3	0.0249427	0.00211032
RNF44	0.0149296	1		SNHG10	0.0249418	0.001258
ANKRD13D	0.0149281	1		DERA	0.0249386	0.00147082
PARP10	0.0149154	1		WWC3	0.0249265	0.00424464
SREBF2	0.0149131	1		NUMB	0.0249138	0.974865
ANP32B	0.0149033	1		HMGN2	0.0249029	4.15e-14
TMEM161B-AS1	0.0148968	1		SYNE1	0.0248917	0.18924
C1D	0.0148908	1		CEBPZ	0.0248769	0.0509208
IFNAR1	0.0148848	1		MRPS36	0.0248739	0.391679
PILRB	0.0148827	1		TMBIM6	0.0248634	1.64e-08
LENG1	0.0148745	1		NDUFB7	0.0248276	0.36484
ABT1	0.0148743	1		TMEM69	0.0248208	4.88e-07
HYI	0.0148738	1		REXO2	0.0248157	0.00530518
CCDC122	0.0148669	1		DDAH2	0.0248141	1
CLMN	0.0148639	1		IGHV3-43	0.0248138	0.890822
UBC	0.014853	1		CEP290	0.0248106	0.00166672
PPIP5K2	0.0148352	1		CFAP97	0.0247815	1
SOCS1	0.0148301	1		DTYMK	0.02478	5.68e-06
CTDNEP1	0.0148266	1		YIPF3	0.0247712	1
RAB35	0.0148233	1		TM2D2	0.0247685	2.06e-08
ZNF429	0.0148229	1		TBRG1	0.0247541	0.00043197
CCND3	0.0148227	1		MRPS33	0.0247513	0.269378
CD81	0.0148102	1		CRTAP	0.0247471	0.243742
CROCC	0.0148058	1		ZNF302	0.0247376	0.116972
FAM134C	0.0147922	1		PPP4R3B	0.0247104	0.533801
BAZ1B	0.0147907	1		PARP9	0.0247077	0.000481773
LARGE	0.0147817	1		DTWD1	0.0247056	3.14e-10
EFCAB11	0.0147656	1		TIA1	0.0247022	1
IFI44	0.0147527	1		FAM50A	0.0246868	0.104596
SPATS2	0.0147478	1		MRPS14	0.0246613	0.00206065
NOC3L	0.0147434	1		GMDS-AS1	0.0246507	8.33e-05
SP2	0.0147348	1		BOLA3	0.0246341	8.13e-06
MCRS1	0.0147295	1		RP13-188A5.1	0.0246341	0.00261588
IFIT2	0.0147273	1		AGO3	0.0246266	0.433986
ZNF721	0.014725	1		PHKG2	0.0246211	0.0151074
MRVI1-AS1	0.0147094	1		PABPC1L	0.0246111	8.1e-10
OXSM	0.0147085	1		DDB2	0.0245958	6.87e-09
ARPC5L	0.0147003	1		TSSC1	0.0245956	0.0226333
C18orf32	0.0146922	1		CNPY2	0.0245913	0.016915
HIST1H4C	0.0146785	1		GLI4	0.0245671	2.7e-10
STARD3	0.014665	1		CASC4	0.024543	0.476393
PPFIA1	0.0146534	1		NME6	0.0245308	6.11e-06
SART3	0.014652	1		MUS81	0.0245305	9.48e-07
TIGD1	0.0146487	1		ZNF524	0.0245046	0.00309377
CCDC47	0.0146468	1		CASP1	0.0244906	7.72e-05
RABAC1	0.0146463	1		SETD3	0.0244749	4.14e-08
CDIPT	0.0146445	1		RP13-1032I1.7	0.0244632	4.46e-07
CREBRF	0.0146412	1		ARMC1	0.0244173	0.0207704
ANXA5	0.014629	1		ATHL1	0.0244118	1.25e-11
NAPRT	0.014618	1		DNMT1	0.02439	0.00716286
THADA	0.014612	1		FRA10AC1	0.0243834	2.93e-06
TIMP1	0.0146118	1		MIATNB	0.0243583	1.89e-07
TAF8	0.0145675	1		FTSJ2	0.0243498	1.66e-11
PLAGL1	0.0145632	1		TOE1	0.0243309	0.0275759
MAGT1	0.0145568	1		MRPS5	0.0243297	0.298671
EIF2B5	0.0145486	1		ADCY7	0.0243099	3.15e-05
DTWD1	0.0145453	1		GATAD2B	0.0243008	0.321418
LRRC41	0.014538	1		ZMAT5	0.0242978	7.92e-06
RP11-25K19.1	0.0145362	1		ZNF548	0.0242724	1.99e-06
XPO1	0.0145291	1		SGMS1	0.0242722	0.027671
EHD3	0.0145276	1		TANGO2	0.024269	9.54e-06
C1orf174	0.0145156	1		BRD7	0.0242458	0.0178618
FAM127B	0.0145099	1		FLYWCH2	0.0242418	0.0310888
IGHV3-64	0.0145057	1		SLC25A11	0.0242333	0.805199
RAD51AP1	0.0145056	1		SLC50A1	0.0242318	0.195419
C21orf2	0.0144971	1		C14orf142	0.0242295	1.47e-05
CISD2	0.0144947	1		PPP1R9B	0.0241964	0.232224
PTCD3	0.0144826	1		CKAP4	0.024174	0.0398927
TMEM101	0.0144718	1		NCLN	0.0241677	0.00555957
SDF4	0.0144606	1		LYPLAL1	0.0241633	0.00562706
VILL	0.014458	1		NDUFS8	0.0241617	1
IFT74	0.0144565	1		SMAD3	0.024156	1
EXOC7	0.0144546	1		TRAPPC4	0.0241528	1
GPS2	0.0144515	1		LSR	0.0241461	5.38e-14
TKFC	0.0144404	1		GPATCH4	0.0241388	0.0427409
ITFG2	0.014438	1		TCEA1	0.0241361	9.55e-07
PRPF3	0.01443	1		MAN2B2	0.0241158	0.000111597
ARL3	0.0144092	1		VDAC3	0.0240873	1
KLHL9	0.014409	1		PIGBOS1	0.0240764	8.22e-11
ARMCX6	0.0143904	1		SPIDR	0.0240754	0.084599
RPS6KA4	0.0143857	1		FLII	0.0240749	1
DNAJA2	0.0143844	1		ARID1A	0.0240462	1
CDC37	0.0143733	1		PHLDB3	0.0240172	0.0601256
ZMYND11	0.014373	1		TVP23B	0.024003	0.00613633
CLCC1	0.0143724	1		FAM21C	0.0240003	0.642665
GAPDH	0.0143534	1		CREBRF	0.0239817	1
ATG12	0.0143406	1		SMYD2	0.0239763	0.00940498
RP11-758H9.2	0.0143351	1		POLG2	0.023965	1.94e-08
JOSD2	0.0143335	1		CDCA4	0.0239574	1.61e-07
CIC	0.014331	1		IWS1	0.0239336	1
CRK	0.0143268	1		ZC3H3	0.0239301	1.5e-05
COL9A3	0.0143264	1		RGP1	0.0238988	2.2e-05
PARP9	0.0143254	1		TIMM10B	0.0238974	0.666354
TFCP2	0.014303	1		TMBIM1	0.0238952	1
PSMD4	0.0142986	1		INTS9	0.0238761	0.000245257
MLF2	0.0142774	1		GCDH	0.0238627	0.000635458
MRPS36	0.0142761	1		BTG2	0.0238565	1
SLC35B2	0.0142742	1		SIGMAR1	0.0238434	1.9e-08
PDE4D	0.0142675	1		NIT1	0.0238165	1.09e-05
C6orf47	0.014265	1		DNTTIP1	0.0238154	9.63e-06
C1GALT1	0.0142599	1		ZCCHC6	0.0238038	0.106311
PDCD6IP	0.0142555	1		POLR2M	0.0237778	0.20572
TOR1B	0.0142477	1		PPIG	0.0237501	0.0641716
COX7A2L	0.0142263	1		ZNF512	0.0237379	1.09e-05
LIMK1	0.0142231	1		ABHD16A	0.0237373	0.00457834
COCH	0.0142152	1		TBPL1	0.02373	0.341362
DNAJC21	0.0142142	1		MICU1	0.0237237	0.00632905
PTS	0.014213	1		GTF2H5	0.0237196	0.136725
ACTR1B	0.0141985	1		RUVBL2	0.023714	0.0774872
SLC2A6	0.0141897	1		MT-CO3	0.023703	3.31e-79
MED17	0.0141634	1		HLA-C	0.0236969	2.35e-65
TOMM7	0.0141613	1		RAB31	0.0236747	3.01e-12
NUDT9	0.0141599	1		THAP4	0.0236732	0.0675841
KLF13	0.0141507	1		ENOX2	0.0236598	0.00178081
AGTRAP	0.0141305	1		TRIM25	0.0236574	1.51e-06
MAN2A1	0.0141262	1		TTC3	0.0236572	0.0452758
ADCY7	0.0141243	1		LYRM7	0.0236486	0.000400558
MT-ND2	0.0141226	1		NUCB1	0.0236435	1
FLYWCH1	0.0140914	1		ADAR	0.0236289	0.0573855
PIP4K2A	0.0140884	1		INTS5	0.0236184	7.02e-12
PARP6	0.0140731	1		LL22NC03-2H8.5	0.0236031	2.15e-15
DOCK11	0.0140706	1		G3BP1	0.0236013	1
NBPF15	0.0140654	1		C9orf114	0.0236001	1.07e-06
OSTM1	0.0140623	1		CMC1	0.0235963	1.32e-05
DDX58	0.0140563	1		GNPTG	0.0235955	1
ERCC1	0.014051	1		COA5	0.0235862	0.267756
ZNF720	0.0140509	1		DOCK2	0.023579	1
RP4-728D4.2	0.01405	1		POLDIP2	0.0235745	1
VPS29	0.0140461	1		ASCC2	0.0235675	1
SNRPG	0.0140395	1		MYD88	0.0235675	0.388426
GTDC1	0.0140266	1		BSDC1	0.0235654	0.911692
PRPF8	0.0140205	1		CAMK2D	0.0235503	0.000271181
RHOA	0.0140155	1		RAPGEF6	0.0235309	0.577357
RRN3	0.0140143	1		STK16	0.0235241	0.185861
TRMT1L	0.0140071	1		DNAJB2	0.0235171	1
CHD7	0.0139989	1		ORAOV1	0.0235115	0.00405865
TMEM186	0.013982	1		SLF1	0.0235057	0.0104218
C11orf31	0.0139773	1		MRPS26	0.0234931	1
TMEM161A	0.0139764	1		CBWD5	0.0234851	0.0195611
IL18BP	0.0139754	1		MGAT1	0.0234654	0.416861
DBF4	0.0139751	1		SLC2A6	0.0234523	0.122695
RP11-596C23.2	0.0139638	1		EPRS	0.0234458	1
ATP5D	0.0139572	1		UBL7-AS1	0.0234352	5.57e-07
ZNF83	0.0139536	1		HS1BP3	0.0234154	3.88e-07
WDR27	0.0139523	1		ZNF720	0.023409	0.0130938
SYVN1	0.0139493	1		SLC9A9	0.0234079	2.48e-05
M6PR	0.0139412	1		STYX	0.0233978	0.000145941
STRADA	0.0139371	1		PARD6A	0.0233952	0.430961
UQCC3	0.0139319	1		BTN3A1	0.0233865	0.00360571
ZC3H3	0.0139178	1		AC093818.1	0.0233784	0.133971
TMEM71	0.0139084	1		PMS1	0.023362	0.66846
[truncated: 16,873 more rows]
