# Supplementary material for: The extrafollicular B cell response is a hallmark of childhood idiopathic nephrotic syndrome
Source: Nat Commun. 2023 Nov 24;14:7682. doi: 10.1038/s41467-023-43504-8 (PMC10667257; doi:10.1038/s41467-023-43504-8)
Supplement: Supplementary file 12 — Source Data [file 41467_2023_43504_MOESM12_ESM.xlsx]

## Sheet: Figure 1
Fig. 1b
	HC1	HC2	HC3	HC4	INS1	INS2	INS3	INS4
CD4+	48.635	60.1407	42.1148	59.5893	48.0412	10.1812	40.9823	52.206
NKT	12.9643	7.91858	7.62432	13.3984	7.1251	4.02334	8.65284	8.74195
CD8+	11.9901	16.9669	22.4257	17.5667	24.2751	3.11732	17.5026	8.99942
Mono/DC	11.2194	3.517	4.37653	0.708419	2.73405	7.29423	12.3248	7.29081
B	9.57071	6.76756	5.18582	4.75359	9.5751	39.5885	9.37102	14.5816
NK	4.61407	4.43355	16.4626	3.10062	8.19032	34.9048	10.8653	7.70041
DN	0.963494	0.245124	1.757	0.841889	0.047343	0.875307	0.289586	0.245758
pDC	0.042822	0.010658	0.053242	0.041068	0.011836	0.015356	0.011583	0.234055

## Sheet: Figure 2
Fig. 2c
	HC1	HC2	HC3	HC4	INS1	INS2	INS3	INS4
B0	50.9524	49.7373	47.7124	32.4009	26.3852	22.3033	19.4872	13.7645
B1	11.7857	13.1349	16.9935	18.648	13.4565	18.9781	13.4615	21.8906
B2	7.97619	6.1296	14.1612	16.0839	12.2691	9.89457	23.0769	15.0083
B3	4.64286	4.02802	5.88235	6.52681	18.2058	10.4623	8.71795	19.9005
B4	10.9524	14.1856	6.10022	10.2564	11.4776	11.4761	2.94872	5.05804
B5	2.73809	3.85289	2.61438	6.75991	3.95778	5.63666	11.9231	7.46269
B6	4.52381	1.22592	0.653595	3.7296	7.51979	5.79887	8.71795	6.71642
B7	5.11905	7.00525	4.3573	4.4289	3.29815	6.89375	2.69231	4.64345
B8	0.952381	0.350263	0.87146	0.932401	1.58311	4.66342	6.66667	3.06799
B9	0.357143	0.350263	0.653595	0.2331	1.84697	3.89294	2.30769	2.48756

## Sheet: Figure 3
Fig. 3c
	HC																								INS
M10	1.26	3.57	1.82	4.12	4.32	3.22	3.15	4.71	4.29	5.34	8.3	3.18	4.58	1.94	3.06	6.69	7.54	0.42	2.42	5.99	1.07	4.29	3.46	4.03	5.99	2.54	0.61	4.83	1.79	2.56	1.43	3.21	0.41	3.1	2.03	5.76	0.6
M0	55.7	81.1	58.5	78	71.5	73.9	72.2	68.9	53.8	60.5	61.9	57.3	55.5	53.8	67	74.3	61.1	49	77.8	82	73	59	66.3	66.7	49.9	55.1	44.5	62.4	75.4	65.7	62.3	35.6	24.3	69.1	53.8	50.3	55.2
M3	13.5	6.24	10.8	3.53	7.53	6.82	6.79	8.34	21.2	6.2	10.6	15.7	14.3	14.5	11.3	5.32	20.4	13.8	8.01	3.96	9.5	15.6	9	10.1	9.12	14.1	11.7	10.4	2.92	10.1	9.02	19.4	26.4	8.82	14.8	7.21	9.11
M2	0.41	0.85	0.62	0.7	0.61	0.48	0.6	0.81	0.43	0.52	0.95	1.83	1.63	2.22	1.12	1.19	0.97	1.34	0.84	1.2	1.43	1.51	1.15	0.89	0.54	0.57	0.56	0.75	0.99	1.55	0.44	0.5	0.91	0.65	0.53	0.22	0.53
M4	2.32	0.83	2.3	0.78	1.17	1.35	0.94	1.29	4.03	0.98	1.38	3.67	2.67	0.87	2.74	1.43	3.38	2.81	1.41	0.95	1.54	4.11	2.78	2.42	5.37	1.4	2.97	2.88	0.33	2.29	1.3	10.7	4.02	2.38	2.06	0.85	1.63
M5	0.067	0.043	0.089	0.056	0.13	0.16	0.079	0.073	0.12	0.098	0.2	0.29	0.25	0.2	0.085	0.084	0.083	0.082	0.027	0.056	0.15	0.15	0.098	0.11	0.5	0.086	0.083	0.38	0.089	0.17	0.17	0.24	0.17	0.36	0.071	0.054	0.075
M9	20.8	5.08	22.6	7.56	10	9.63	9.42	12.1	12.9	23	9.31	10.9	14.6	17.9	11.6	6.63	3	26.4	6.49	2.94	9.67	10.2	10.8	12.6	15	14.6	25.7	12	13.2	11.6	12.9	18.3	35.6	10.1	18.3	18.6	26.9
M6	1.35	0.36	0.38	0.8	0.75	0.72	1.85	0.6	0.82	0.37	0.9	1.16	1.48	1.5	0.61	0.81	0.58	0.88	0.27	0.46	0.68	1.37	1.14	0.58	1.75	0.32	1.55	0.44	1.11	1.65	0.38	2.02	2.36	0.69	1.07	1.49	0.75
M1	1.41	0.8	0.73	0.79	0.88	1.54	0.83	0.72	0.68	0.33	2.47	0.68	0.56	0.33	0.66	0.73	0.84	0.29	0.8	0.97	0.29	0.62	1.03	0.41	2.2	0.77	0.77	0.49	0.3	0.6	0.28	0.97	0.71	1.11	1.21	9.73	0.19
M7	1.15	0.19	0.63	0.82	1.16	0.69	2.02	0.55	0.33	0.69	0.83	0.46	0.8	2.36	0.38	0.53	0.16	1.15	0.13	0.25	0.36	0.81	1.44	0.4	2.52	0.21	3.37	0.35	0.78	1.2	1.35	1.65	1.25	0.61	1.41	1.74	1.38
M11	0.92	0.2	0.46	0.33	0.71	0.62	0.32	0.45	0.31	0.43	0.77	0.56	0.58	0.92	0.42	0.34	0.23	0.51	0.27	0.27	0.33	0.42	0.61	0.4	1.53	0.63	1.4	1.56	0.49	0.51	0.96	1.1	0.78	0.8	0.36	1.58	0.62
M8	0.93	0.52	0.8	2.35	0.85	0.61	1.41	0.98	0.74	0.93	1.71	2.89	1.64	1.79	0.81	1.29	1.2	2.53	1.31	0.78	1.26	1.37	1.39	0.84	3.3	7.29	4.38	2.06	1.91	1.18	6.05	5.12	2.63	1.44	2.95	1.71	2.12
M13	0.038	0.017	0.04	0.088	0.03	0.097	0.037	0.15	0.11	0.086	0.16	0.4	0.49	0.65	0.08	0.18	0.17	0.12	0.071	0.065	0.14	0.16	0.14	0.13	0.76	0.24	0.41	0.55	0.19	0.36	0.9	0.77	0.3	0.28	0.47	0.27	0.37
M12	0.077	0.21	0.17	0.13	0.3	0.13	0.36	0.33	0.25	0.53	0.45	1.02	0.94	1.01	0.18	0.47	0.28	0.7	0.15	0.098	0.61	0.45	0.65	0.42	1.54	2.15	2.01	0.86	0.57	0.4	2.55	0.52	0.17	0.55	0.88	0.47	0.52
Fig. 3e
% CD21low
	HC																								INS
M10	59.5	28.8	68.8	43.9	38	45.3	40.2	24.1	26.6	38.5	74.5	11.2	34.3	30.1	18.1	44.9	13.4	11.3	51.7	35.7	28.9	16.9	26.8	33.6	60.1	21.2	12.8	17.1	44.5	41.4	22.5	40.9	75	18.3	10.6	71.6	27.3
M0	9.11	2.53	10.1	4.26	1.45	3.82	1.51	3.9	1.08	3.15	10.7	0.9	1.27	1.15	1.24	2.05	0.85	0.81	2.25	1.86	0.8	0.87	0.78	1	3.47	0.57	3.77	0.61	3.35	3.45	0.57	1.64	60.6	1.28	2.39	13.7	5.41
M3	23	3.29	10.2	12.4	1.48	7.51	1.43	2.54	1.77	3.65	8.75	1.31	2.46	1.22	0.92	2.17	0.74	0.72	5.35	1.95	1.87	1.27	1.01	1.34	10.9	1.08	5.3	2.73	6.2	7.27	1.16	5.04	82.9	2.44	4.19	21.4	8.73
M2	20.9	3.71	19	11.4	6.67	13.5	5.38	4.55	3.4	1.33	15.6	16.3	13.4	8.66	2.9	3.8	2.99	2.56	3.61	1.24	0.95	13.8	1.89	1.43	5.44	2.5	15.7	3.88	7.39	16.1	5.94	8.96	85.2	3.82	5.21	16.7	7.89
M4	62.8	32.2	51.6	55.1	30.4	55.1	39.2	31.8	16.6	38.5	39.4	32	33.4	31.2	24.9	37.4	33.5	34.8	38.1	37.3	42.4	36.3	43.6	25.5	37.6	21.8	40.3	38	49	45.9	22.7	50.9	88.2	44.8	46.8	74.5	50.1
M5	85.7	50	55.6	71.4	38.5	45.7	23.5	38.9	22.5	42.9	42.4	32.1	34.7	36.7	36	44.2	33.3	26.3	62.5	31.6	28	32.9	31.1	27.9	55.5	33.3	35.3	34	39.2	29.7	38.5	56.2	100	47.8	42.3	66.7	68.8
M9	17.9	14.8	12.7	15.8	7.29	9.63	10.8	8.4	7.84	7.3	20.8	8.68	6.55	5.83	6.5	12.2	14.1	12.5	15.1	13	6.19	11	10.4	8.44	24	5.43	15.6	9.33	9.65	13.4	8.53	18.4	81.5	10.9	18	26.4	17.1
M6	98.6	96.6	97.4	95	98.6	96.8	98.3	96.3	96.4	96.2	96.8	96.1	97.4	96	96.7	97.8	95.3	94.1	98.8	99.4	95.5	94.1	94.3	99.6	99	89.4	99.7	99.2	97	97.8	97.7	94.8	100	96.4	98.2	100	98.1
M1	58.5	71.5	89.1	88.9	88.5	76.6	78.8	79.5	74.9	83.7	89	70.5	74.4	80.3	73.7	87.6	73.6	73.5	79.7	70.5	67.2	74.7	61.1	80.1	52.3	64.8	47.5	76.9	89.5	92.3	84.6	84.6	85.7	45.7	60.9	83.4	95.1
M7	97.5	97.4	98.4	99	100	99.3	99.8	99.5	99.1	99.3	99.2	98.8	100	99.7	98.2	99.3	93.1	100	97.4	98.8	100	98.9	99.2	99.4	99.8	100	99.6	100	99.1	100	99.4	99.5	100	98.2	99.6	100	100
M11	65.6	66.7	68.8	70.7	60	63	60	57	55.1	56.8	74.5	60.8	53.1	51.3	62.6	65.9	62.2	68.3	62.5	79.3	53.6	56.6	60.5	57.4	66.1	78.5	59	48.8	67.5	69.7	67.4	71.4	73.9	57.9	65.2	63.2	78.2
M8	100	97.2	98.1	98	96.4	95.5	94.4	95.6	94.1	96.7	97	96.1	97.1	98.2	93.7	89.3	92.3	97.5	96.9	96.9	94	97.7	96.7	97	98.6	98.2	97.8	97.5	98.5	97.6	98.9	99.3	98.7	94	94.8	98.9	99.1
M13	100	85.7	100	81.8	66.7	100	87.5	92	79.5	100	95.8	90.2	92.1	96.6	83	95.7	92.5	77.8	95.2	95.5	92.3	91.9	80.3	94.1	97.6	96.4	94.1	98	99.1	96.1	87.4	99	100	90.2	91.3	100	96.2
M12	75	95.3	88.2	93.8	86.7	92.9	89.7	92.1	85.1	91.3	95.5	93	89.9	88.3	87.4	92.9	96.5	84.8	91.1	90.9	85.5	92.2	87.6	96.4	95.4	87.6	85.4	91.5	93.9	94.2	84	95.7	100	96.7	95.3	100	90.2
%CXCR5+
	HC																								INS
M10	77.9	90.1	89.7	93.2	89.4	93.7	86.8	93.6	73.9	74.7	58.1	94.7	82.7	79.7	91.5	72.5	78.2	83.5	87.3	73.5	93.4	76.5	25.1	81.4	61.6	80.7	92.8	90.9	85.1	82.5	77.2	59.5	100	62.8	80.1	59	99.2
M0	70.1	87.8	91	97.4	99	97.9	95	98.6	98	99.4	91.3	97.5	96.5	98.2	95.4	99.3	84.6	88.3	95.3	77.2	98.8	91.1	47.1	98.1	75.9	98.1	68.8	99.3	98.5	98.3	99.4	66.6	82.2	66.5	77.4	90.4	99.2
M3	24	59.1	65.4	85.8	96	88.2	72.1	84.3	84.8	96.5	61.1	76.9	72.9	91	70.1	88.6	40.7	39.8	61	19.4	81.1	48.3	13.5	76	17.9	90.5	21.1	89	86.5	94.4	95	19.6	54.3	13.1	28.4	65	93.8
M2	74.4	88.3	90.5	92	95	98.1	90.8	95.6	94.6	100	87.6	87.4	89.5	93.1	95	98.7	84.1	78.6	92	86.6	98	82	51.3	98	75.7	94	56.5	98.5	95.6	96.7	96	41.8	74.1	73.3	77.1	83.3	98.2
M4	11.6	39.8	47.1	69.4	90.4	84.2	39.7	65.4	64	80.3	39.7	60.1	53	64	46.9	71.5	15.6	25	37.9	13.2	56.3	31.4	3.66	49.2	14.3	67.6	12.8	75.3	69.8	84.6	82.6	13.9	43.7	6.93	10.6	59.6	81.1
M5	42.9	61.1	61.1	85.7	100	94.3	70.6	70.4	77.5	92.9	72.8	67	66.1	85.3	72	72.1	16.7	52.6	75	15.8	65	39.2	6.67	58.1	44.1	73.3	47.1	87.4	74.5	89.2	87.2	43.8	60	10.1	11.5	33.3	100
M9	42.3	55.2	68.4	83.9	93.2	86.2	63.2	83.9	84	93.8	63.3	78.7	81.7	84.8	73.3	80.7	33.5	62.1	58.2	34.3	86.1	50.6	19.4	81.6	23.1	88.2	31.5	86.4	85.7	87.7	87.7	25.9	56.5	22.8	35.2	63.6	89.5
M6	2.84	7.38	28.9	29.7	35.1	42	14.2	21.7	32.1	47.5	27.9	22.4	25.2	14.4	18.3	24.6	21.8	7.35	14.8	7.74	33	21.2	3.81	22.7	3.51	37.2	2.2	33.3	18.7	29.4	18.4	8.52	18.6	5.86	2.56	8.54	17.4
M1	26.5	37.2	63.3	66.7	77	81.7	45.3	39.5	44.3	58.2	48.3	25.2	39.9	49.2	57.7	56.9	14.4	7.35	62.9	25.5	25	29.8	5.25	50.9	35.6	23.7	19.6	63.4	61.4	67.7	75.4	34.6	71.4	8.98	10.4	57.5	34.1
M7	0	2.56	8.59	17.5	6.14	14.1	0.46	3.23	13.3	9.49	3.99	2.31	4.77	0.89	6.79	2.93	6.03	0.75	5.13	0	3.77	4.1	0.3	5.13	0.18	5.48	0.14	5.21	16.1	3.86	3.22	0.9	2.7	1.1	0.58	5.21	9.18
M11	13.5	42.9	47.3	58.5	74.3	68.1	35.7	43	57.9	56.2	36.7	42	51	40.9	37.8	39.8	16.5	13.3	46.2	20.7	50.9	20.4	7.47	43.9	15.6	68	18.8	64.7	42.5	57.8	55.2	34.7	43.5	8.19	12.1	35.6	41.4
M8	5.15	7.87	3.09	4.75	22.6	16.5	2.3	5.95	9.41	14.5	2.86	4.93	8.48	13.7	1.68	1.83	1.04	1.69	1.81	0.76	2.62	0.94	2.33	6.69	9.28	27.7	14.3	42.5	6.74	18.1	55	49.1	10.3	12.6	12.4	23.4	6.39
M13	25	0	12.5	27.3	0	33.3	12.5	7.96	7.69	13.5	4.17	7.19	8.26	18.3	0	0	3.33	0	14.3	4.55	5.49	0	3.03	11.8	9.82	31	9.41	39.3	13.5	28.6	31.6	55.3	11.1	16.4	19.2	26.7	10.1
M12	0	0	0	0	0	3.57	0	1.67	0	0.87	0.99	1.56	0.64	0.65	0	0.83	0	0	4.44	0	0.49	0.41	0	1.2	0.44	1.6	0.97	3.4	0.91	0	3.24	2.9	0	1.23	2.48	15.4	0
% Ki-67+
	HC																								INS
M10	0.76	1.15	1.36	1.35	0.7	3.01	1.47	0.63	1.97	2.14	1.41	1.58	1.89	2.22	1.45	1.2	0.5	2.06	1.11	0.99	1.54	1.03	0.5	1.84	2.2	3.39	0.8	4.91	1.07	1.08	0.91	4.65	8.33	0.22	1.48	2.84	0
M0	0.24	0.24	0.24	0.44	0.6	0.99	0.27	0.41	0.65	0.65	0.57	0.4	0.64	0.95	0.42	0.54	0.44	0.16	0.26	0.23	0.31	0.41	0.13	0.32	0.61	1.31	0.23	1	0.35	0.55	0.66	0.97	0.97	0.12	0.28	1.23	0.6
M3	0.21	1.08	0.5	1.13	1.89	3.79	0.34	1.76	1.33	0.94	1.27	2.21	2.41	3.07	1.42	2.62	0.89	0.78	0.59	0.9	1.5	1.4	0.6	1.75	3.01	2.32	0.67	3.5	3.46	2.38	2.46	1.27	0.89	0.51	0.54	0.5	1.08
M2	0	1.43	0.79	3.41	5	1.92	0	1.85	2.04	0.89	3.73	7.51	9.98	8.24	0.76	2.31	1.99	2.56	0.8	0.5	1.79	5.72	0.75	1.43	2.93	3.5	24.3	10.7	7.75	3.88	5.94	4.48	7.41	1.39	3.12	0	0.88
M4	0.83	2.63	2.37	3.06	6.96	11.6	2.94	6.02	5.43	3.33	5.93	5.39	5.65	6.78	6.55	7.12	2.42	6.56	2.4	2.82	5.48	6.28	1.56	5.49	5.83	6.78	2.95	7.6	13	3.84	8.03	4.14	4.2	6.74	2.39	4.26	2.58
M5	71.4	72.2	77.8	57.1	84.6	91.4	94.1	87	82.5	64.3	75	86.2	85.5	92.7	72	83.7	78.3	68.4	100	68.4	83	67.1	66.7	90.7	75.5	86.7	82.4	95.1	70.6	97.3	82.1	96.9	80	53.5	84.6	66.7	87.5
M9	0.87	3.8	2.56	3.58	9.02	7.52	3.97	3.36	5.63	2.17	4.57	3.68	5.7	3.66	4.58	3.49	5.44	1.87	3.59	1.82	7.57	4.73	1.59	3.57	6.08	1.75	3.47	10.9	5.17	4.26	7.52	2.5	3.23	3.23	1.08	2.83	2.44
M6	1.42	0	0	0.99	0	3.18	0.75	0.91	0.71	3.8	0.99	1.37	1.09	1.83	0.83	1.69	0.47	0	3.7	0	2.23	3.1	0.19	0.44	1.17	1.77	0.63	3.33	2.36	1.68	3.45	2.96	2.86	5.54	0.26	1.22	1.86
M1	0.68	2.7	5.44	13.1	3.45	6.59	11.7	8.47	11.9	10.6	3.23	14	7.12	15	7.73	7.55	11.5	23.5	5.49	2.13	24.5	7.74	2.94	8.07	4.44	17.4	3.8	10.4	10.5	3.85	29.2	22.3	14.3	2.45	36.8	2.99	36.6
M7	0.83	1.28	5.47	1.94	0	3.36	0.69	0.99	2.65	3.05	3.19	1.16	1.26	0.61	3.17	0.73	2.59	2.99	2.56	2.41	3.35	5.47	0.6	1.92	2.07	2.74	0.72	5.21	5.36	1.93	1.93	1.81	13.5	4.78	0.58	0	5.78
M11	46.9	66.7	66.7	56.1	78.6	68.1	50	61.5	75.7	61.6	58.7	62.3	74.1	63.5	50	60.2	42.1	46.7	52.5	25	74.1	57.1	35.6	69	67.6	88.6	74	88.8	81.8	73.4	82.8	84.4	73.9	52	65.9	52.9	59.4
M8	25.8	43.5	43.2	40.7	57.1	77.4	31.9	33.3	51	63.9	37.9	41.1	56.1	63	26.3	31.2	26.5	24.6	28.7	30.5	53.2	20.8	21.6	53.2	77.2	88.4	69.9	91.5	78.1	64.2	94.8	89.3	52.6	44.3	58.2	81.9	70.9
M13	75	71.4	100	100	66.7	95.2	100	93.8	84.6	94.6	84.7	90.8	92.6	96.8	93.6	98.9	93.3	100	76.2	95.5	93.4	89.5	83.3	88.2	96.4	97.6	100	99.3	100	97.4	98.1	97.1	100	94.3	97.7	100	96.2
M12	50	90.6	79.4	81.2	90	82.1	87.2	93.3	86.2	93	90.6	91.7	92.3	94.4	87.4	89.2	93	89.6	68.9	69.7	95.1	91.4	76.2	92.8	99	98.7	93.9	99.1	89.4	91.9	99.3	98.6	60	91.4	96.3	84.6	85.7

## Sheet: Figure 4
Fig. 4a
%T-bet+ CD11+ of…
				HC																								INS
CD21low mature B cells				17.7	24.5	19.1	42.1	60.6	42.7	59.9	45.7	37.1	39.9	31.6	43.4	51.1	67.2	40.1	49.2	18.1	40.5	16.4	25	49	37.2	25.3	41.8	59.2	27.5	53.5	38.3	39.5	36	2.49	41.1	40.6	32.3	15.2	33.5	53.6
cMBCs				0.72	1.88	3.04	8.28	7.53	6.04	2.16	3.94	2.03	3.1	3.73	2.53	1.83	2.19	2.61	3.5	0.8	1.07	1.01	0.62	1.96	1.8	0.47	1.76	10.8	3.04	2.52	7.71	6.04	5.01	0.81	8.26	3.5	1.99	2.81	3.59	6.66
Fig. 4b
%atBC of total B cells			%isotype-switched (IgM-IgD-) atBC of total B cells
HC	INS		HC	INS
1.31	7.38		0.54	3.76
0.67	1.45		0.095	0.39
1.9	4.75		0.78	2.98
2.49	8.04		1.13	2.32
3.62	3.44		1.47	1.33
2.51	2.11		0.64	0.93
2.89	3.67		0.79	1.58
2.16	3.88		0.7	1.08
1.65	2.93		0.36	1.16
1.86	2.23		0.92	0.98
2.25	2.18		0.8	1.3
2.64	2.84		0.59	1.43
2.54	3.32		0.9	2
4.29			2.45
1.93			0.46
1.92			0.53
0.61			0.097
2.52			1.62
0.56			0.14
0.49			0.18
1.47			0.44
2.05			0.76
1.19			0.71
1.39			0.46
Fig. 4c			Fig. 4d
T-bet gMFI in atBC			%FcRL5+ of atBC			FcRL5 gMFI in atBC
HC	INS		HC	INS		HC	INS
2333	4053		8.26	44.8		76.3	250
2921	3336		28.9	37.1		149	204
3092	3341		42.9	53.1		240	272
3023	3152		41.3	42.2		226	226
3155	3572		52.5	41.4		284	222
3000	3047		47.9	17.8		263	109
3829	2358		65.5	0		370	35.9
3478	3839		52.9	70.8		285	458
2980	3461		43.8	33.7		232	181
3265	3464		48.7	56.6		265	305
3234	3571		60.1	9.09		357	111
2719	3446		61.7	40.5		354	223
2703	3853		63.5	61.7		351	347
3007			66.5			387
2908			46.6			251
3170			60			333
2160			37.8			206
2296			64.5			400
2491			22.9			132
2210			60.3			302
2692			54.4			306
2478			58.8			332
1882			78.5			515
3257			48.8			286
Fig. 4e
% ASCs of B cells			ASC B cell isotype distributions
HC	INS			HC																								INS
1.8	9.5		IgD+IgM+	48.5	50.6	45.8	31.5	52.5	48.5	42.2	41.2	33.3	37.3	39	24.4	20.1	19.2	38.3	25.4	28.8	19.4	43.9	49.4	17.7	17.4	20.3	23.9	53.3	47.1	41.4	76.3	50.1	36.8	41.7	32.1	39.7	55.4	36.7	27.9	40.7
0.81	10.9		IgD-IgM+	5.99	3.06	2.88	2.27	0	8.59	3.21	8.26	10.6	3.71	5.69	13.7	16.4	17.1	10.8	13.4	15.9	4.61	4.54	9.52	9.64	12	8.31	9.46	7.17	0.75	4.34	3	5.81	5.22	4.76	15.5	11.1	8.09	6.67	9.67	5.93
1.5	10.3		IgD-IgM-	29.3	38.9	42.9	24.3	43.8	39.3	50.9	44.6	44.1	53.3	49.7	54.6	57.3	58.2	41.1	57.6	48.8	72.3	40.2	35.5	66.7	68.5	67	59.5	33.1	43.6	47.4	16.2	38.1	52.7	36.9	47.2	42.7	31.5	42.2	56.6	46.8
2.75	7.57
1.41	4.04
0.74	3.23
1.06	3.4
1.81	4.4
1.13	3.08
2.32	4.77
3.1	2.74
2.94	3.87
2.79	11
3.61
0.96
1.75
1.18
3.01
2.08
0.6
1.64
1.83
1.84
1.68
Fig. 4f			Fig. 4g
%T-bet+ of ASCs			%FcRL5+ of ASCs
HC	INS		HC	INS
2.4	21.4		4.79	7.71
10.84	27.51		18.57	4.18
18.25	17.14		22.75	6.88
23.67	26.8		24.67	8.03
29.6	28.15		20.34	3.84
24.5	22.33		20.2	5.33
12.38	10.7		37.12	13.23
13.72	24.32		24.81	5.83
11.6	16.45		19.6	0
11.25	11.19		14.61	18.16
11.38	31.62		23.85	57.88
8.41	15.32		26.32	3.89
6.56	24.61		15.44	11.82
10.69			13.29
14.86			45.99
21.57			32.97
4.82			30.67
30.37			31.07
6.8			8.91
11.25			32.06
4.57			24.75
32.24			24.14
3.29			36.98
8.17			20

## Sheet: Figure 5
Values placed next to one another in this worksheet are paired.
Fig. 5c				Fig. 5d								Fig. 5e
B cells (cells/ul)				Transitional naive (cells/ul)				Mature naïve (cells/ul)				IgD+ IgM+ cMBC (cells/ul)				IgD- IgM+ cMBC (cells/ul)				IgD- IgM- cMBC (cells/ul)				CD21low (cells/ul)				ASC (cells/ul)
INS	Rem-GC	Rem-RTX		INS	Rem-GC	Rem-RTX		INS	Rem-GC	Rem-RTX		INS	Rem-GC	Rem-RTX		INS	Rem-GC	Rem-RTX		INS	Rem-GC	Rem-RTX		INS	Rem-GC	Rem-RTX		INS	Rem-GC	Rem-RTX
482	250			48.682	26.4852			242.446	143.25			25.6424	13.6174			17.9304	6.74622			39.5722	21.9877			31.3782	11.1438			45.79	10.0943
440				43.208				254.32				27.764				3.696				38.324				5.764				47.96
219	36			4.9713	0.1764			117.165	10.836			10.5558	1.386			3.6792	0.4284			30.222	4.68			15.1329	2.8908			22.557	13.968
618.66	753	111		64.9593	9.8643	49.839		360.679	426.198	40.848		61.866	131.775	1.7094		9.0943	11.8974	0.4773		52.8336	99.396	1.5762		16.3326	15.06	1.4985		24.9939	35.2404	10.656
767	688			43.0287	49.88			592.891	518.752			17.7944	14.792			2.3777	2.9584			43.5656	43.1376			20.5556	19.7456			24.7741	17.3376
306.585	577	253		13.3364	33.1198	110.308		215.836	441.982	111.32		17.6286	22.5607	3.5167		3.89363	4.5006	0.3795		20.1733	20.6566	0.3036		12.9686	18.4063	5.6672		9.44282	13.3864	4.3769
408.94	531			28.1351	40.1967			261.313	335.592			16.0304	29.5236			4.70281	9.7173			25.1089	44.4447			13.6177	39.5064			44.9834	5.2569
1025.31				62.8515				452.162				107.658				30.5542				94.5336				99.7627				77.616
71				0.085248				31.524				2.23776				0.198912				5.91763				23.017				2.41536
1076				238.872				613.32				31.9572				7.1016				26.6848				56.8128				47.344
888		171		17.76		74.556		624.264		76.608		50.4384		3.249		10.3896		0.4617		69.6192		1.9836		34.3656		1.7271		42.3576		5.7285
1038				53.6646				709.992				9.342				3.633				22.4208				123.522				28.4412
270				6.02446				177.12				11.1574				2.59349				33.4992				11.8328				10.455
		96				30.432				33.6				1.0944				0.7968				1.776				4.0128				16.416
		24				9.384				12.288				0.4728				0.0384				0.0984				0.3096				0.432
		130				29.38				51.809				2.171				0.221				0.247				7.423				13.13
		13				6.604				1.625				0.0455				0.039				0.0611				0.3913				2.145
		1034				192.354				814.792				28.6462				4.5503				11.3758				3.51614				12.927
		74				32.634				29.822				1.7094				3.6472				0.00888				1.3616				1.3098
	220				12.716				117.7				29.04				3.696				26.84				5.896				8.888
	530				155.29				283.02				27.984				4.293				17.119				6.042				17.172
	520				28.08				396.24				31.616				3.536				22.464				8.164				16.536
	440				27.456				339.24				20.416				3.344				13.86				17.468				4.18
	320				24.672				219.2				25.664				4.64				13.792				10.304				7.744
	0				0				0				0				0				0				0				0
	479.21				52.2339				357.012				6.51726				1.62931				3.25863				21.1811				3.25863
		611				320.164				479.78				10.9369				2.0163				2.5051				6.4766				4.6436
		1114				490.16				568.14				14.0364				0.90234				1.671				5.4586				7.3524
		130				73.58				38.35				1.885				0.1209				0.52				2.405				6.396
		289				65.314				192.185				9.2769				0.3468				3.757				3.2946				4.8263
		166				73.206				208.936				2.2244				0.16102				0.2158				1.2118				1.1288
Fig. 5f				Fig. 5g								Fig. 5h
B cells (%)				Transitional naive (%)				Mature naïve (%)				IgD+ IgM+ cMBC (%)				IgD- IgM+ cMBC (%)				IgD- IgM- cMBC (%)				CD21low (%)				ASC (%)
Rel-RTX	Rem-RTX			Rel-RTX	Rem-RTX			Rel-RTX	Rem-RTX			Rel-RTX	Rem-RTX			Rel-RTX	Rem-RTX			Rel-RTX	Rem-RTX			Rel-RTX	Rem-RTX			Rel-RTX	Rem-RTX
	2.43				47.2				36.8				1.54				0.43				1.42				1.35				9.6
	4.83				47.1				44				1.39				0.15				0.12				2.24				1.73
	4.59				46.4				44.8				1.9				0.27				1.16				1.01				3.35
14.7	4.02			10.9	36.8			68.7	35			1.74	1.14			0.7	0.83			2.49	1.85			5.27	4.18			7.41	17.1
7.57				25.4				61.8				4.3				0.63				0.78				2.47				2.79
	6.14				41.8				51.2				1.97				0.16				0.41				1.29				1.8
4.94				12.8				72.4				1.9				0.29				4.79				2.08				3.25
5.49	1.55			27.1	26			65	50.3			2.18	1.67			0.25	0.17			1.45	0.19			1.26	5.71			1.77	10.1
1.35	0.47			22.2	63.3			50.1	12.5			1.92	0.35			0.83	0.3			4.93	0.47			5.38	3.01			12.2	16.5
22.6				25.2				66.7				3.83				0.68				1.07				0.55				0.76
	24.8				20.2				73				2.77				0.44				0.75				0.34				1.25
5.18	4.1			17.2	49.8			61.9	40.3			5.24	2.31			3.14	1.27			1.35	0.012			3.36	1.84			4.93	1.77
	7.24				34.6				59.6				2.45				0.29				0.53				0.85				0.053
	13.3				45.9				51				1.26				0.081				0.15				0.49				0.00697
	6.61				60.5				29.5				1.45				0.093				0.4				1.85				0.04
	6.58				24.7				66.5				3.21				0.12				1.3				1.14				0.062
	4.39				47.3				48.4				1.34				0.097				0.13				0.73				0.68

## Sheet: Figure 6
Fig. 6c
	Rem-RTX				Rel-RTX
	INS15	INS16	INS17	INS18	INS15	INS16	INS17	INS18
R0	25.1235	28.3205	27.7417	25.4116	32.7698	27.6793	23.8896	24.646
R1	25.478	19.6551	12.4404	19.8317	9.70447	19.0969	14.6256	7.71484
R2	9.71255	8.54756	22.8146	12.4588	14.488	14.0371	21.5577	24.0234
R3	15.4616	14.2352	13.1773	13.337	13.0997	15.4462	12.5	11.1206
R4	6.10358	3.56684	6.06849	6.58617	10.2131	5.59351	9.2481	8.61816
R5	8.42092	3.27763	6.22742	3.51262	6.30928	2.89283	6.72589	3.22266
R6	4.35608	5.65553	4.81144	4.18954	4.82474	4.47267	2.60152	5.54199
R7	0.595163	9.91859	1.99393	1.33553	3.34021	2.56191	4.55266	1.33057
R8	3.45701	4.71294	2.71637	3.45774	2.2543	4.23783	2.44289	1.55029
R9	0.658478	0.889032	1.73385	6.22027	2.39175	2.88215	1.50698	7.84912
R10	0.620489	1.01757	0.202283	0.987925	0.536082	0.971392	0.348985	4.01611
R11	0.012663	0.203513	0.0722439	2.67106	0.0687285	0.128096	0.01	0.366211

## Sheet: Supplementary Figure 2
Supplementary Fig. 2b
	HC1	HC2	HC3	HC4	INS1	INS2	INS3	INS4
C0	31.517	42.6942	23.5545	26.9713	24.1567	3.86978	18.8579	34.6752
C1	10.2345	9.2934	12.8421	18.963	13.0075	4.97543	19.4486	12.5688
C2	6.88363	8.15304	5.71824	13.655	10.877	1.336	2.67578	4.96197
C3	10.213	14.004	18.9543	11.4784	21.6712	2.53378	15.3133	7.19719
C4	1.77711	2.96281	3.47141	6.0883	2.60386	0.583538	2.18927	1.80222
C5	0.963494	0.245124	1.757	0.841889	0.0473429	0.875307	0.289586	0.245758
C6	8.179	3.46371	4.63209	6.69405	5.87052	3.36302	4.86505	4.63429
C7	4.78535	4.45487	2.99223	6.70431	1.25459	0.660319	3.78779	4.10767
C8	3.75763	3.64489	15.8556	2.06366	6.87655	31.035	8.27059	3.97894
C9	0.856439	0.78866	0.606964	1.03696	1.31376	3.86978	2.59469	3.72147
C10	6.85151	5.31813	3.39687	2.18686	4.08332	15.8937	2.46728	3.35869
C11	2.24815	1.35351	1.69311	2.35113	4.67511	18.1204	5.31681	9.61966
C12	0.353281	0.0532879	0.021297	0.164271	0.4971	1.85811	0.764508	0.772382
C13	0.11776	0.0426303	0.0745395	0.0513347	0.319564	3.71622	0.822426	0.830895
C14	10.3201	2.61111	3.70568	0.462012	1.96473	6.17322	10.4946	4.07256
C15	0.321165	0.373015	0.149079	0.154004	0.41425	0.322482	0.30117	1.65009
C16	0.578097	0.532879	0.521776	0.0924025	0.355072	0.798526	1.52902	1.56817
C17	0.042822	0.0106576	0.0532425	0.0410678	0.0118357	0.0153563	0.0115835	0.234055

## Sheet: Supplementary Figure 6
Supplementary Fig. 6a
%CD19+ of live cells
HC	INS
11.1	10.2
17.5	29.6
9.38	13.2
9.53	25.7
11.4	13.1
19.9	12.6
12.6	6.4
15.2	12.8
15.9	7.4
12.6	15.6
9.06	15.2
10.6	7.61
13.8	13.2
15.1
9.67
8.51
18.7
7.21
9.22
13.3
13.9
12.6
13.2
11.2
Supplementary Fig. 6b
CD19 gMFI in…		HC																								INS
atBC		3843	3724	4066	4410	5334	5134	5184	3559	5750	4231	3279	6512	4598	5524	4684	4733	5010	7622	3554	5574	5847	5660	5961	3324	3952	4701	4184	5477	4556	2996	2987	4066	2946	5059	3026	5565	6321
CD21low		1883	3038	1858	3001	4089	2858	3750	2505	4254	2857	1824	4216	3158	4372	3646	3367	3330	4811	1829	2603	4582	4065	3682	2738	3217	2394	2839	3189	2973	2240	1372	2584	2260	3008	1349	2850	3595
cMBC		2709	2454	2826	2663	2811	2739	2705	2278	2921	2664	1907	2703	1870	2467	2726	2371	2671	3108	2379	2399	2570	2650	2798	1654	1967	3249	2249	3004	2710	2055	1904	2503	1763	2687	2045	3325	3027
Supplementary Fig. 6c
%DN of CD20+ CD38-/low B cells				%Ki-67+ of DN B cells
HC	INS			HC	INS
11.1	10.2			2.2	10.4
17.5	29.6			3.44	8.52
9.38	13.2			3.23	6.05
9.53	25.7			5.33	5.96
11.4	13.1			5.32	18.8
19.9	12.6			5.9	7.44
12.6	6.4			0.87	4.8
15.2	12.8			4.5	11
15.9	7.4			4.12	6.7
12.6	15.6			1.98	1.48
9.06	15.2			6.04	3.54
10.6	7.61			8.57	4
13.8	13.2			6.63	6.54
15.1				4.33
9.67				5.26
8.51				6.24
18.7				11.1
7.21				1.73
9.22				5.43
13.3				5.74
13.9				6.7
12.6				4.42
13.2				1.68
11.2				4.6

## Sheet: Supplementary Figure 7
Supplementary Fig. 7a
B cells (cells/ul)
Rel-RTX
699
280
100
406
19
1528
264
Supplementary Fig. 7b
Transitional naïve B cells (cells/ul)				Mature naïve B cells
Rel-RTX				Rel-RTX
62.3508				480.213
63.56				173.04
11.3				72.4
101.5				263.9
3.876				9.519
311.712				1086.41
41.448				163.416
Supplementary Fig. 7c
IgD+IgM+ (USw) cMBC (cells/ul)				IgD-IgM+ (IgM) cMBC (cells/ul)				IgD-IgM- (Sw) cMBC (cells/ul)				atBC (cells/ul)				ASC (cells/ul)
Rel-RTX				Rel-RTX				Rel-RTX				Rel-RTX				Rel-RTX
12.1626				4.893				17.4051				36.8373				51.7959
12.04				1.764				2.184				6.916				7.812
1.9				0.29				4.79				2.08				3.25
8.8508				1.015				5.887				5.1156				7.1862
0.3648				0.1577				0.9367				1.0222				2.318
41.5616				6.112				15.5856				3.3616				4.8896
13.8336				8.2896				3.564				8.8704				13.0152
